# Supplementary material for: Pentoxifylline-induced protein expression change in RAW 264.7 cells as determined by immunoprecipitation-based high performance liquid chromatography
Source: PLoS One. 2022 Mar 25;17(3):e0261797. doi: 10.1371/journal.pone.0261797 (PMC8956197; doi:10.1371/journal.pone.0261797)
Supplement: S1 File — (XLSX) [file pone.0261797.s003.xlsx]

## Sheet: Sheet1
RAW-Pentoxifylline
						control						12H						24H						48H
																																			Total average ratio	Total average ratio	Total average ratio	average STD	average STD	average STD	average STD
		total average	subtraction ratio	positive control	STD	1st	2nd	average	average STD	SQRT	error %	1st	2nd	average	average STD	SQRT	error %	1st	2nd	average	average STD	SQRT	error %	1st	2nd	average	average STD	SQRT	error %					control	12H	24H	48H	control	12H	24H	48H
Home keeping protein	β-actin	753.319	12.8529	567.795	12.8529	751	366.8	751.462	#DIV/0!	13.4194	#DIV/0!	743.475	349	740.288	#DIV/0!	13.0151	#DIV/0!	767.55	362.5	766.237	#DIV/0!	13.9307	#DIV/0!	752.85	384.1	755.288	#DIV/0!	13.5998	#DIV/0!	#DIV/0!	#DIV/0!	#DIV/0!	β-actin	100	97.0973	103.67	101.71	0	2.43208	2.74097	3.48638	A	β-actin
	β-actin	367.2	5.36004	251.68	5.36004	363.1	366.8	364.95	2.6163	10.6428	0.460895	374.5	349	361.75	18.0312	10.4914	3.22434	373	362.5	367.75	7.42462	10.7736	1.27125	364.6	384.1	374.35	13.7886	11.0757	2.22336				β-actin	100	98.5773	101.228	104.067	0	1.84262	0.866075	1.34213		β-actin
	β-actin	513.1	13.9243	345.246	13.9243	509.1		509.1	#DIV/0!	12.8006	#DIV/0!	495.2		495.2	#DIV/0!	12.2456	#DIV/0!	522.4		522.4	#DIV/0!	13.3099	#DIV/0!	525.7		525.7	#DIV/0!	13.4333	#DIV/0!				β-actin	100	95.6644	103.979	104.943	0	#DIV/0!	#DIV/0!	#DIV/0!		β-actin
	β-actin	1104.62	15.7676	867.932	15.7676	1111.8		1111.8	#DIV/0!	15.6163	#DIV/0!	1085.6		1085.6	#DIV/0!	14.7536	#DIV/0!	1122		1122	#DIV/0!	15.9395	#DIV/0!	1099.1		1099.1	#DIV/0!	15.2042	#DIV/0!				β-actin	100	94.4756	102.07	97.3613	0	#DIV/0!	#DIV/0!	#DIV/0!		β-actin
	β-actin	1028.35	16.3596	806.32	16.3596	1020		1020	#DIV/0!	14.6178	#DIV/0!	1018.6		1018.6	#DIV/0!	14.5698	#DIV/0!	1052.8		1052.8	#DIV/0!	15.6997	#DIV/0!	1022		1022	#DIV/0!	14.686	#DIV/0!				β-actin	100	99.6719	107.401	100.467	0	#DIV/0!	#DIV/0!	#DIV/0!		β-actin
				0																																							0
	α-tubulin	506.112	4.68715	349.592	4.68715	506.05	492.8	504.35	#DIV/0!	12.4402	#DIV/0!	497.9	495.1	501.775	#DIV/0!	12.3363	#DIV/0!	524.3	468.3	505.6	#DIV/0!	12.4903	#DIV/0!	508.9	519.7	512.725	#DIV/0!	12.7724	#DIV/0!	#DIV/0!	#DIV/0!		α-tubulin	100	99.1479	100.377	102.608	0	2.84392	3.68743	3.28764	A	α-tubulin
	α-tubulin	500.325	10.8279	339.4	10.8279	499.6	492.8	496.2	4.80833	12.522	0.611436	479.6	495.1	487.35	10.9602	12.1635	1.47078	543.1	468.3	505.7	52.8916	12.8958	6.17059	504.4	519.7	512.05	10.8187	13.1397	1.2455				α-tubulin	100	97.137	102.985	104.933	0	1.04111	3.39101	0.928466		α-tubulin
	α-tubulin	511.9	4.54826	353.782	4.54826	512.5		512.5	#DIV/0!	12.5983	#DIV/0!	516.2		516.2	#DIV/0!	12.7443	#DIV/0!	505.5		505.5	#DIV/0!	12.3174	#DIV/0!	513.4		513.4	#DIV/0!	12.634	#DIV/0!				α-tubulin	100	101.159	97.77	100.283	0	#DIV/0!	#DIV/0!	#DIV/0!		α-tubulin
	α-tubulin	#DIV/0!	#DIV/0!	#DIV/0!	#DIV/0!			#DIV/0!	#DIV/0!	#DIV/0!	#DIV/0!	895.7		895.7	#DIV/0!	#DIV/0!	#DIV/0!	773.3		773.3	#DIV/0!	#DIV/0!	#DIV/0!	824.9		824.9	#DIV/0!	#DIV/0!	#DIV/0!				α-tubulin	100				0	#DIV/0!	#DIV/0!	#DIV/0!		α-tubulin
	GAPDH	461.563	4.2211	318.873	6.47879	461.05	471.8	462.675	#DIV/0!	12.0855	#DIV/0!	464.5	459.9	461.35	#DIV/0!	11.9364	#DIV/0!	451.4	477.9	456.025	#DIV/0!	11.8043	#DIV/0!	467.3	478.8	466.2	#DIV/0!	12.1378	#DIV/0!	#DIV/0!	#DIV/0!		GAPDH	100	99.5433	97.678	101.166	0	0.501083	3.33238	4.27777	A	GAPDH
	GAPDH	471.1	6.69639	323.074	6.69639	465.3	471.8	468.55	4.59619	12.0614	0.629898	472.5	459.9	466.2	8.90955	11.9635	1.23733	459.4	477.9	468.65	13.0815	12.0655	1.78133	483.2	478.8	481	3.11127	12.5669	0.393242				GAPDH	100	99.189	100.034	104.191	0	0.250542	1.20561	0.51157		GAPDH
	GAPDH	452.025	6.26119	310.156	6.26119	456.8		456.8	#DIV/0!	12.1097	#DIV/0!	456.5		456.5	#DIV/0!	12.0973	#DIV/0!	443.4		443.4	#DIV/0!	11.5431	#DIV/0!	451.4		451.4	#DIV/0!	11.8846	#DIV/0!				GAPDH	100	99.8977	95.3217	98.1415	0	#DIV/0!	#DIV/0!	#DIV/0!		GAPDH
	GAPDH	#DIV/0!	#DIV/0!	#DIV/0!	#DIV/0!			#DIV/0!	#DIV/0!	#DIV/0!	#DIV/0!	567.7	605.1	586.4	26.4458	#DIV/0!	#DIV/0!	638.8	686.3	662.55	33.5876	#DIV/0!	#DIV/0!	613.4	583.4	598.4	21.2132	#DIV/0!	#DIV/0!				GAPDH	100				0	#DIV/0!	#DIV/0!	#DIV/0!		GAPDH
	GAPDH	#DIV/0!	#DIV/0!	#DIV/0!	#DIV/0!			#DIV/0!	#DIV/0!	#DIV/0!	#DIV/0!	507.3	505.4	506.35	1.3435	#DIV/0!	#DIV/0!	520.3	509.2	514.75	7.84889	#DIV/0!	#DIV/0!	482.3	482.3	482.3	0	#DIV/0!	#DIV/0!				GAPDH	100				0	#DIV/0!	#DIV/0!	#DIV/0!		GAPDH
		#DIV/0!	#DIV/0!	#DIV/0!	#DIV/0!			#DIV/0!	#DIV/0!	#DIV/0!	#DIV/0!			#DIV/0!	#DIV/0!	#DIV/0!	#DIV/0!			#DIV/0!	#DIV/0!	#DIV/0!	#DIV/0!			7	#DIV/0!	#DIV/0!	#DIV/0!				0					0	#DIV/0!	#DIV/0!	#DIV/0!		0
Cellular proliferation		#DIV/0!	#DIV/0!	#DIV/0!	#DIV/0!					#DIV/0!	#DIV/0!			#DIV/0!		#DIV/0!	#DIV/0!					#DIV/0!	#DIV/0!					#DIV/0!	#DIV/0!				0										0
	Ki-67	332.798	9.20582	223.753	9.20582	322.717	310.5	323.75	#DIV/0!	9.92838	#DIV/0!	329.15	326.7	331.658	#DIV/0!	10.268	#DIV/0!	335.933	317.1	335.592	#DIV/0!	10.483	#DIV/0!	336.267	348.4	340.192	#DIV/0!	10.7005	#DIV/0!	#DIV/0!	#DIV/0!	#DIV/0!	Ki-67	100	102.992	105.433	107.692	0	4.73918	3.01076	3.80052	A	Ki-67
	Ki-67	314.988	8.94347	211.548	8.94347	298.1	310.5	304.3	8.76812	9.6308	1.87311	296.6	326.7	311.65	21.2839	10.0051	4.16567	321.2	317.1	319.15	2.89914	10.3731	0.537418	301.3	348.4	324.85	33.3047	10.6444	5.71558				Ki-67	100	103.887	107.708	110.524	0	3.01939	1.20527	3.79435		Ki-67
	Ki-67	257.35	6.11146	174.034	6.11146	251.9		251.9	#DIV/0!	8.8242	#DIV/0!	252.5		252.5	#DIV/0!	8.85813	#DIV/0!	260.8		260.8	#DIV/0!	9.31485	#DIV/0!	264.2		264.2	#DIV/0!	9.4956	#DIV/0!				Ki-67	100	100.385	105.56	107.609	0	#DIV/0!	#DIV/0!	#DIV/0!		Ki-67
	Ki-67	400.875	8.69344	271.919	8.69344	391.9		391.9	#DIV/0!	10.9536	#DIV/0!	405.1		405.1	#DIV/0!	11.5404	#DIV/0!	410.9		410.9	#DIV/0!	11.789	#DIV/0!	395.6		395.6	#DIV/0!	11.1212	#DIV/0!				Ki-67	100	105.357	107.627	101.53	0	#DIV/0!	#DIV/0!	#DIV/0!		Ki-67
	Ki-67	429.375	13.103	287.459	13.103	414.5		414.5	#DIV/0!	11.2712	#DIV/0!	423		423	#DIV/0!	11.6422	#DIV/0!	436.3		436.3	#DIV/0!	12.2	#DIV/0!	443.7		443.7	#DIV/0!	12.4996	#DIV/0!				Ki-67	100	103.291	108.24	110.899	0	#DIV/0!	#DIV/0!	#DIV/0!		Ki-67
	Ki-67	392.95	13.2777	261.787	13.2777	379.4		379.4	#DIV/0!	10.8449	#DIV/0!	402.9		402.9	#DIV/0!	11.8791	#DIV/0!	383.8		383.8	#DIV/0!	11.0459	#DIV/0!	405.7		405.7	#DIV/0!	11.9964	#DIV/0!				Ki-67	100	109.536	101.853	110.617	0	#DIV/0!	#DIV/0!	#DIV/0!		Ki-67
	Ki-67	201.25	5.10588	135.769	5.10588	200.5		200.5	#DIV/0!	8.04555	#DIV/0!	194.8		194.8	#DIV/0!	7.68316	#DIV/0!	202.6		202.6	#DIV/0!	8.17502	#DIV/0!	207.1		207.1	#DIV/0!	8.44576	#DIV/0!				Ki-67	100	95.4957	101.609	104.974	0	#DIV/0!	#DIV/0!	#DIV/0!		Ki-67
																																											0
	PCNA	291.347	6.32626	197.617	6.32626	285.725	372.3	286.6	#DIV/0!	9.2869	#DIV/0!	288.125	369.7	286.788	#DIV/0!	9.30863	#DIV/0!	291.575	389.3	293.15	#DIV/0!	9.62118	#DIV/0!	299.3	386.3	298.85	#DIV/0!	9.93211	#DIV/0!	#DIV/0!	#DIV/0!	#DIV/0!	PCNA	100	100.387	103.609	107.277	0	2.48055	2.65832	2.88868	A	PCNA
	PCNA	378.737	8.52793	256.588	8.52793	365.3	372.3	368.8	4.94975	10.593	0.878359	380.4	369.7	375.05	7.56604	10.884	1.26933	376.7	389.3	383	8.90955	11.2433	1.39981	389.9	386.3	388.1	2.54558	11.4679	0.38638				PCNA	100	102.747	106.139	108.259	0	1.07384	1.13908	0.632369		PCNA
	PCNA	180.175	5.24174	120.881	5.24174	175.4		175.4	#DIV/0!	7.38371	#DIV/0!	176.7		176.7	#DIV/0!	7.47123	#DIV/0!	181.7		181.7	#DIV/0!	7.79867	#DIV/0!	186.9		186.9	#DIV/0!	8.12522	#DIV/0!				PCNA	100	101.185	105.62	110.042	0	#DIV/0!	#DIV/0!	#DIV/0!		PCNA
	PCNA	402.1	6.89396	274.576	6.89396	400.8		400.8	#DIV/0!	11.2349	#DIV/0!	393.1		393.1	#DIV/0!	10.8869	#DIV/0!	405.4		405.4	#DIV/0!	11.4378	#DIV/0!	409.1		409.1	#DIV/0!	11.5984	#DIV/0!				PCNA	100	96.9019	101.806	103.235	0	#DIV/0!	#DIV/0!	#DIV/0!		PCNA
	PCNA	204.375	4.64139	138.421	4.64139	201.4		201.4	#DIV/0!	7.93592	#DIV/0!	202.3		202.3	#DIV/0!	7.99243	#DIV/0!	202.5		202.5	#DIV/0!	8.00493	#DIV/0!	211.3		211.3	#DIV/0!	8.53691	#DIV/0!				PCNA	100	100.712	100.87	107.573	0	#DIV/0!	#DIV/0!	#DIV/0!		PCNA
																																											0
	PLK4	361.442	17.6544	235.355	17.6544	337.067	399.2	339.092	#DIV/0!	10.1063	#DIV/0!	357.25	423.1	358.925	#DIV/0!	11.0469	#DIV/0!	364.967	427.1	368.45	#DIV/0!	11.4668	#DIV/0!	376.767	427.3	379.3	#DIV/0!	11.9167	#DIV/0!	#DIV/0!	#DIV/0!	#DIV/0!	PLK4	100	109.53	113.733	118.14	0	2.66796	3.40396	4.86814	A	PLK4
	PLK4	404.6	12.086	271.134	12.086	374.9	399.2	387.05	17.1827	10.7664	2.92199	403	423.1	413.05	14.2128	11.9129	1.98333	385.3	427.1	406.2	29.5571	11.6218	4.28488	396.9	427.3	412.1	21.496	11.8729	3.00468				PLK4	100	110.648	107.945	110.277	0	2.45266	3.60344	2.96333		PLK4
	PLK4	433.225	18.8873	284.37	18.8873	409.9		409.9	#DIV/0!	11.204	#DIV/0!	426.8		426.8	#DIV/0!	11.9344	#DIV/0!	443.5		443.5	#DIV/0!	12.6147	#DIV/0!	452.7		452.7	#DIV/0!	12.9742	#DIV/0!				PLK4	100	106.519	112.591	115.8						PLK4
	PLK4	403.325	25.1145	257.213	25.1145	373.3		373.3	#DIV/0!	10.7744	#DIV/0!	399.3		399.3	#DIV/0!	11.92	#DIV/0!	406.3		406.3	#DIV/0!	12.2101	#DIV/0!	434.4		434.4	#DIV/0!	13.3112	#DIV/0!				PLK4	100	110.633	113.326	123.545						PLK4
	PLK4	289.625	17.804	184.933	17.804	267.9		267.9	#DIV/0!	9.10859	#DIV/0!	283.7		283.7	#DIV/0!	9.93813	#DIV/0!	297.9		297.9	#DIV/0!	10.6286	#DIV/0!	309		309	#DIV/0!	11.1385	#DIV/0!				PLK4	100	109.107	116.687	122.286						PLK4
	PLK4	422	20.3819	275.018	20.3819	397.1		397.1	#DIV/0!	11.0491	#DIV/0!	414.1		414.1	#DIV/0!	11.7933	#DIV/0!	434.8		434.8	#DIV/0!	12.6405	#DIV/0!	442		442	#DIV/0!	12.9221	#DIV/0!				PLK4	100	106.736	114.403	116.952						PLK4
	PLK4	215.875	11.6526	139.46	11.6526	199.3		199.3	#DIV/0!	7.73564	#DIV/0!	216.6		216.6	#DIV/0!	8.78294	#DIV/0!	222		222	#DIV/0!	9.08516	#DIV/0!	225.6		225.6	#DIV/0!	9.28117	#DIV/0!				PLK4	100	113.539	117.445	119.979						PLK4
																																											0
	CDK4	424.035	7.81512	289.009	7.81512	418.87	356.6	419.39	#DIV/0!	10.8348	#DIV/0!	429.96	374.1	431.78	#DIV/0!	11.311	#DIV/0!	422.21	363.8	422.36	#DIV/0!	10.9898	#DIV/0!	421.88	364.7	422.61	#DIV/0!	10.913	#DIV/0!	#DIV/0!	#DIV/0!	#DIV/0!	CDK4	100	104.193	101.807	100.364	0	1.72695	3.5317	3.63762	A	CDK4
	CDK4	356.75	4.49333	245.232	4.49333	346.2	356.6	351.4	7.35391	10.3038	1.37587	337.7	374.1	355.9	25.7387	10.5199	4.54808	360.8	363.8	362.3	2.12132	10.8198	0.361753	350.1	364.7	357.4	10.3238	10.591	1.82412				CDK4	100	102.097	105.008	102.787	0	2.96197	0.868809	1.6		CDK4
	CDK4	183.3	2.79881	125.511	2.79881	179.2		179.2	#DIV/0!	7.32726	#DIV/0!	185.5		185.5	#DIV/0!	7.74524	#DIV/0!	184.4		184.4	#DIV/0!	7.6739	#DIV/0!	184.1		184.1	#DIV/0!	7.65433	#DIV/0!				CDK4	100	105.704	104.731	104.464	0					CDK4
	CDK4	325.875	4.40785	223.705	4.40785	320.3		320.3	#DIV/0!	9.82829	#DIV/0!	330.7		330.7	#DIV/0!	10.3439	#DIV/0!	327.6		327.6	#DIV/0!	10.1929	#DIV/0!	324.9		324.9	#DIV/0!	10.0596	#DIV/0!				CDK4	100	105.246	103.71	102.353	0					CDK4
	CDK4	241.425	6.25053	162.747	6.25053	241.6		241.6	#DIV/0!	8.87992	#DIV/0!	250.2		250.2	#DIV/0!	9.35163	#DIV/0!	237.2		237.2	#DIV/0!	8.62862	#DIV/0!	236.7		236.7	#DIV/0!	8.59959	#DIV/0!				CDK4	100	105.312	97.17	96.8431	0					CDK4
	CDK4	420.7	8.76546	285.725	8.76546	418.2		418.2	#DIV/0!	11.5098	#DIV/0!	433.7		433.7	#DIV/0!	12.1645	#DIV/0!	415.7		415.7	#DIV/0!	11.4007	#DIV/0!	415.2		415.2	#DIV/0!	11.3787	#DIV/0!				CDK4	100	105.688	99.0519	98.8612	0					CDK4
	CDK4	296.95	6.7382	201.127	6.7382	300.5		300.5	#DIV/0!	9.96861	#DIV/0!	304.4		304.4	#DIV/0!	10.1623	#DIV/0!	293.4		293.4	#DIV/0!	9.60589	#DIV/0!	289.5		289.5	#DIV/0!	9.4007	#DIV/0!				CDK4	100	101.943	96.3614	94.303	0					CDK4
	CDK4	220.675	4.63564	149.837	4.63564	217.7		217.7	#DIV/0!	8.23791	#DIV/0!	223		223	#DIV/0!	8.55355	#DIV/0!	226		226	#DIV/0!	8.72715	#DIV/0!	216		216	#DIV/0!	8.13407	#DIV/0!				CDK4	100	103.832	105.939	98.7395	0					CDK4
	CDK4	168.125	2.79926	114.888	2.79926	166.8		166.8	#DIV/0!	7.20498	#DIV/0!	168.4		168.4	#DIV/0!	7.31517	#DIV/0!	171.9		171.9	#DIV/0!	7.55061	#DIV/0!	165.4		165.4	#DIV/0!	7.10716	#DIV/0!				CDK4	100	101.529	104.797	98.6423	0					CDK4
	CDK4	939.425	16.3698	641.228	16.3698	921.2		921.2	#DIV/0!	16.7324	#DIV/0!	947.7		947.7	#DIV/0!	17.5063	#DIV/0!	931.1		931.1	#DIV/0!	17.0256	#DIV/0!	957.7		957.7	#DIV/0!	17.7897	#DIV/0!				CDK4	100	104.626	101.753	106.319	0					CDK4
	CDK4	1087.12	20.8923	740.095	20.8923	1077		1077	#DIV/0!	18.355	#DIV/0!	1118.3		1118.3	#DIV/0!	19.4475	#DIV/0!	1074		1074	#DIV/0!	18.2731	#DIV/0!	1079.2		1079.2	#DIV/0!	18.4148	#DIV/0!				CDK4	100	105.952	99.5538	100.326	0					CDK4
																																											0
Double IP-HPLC	CDK4-p21	#DIV/0!	#DIV/0!	#DIV/0!	#DIV/0!	769.6	#DIV/0!	#DIV/0!	#DIV/0!	#DIV/0!	#DIV/0!	831.35	#DIV/0!	#DIV/0!	#DIV/0!	#DIV/0!	#DIV/0!	832.4	#DIV/0!	#DIV/0!	#DIV/0!	#DIV/0!	#DIV/0!	810.85	#DIV/0!	#DIV/0!	#DIV/0!	#DIV/0!	#DIV/0!	#DIV/0!	#DIV/0!	#DIV/0!	CDK4-p21	100	112.664	112.898	108.673	0	3.37997	4.92308	4.13798	A	CDK4-p21
	CDK4-p21	842.975	23.9985	566.084	23.9985	810.5		810.5	#DIV/0!	15.6338	#DIV/0!	863.3		863.3	#DIV/0!	17.24	#DIV/0!	858.7		858.7	#DIV/0!	17.106	#DIV/0!	839.4		839.4	#DIV/0!	16.5323	#DIV/0!				CDK4-p21	100	110.274	109.417	105.747	0	#DIV/0!	#DIV/0!	#DIV/0!		CDK4-p21
	CDK4-p21	779.125	35.0784	510.309	35.0784	728.7		728.7	#DIV/0!	14.7781	#DIV/0!	799.4		799.4	#DIV/0!	17.0027	#DIV/0!	806.1		806.1	#DIV/0!	17.1986	#DIV/0!	782.3		782.3	#DIV/0!	16.4921	#DIV/0!				CDK4-p21	100	115.054	116.379	111.599	0	#DIV/0!	#DIV/0!	#DIV/0!		CDK4-p21
	CDK4-p21	#DIV/0!	#DIV/0!	#DIV/0!	#DIV/0!			#DIV/0!	#DIV/0!	#DIV/0!	#DIV/0!			#DIV/0!	#DIV/0!	#DIV/0!	#DIV/0!			#DIV/0!	#DIV/0!	#DIV/0!	#DIV/0!			#DIV/0!	#DIV/0!	#DIV/0!	#DIV/0!				CDK4-p21	100				0	#DIV/0!	#DIV/0!	#DIV/0!		CDK4-p21
	CDK4-p21	#DIV/0!	#DIV/0!	#DIV/0!	#DIV/0!			#DIV/0!	#DIV/0!	#DIV/0!	#DIV/0!			#DIV/0!	#DIV/0!	#DIV/0!	#DIV/0!			#DIV/0!	#DIV/0!	#DIV/0!	#DIV/0!			#DIV/0!	#DIV/0!	#DIV/0!	#DIV/0!				CDK4-p21	100				0	#DIV/0!	#DIV/0!	#DIV/0!		CDK4-p21
																																											0
Double IP-HPLC	CDK4-p27	#DIV/0!	#DIV/0!	#DIV/0!	#DIV/0!	868.95	#DIV/0!	#DIV/0!	#DIV/0!	#DIV/0!	#DIV/0!	842.6	#DIV/0!	#DIV/0!	#DIV/0!	#DIV/0!	#DIV/0!	845.45	#DIV/0!	#DIV/0!	#DIV/0!	#DIV/0!	#DIV/0!	842.2	#DIV/0!	#DIV/0!	#DIV/0!	#DIV/0!	#DIV/0!	#DIV/0!	#DIV/0!	#DIV/0!	CDK4-p27	100	95.3782	95.8954	95.2806	0	4.31067	4.35067	1.50388	A	CDK4-p27
	CDK4-p27	827.6	20.2943	559.026	20.2943	857.3		857.3	#DIV/0!	17.2706	#DIV/0!	813.3		813.3	#DIV/0!	15.946	#DIV/0!	816		816	#DIV/0!	16.0304	#DIV/0!	823.8		823.8	#DIV/0!	16.2719	#DIV/0!				CDK4-p27	100	92.3301	92.819	94.2172	0	#DIV/0!	#DIV/0!	#DIV/0!		CDK4-p27
	CDK4-p27	872	8.41309	601.987	8.41309	880.6		880.6	#DIV/0!	16.6917	#DIV/0!	871.9		871.9	#DIV/0!	16.429	#DIV/0!	874.9		874.9	#DIV/0!	16.5201	#DIV/0!	860.6		860.6	#DIV/0!	16.0815	#DIV/0!				CDK4-p27	100	98.4263	98.9718	96.344	0	#DIV/0!	#DIV/0!	#DIV/0!		CDK4-p27
	CDK4-p27	#DIV/0!	#DIV/0!	#DIV/0!	#DIV/0!			#DIV/0!	#DIV/0!	#DIV/0!	#DIV/0!			#DIV/0!	#DIV/0!	#DIV/0!	#DIV/0!			#DIV/0!	#DIV/0!	#DIV/0!	#DIV/0!			#DIV/0!	#DIV/0!	#DIV/0!	#DIV/0!				CDK4-p27	100				0	#DIV/0!	#DIV/0!	#DIV/0!		CDK4-p27
	CDK4-p27	#DIV/0!	#DIV/0!	#DIV/0!	#DIV/0!			#DIV/0!	#DIV/0!	#DIV/0!	#DIV/0!			#DIV/0!	#DIV/0!	#DIV/0!	#DIV/0!			#DIV/0!	#DIV/0!	#DIV/0!	#DIV/0!			#DIV/0!	#DIV/0!	#DIV/0!	#DIV/0!				CDK4-p27	100				0	#DIV/0!	#DIV/0!	#DIV/0!		CDK4-p27
																																											0
	BRG1	#DIV/0!	#DIV/0!	#DIV/0!	#DIV/0!	701.435	#DIV/0!	#DIV/0!	#DIV/0!	#DIV/0!	#DIV/0!	690.418	#DIV/0!	#DIV/0!	#DIV/0!	#DIV/0!	#DIV/0!	718.954	#DIV/0!	#DIV/0!	#DIV/0!	#DIV/0!	#DIV/0!	715.727	#DIV/0!	#DIV/0!	#DIV/0!	#DIV/0!	#DIV/0!	#DIV/0!	#DIV/0!	#DIV/0!	BRG1	100	98.4925	103.968	102.83	0	1.31863	2.87976	1.53296	A	BRG1
	BRG1 (SMARCA4)	767.35	17.4275	519.718	17.4275	766		766	#DIV/0!	15.6934	#DIV/0!	743.2		743.2	#DIV/0!	14.9493	#DIV/0!	779.4		779.4	#DIV/0!	16.1147	#DIV/0!	780.8		780.8	#DIV/0!	16.158	#DIV/0!				BRG1 (SMARCA4)	100	95.2588	102.684	102.961	0	#DIV/0!	#DIV/0!	#DIV/0!		BRG1 (SMARCA4)
	BRG1 (SMARCA4)	773.125	16.6075	524.58	16.6075	782.1		782.1	#DIV/0!	16.0474	#DIV/0!	749.2		749.2	#DIV/0!	14.9873	#DIV/0!	775		775	#DIV/0!	15.8247	#DIV/0!	786.2		786.2	#DIV/0!	16.1747	#DIV/0!				BRG1 (SMARCA4)	100	93.3939	98.6118	100.793	0	#DIV/0!	#DIV/0!	#DIV/0!		BRG1 (SMARCA4)
	BRG1 (SMARCA4)	#DIV/0!	#DIV/0!	#DIV/0!	#DIV/0!			#DIV/0!	#DIV/0!	#DIV/0!	#DIV/0!			#DIV/0!	#DIV/0!	#DIV/0!	#DIV/0!			#DIV/0!	#DIV/0!	#DIV/0!	#DIV/0!			#DIV/0!	#DIV/0!	#DIV/0!	#DIV/0!				BRG1 (SMARCA4)	100				0	#DIV/0!	#DIV/0!	#DIV/0!		BRG1 (SMARCA4)
																																											0
	cdc25A	#DIV/0!	#DIV/0!	#DIV/0!	#DIV/0!	441.674	#DIV/0!	#DIV/0!	#DIV/0!	#DIV/0!	#DIV/0!	453.789	#DIV/0!	#DIV/0!	#DIV/0!	#DIV/0!	#DIV/0!	456.771	#DIV/0!	#DIV/0!	#DIV/0!	#DIV/0!	#DIV/0!	446.234	#DIV/0!	#DIV/0!	#DIV/0!	#DIV/0!	#DIV/0!	#DIV/0!	#DIV/0!	#DIV/0!	cdc25A	100	106.202	105.058	100.5	0	2.117	0.286091	1.45453	A	cdc25A
	cdc25A	768.65	17.6124	520.443	17.6124	752.8		752.8	#DIV/0!	15.2433	#DIV/0!	754.2		754.2	#DIV/0!	15.2891	#DIV/0!	786.2		786.2	#DIV/0!	16.3021	#DIV/0!	781.4		781.4	#DIV/0!	16.1542	#DIV/0!				cdc25A	100	100.301	106.946	105.976	0	#DIV/0!	#DIV/0!	#DIV/0!		cdc25A
	cdc25A	774.425	20.2689	521.829	20.2689	764.6		764.6	#DIV/0!	15.5811	#DIV/0!	751.7		751.7	#DIV/0!	15.1615	#DIV/0!	797.4		797.4	#DIV/0!	16.6003	#DIV/0!	784		784	#DIV/0!	16.1917	#DIV/0!				cdc25A	100	97.3069	106.541	103.919	0	#DIV/0!	#DIV/0!	#DIV/0!		cdc25A
	cdc25A	#DIV/0!	#DIV/0!	#DIV/0!	#DIV/0!			#DIV/0!	#DIV/0!	#DIV/0!	#DIV/0!			#DIV/0!	#DIV/0!	#DIV/0!	#DIV/0!			#DIV/0!	#DIV/0!	#DIV/0!	#DIV/0!			#DIV/0!	#DIV/0!	#DIV/0!	#DIV/0!				cdc25A	100				0	#DIV/0!	#DIV/0!	#DIV/0!		cdc25A
																																											0
	cyclin D2	300.27	11.1686	199.02	11.1686	294.52	#DIV/0!	294.52	#DIV/0!	9.65303	#DIV/0!	314.12	#DIV/0!	314.12	#DIV/0!	10.6121	#DIV/0!	301.8	#DIV/0!	301.8	#DIV/0!	10.0345	#DIV/0!	290.64	#DIV/0!	290.64	#DIV/0!	9.45413	#DIV/0!	#DIV/0!	#DIV/0!	#DIV/0!	cyclin D2	100	110.11	104.17	98.0101	0	3.93003	2.34633	5.03594	A	cyclin D2
	cyclin D2	228.65	4.22729	155.828	4.22729	223		223	#DIV/0!	8.19587	#DIV/0!	230.5		230.5	#DIV/0!	8.64131	#DIV/0!	232.9		232.9	#DIV/0!	8.77908	#DIV/0!	228.2		228.2	#DIV/0!	8.50719	#DIV/0!				cyclin D2	100	105.435	107.116	103.799	0	#DIV/0!	#DIV/0!	#DIV/0!		cyclin D2
	cyclin D2	458.075	15.3224	305.33	15.3224	453.9		453.9	#DIV/0!	12.1889	#DIV/0!	477.7		477.7	#DIV/0!	13.129	#DIV/0!	459.9		459.9	#DIV/0!	12.4326	#DIV/0!	440.8		440.8	#DIV/0!	11.6392	#DIV/0!				cyclin D2	100	107.712	101.999	95.4896	0	#DIV/0!	#DIV/0!	#DIV/0!		cyclin D2
	cyclin D2	363.2	8.96549	245.275	8.96549	354.9		354.9	#DIV/0!	10.4702	#DIV/0!	375.9		375.9	#DIV/0!	11.4292	#DIV/0!	360.2		360.2	#DIV/0!	10.7203	#DIV/0!	361.8		361.8	#DIV/0!	10.7947	#DIV/0!				cyclin D2	100	109.159	102.389	103.099	0	#DIV/0!	#DIV/0!	#DIV/0!		cyclin D2
	cyclin D2	254.05	15.2249	162.61	15.2249	248		248	#DIV/0!	9.24066	#DIV/0!	272.4		272.4	#DIV/0!	10.4781	#DIV/0!	259		259	#DIV/0!	9.81783	#DIV/0!	236.8		236.8	#DIV/0!	8.61335	#DIV/0!				cyclin D2	100	113.391	106.246	93.2114	0	#DIV/0!	#DIV/0!	#DIV/0!		cyclin D2
	cyclin D2	197.375	12.103	126.06	12.103	192.8		192.8	#DIV/0!	8.16949	#DIV/0!	214.1		214.1	#DIV/0!	9.38299	#DIV/0!	197		197	#DIV/0!	8.42262	#DIV/0!	185.6		185.6	#DIV/0!	7.71625	#DIV/0!				cyclin D2	100	114.854	103.099	94.4521	0	#DIV/0!	#DIV/0!	#DIV/0!		cyclin D2
																																											0
	cMyc	481.18	15.3712	321.455	15.3712	470.35	373.4	471.362	#DIV/0!	11.7607	#DIV/0!	490.562	387.4	491.625	#DIV/0!	12.6213	#DIV/0!	488.062	391.9	490.3	#DIV/0!	12.3578	#DIV/0!	469.762	376.4	471.431	#DIV/0!	11.8081	#DIV/0!	#DIV/0!	#DIV/0!	#DIV/0!	cMyc	100	108.162	104.36	100.971	0	4.93785	5.00507	4.29163	A	cMyc
	cMyc	370.312	7.42096	251.798	7.42096	357.2	373.4	365.3	11.4551	10.6537	1.99852	370.4	387.4	378.9	12.0208	11.274	1.87396	356.1	391.9	374	25.3144	11.0545	4.0606	349.7	376.4	363.05	18.8798	10.5476	3.33832				cMyc	100	105.822	103.762	99.0039	0	1.93624	3.02956	2.66842		cMyc
	cMyc	343.375	8.51367	231.849	8.51367	345.3		345.3	#DIV/0!	10.6513	#DIV/0!	354.6		354.6	#DIV/0!	11.0793	#DIV/0!	337.6		337.6	#DIV/0!	10.2835	#DIV/0!	336		336	#DIV/0!	10.2054	#DIV/0!				cMyc	100	104.018	96.5468	95.8137						cMyc
	cMyc	312.1	17.869	200.601	17.869	303.5		303.5	#DIV/0!	10.1439	#DIV/0!	338.9		338.9	#DIV/0!	11.7601	#DIV/0!	303.2		303.2	#DIV/0!	10.1291	#DIV/0!	302.8		302.8	#DIV/0!	10.1094	#DIV/0!				cMyc	100	115.932	99.8541	99.6593						cMyc
	cMyc	374.975	12.7181	249.764	12.7181	362.4		362.4	#DIV/0!	10.613	#DIV/0!	392.3		392.3	#DIV/0!	11.9388	#DIV/0!	375.4		375.4	#DIV/0!	11.2087	#DIV/0!	369.8		369.8	#DIV/0!	10.9561	#DIV/0!				cMyc	100	112.493	105.613	103.233						cMyc
	cMyc	184.9	6.21128	123.219	6.21128	176.2		176.2	#DIV/0!	7.27882	#DIV/0!	190.7		190.7	#DIV/0!	8.2147	#DIV/0!	185.3		185.3	#DIV/0!	7.87917	#DIV/0!	187.4		187.4	#DIV/0!	8.01132	#DIV/0!				cMyc	100	112.858	108.248	110.063						cMyc
	cMyc	326.975	6.33686	222.546	6.33686	322.3		322.3	#DIV/0!	9.98771	#DIV/0!	336.3		336.3	#DIV/0!	10.6656	#DIV/0!	324		324	#DIV/0!	10.0725	#DIV/0!	325.3		325.3	#DIV/0!	10.1368	#DIV/0!				cMyc	100	106.787	100.848	101.493						cMyc
	cMyc	979.175	32.243	653.18	32.243	958.1		958.1	#DIV/0!	17.462	#DIV/0!	971.1		971.1	#DIV/0!	17.8303	#DIV/0!	1026.8		1026.8	#DIV/0!	19.3293	#DIV/0!	960.7		960.7	#DIV/0!	17.5363	#DIV/0!				cMyc	100	102.109	110.693	100.425						cMyc
	cMyc	957.625	31.657	638.681	31.657	937.8		937.8	#DIV/0!	17.2951	#DIV/0!	970.2		970.2	#DIV/0!	18.2077	#DIV/0!	996.1		996.1	#DIV/0!	18.9055	#DIV/0!	926.4		926.4	#DIV/0!	16.9623	#DIV/0!				cMyc	100	105.277	109.312	98.0759						cMyc
																																											0
	MAX	#DIV/0!	#DIV/0!	#DIV/0!	#DIV/0!	361.65	362.4	#DIV/0!	#DIV/0!	#DIV/0!	#DIV/0!	366.2	371.3	#DIV/0!	#DIV/0!	#DIV/0!	#DIV/0!	361.15	369.4	#DIV/0!	#DIV/0!	#DIV/0!	#DIV/0!	355.575	361.9	#DIV/0!	#DIV/0!	#DIV/0!	#DIV/0!	#DIV/0!	#DIV/0!	#DIV/0!	MAX	100	102.361	100.15	96.9962	0	3.21795	1.84676	2.8398	A	MAX
	MAX	372.188	3.69535	256.836	3.69535	377.3	362.4	369.85	10.5359	10.6308	1.84746	384	371.3	377.65	8.98026	10.9915	1.47573	373.1	369.4	371.25	2.6163	10.6965	0.456297	378.1	361.9	370	11.4551	10.6379	2.00443				MAX	100	103.393	100.617	100.066	0	1.6616	1.15188	1.92594		MAX
	MAX	416.025	5.47258	285.745	5.47258	416.8		416.8	#DIV/0!	11.4479	#DIV/0!	410.6		410.6	#DIV/0!	11.1739	#DIV/0!	423.3		423.3	#DIV/0!	11.7284	#DIV/0!	413.4		413.4	#DIV/0!	11.2985	#DIV/0!				MAX	100	97.6059	102.45	98.6943						MAX
	MAX	435.825	9.94698	295.131	9.94698	436.9		436.9	#DIV/0!	11.9067	#DIV/0!	447.7		447.7	#DIV/0!	12.3519	#DIV/0!	435.3		435.3	#DIV/0!	11.8393	#DIV/0!	423.4		423.4	#DIV/0!	11.3256	#DIV/0!				MAX	100	103.739	99.4341	95.1197						MAX
	MAX	214.6	6.27535	143.945	6.27535	215.6		215.6	#DIV/0!	8.46495	#DIV/0!	222.5		222.5	#DIV/0!	8.86315	#DIV/0!	212.9		212.9	#DIV/0!	8.30394	#DIV/0!	207.4		207.4	#DIV/0!	7.96589	#DIV/0!				MAX	100	104.704	98.0979	94.1044						MAX
	MAX	#DIV/0!	#DIV/0!	#DIV/0!	#DIV/0!			#DIV/0!	#DIV/0!	#DIV/0!	#DIV/0!			#DIV/0!	#DIV/0!	#DIV/0!	#DIV/0!			#DIV/0!	#DIV/0!	#DIV/0!	#DIV/0!			#DIV/0!	#DIV/0!	#DIV/0!	#DIV/0!				MAX	100									MAX
																																											0
	MAD1	362.222	7.95685	245.598	7.95685	358.25	370.8	358.712	#DIV/0!	10.5405	#DIV/0!	355.95	372.9	355.287	#DIV/0!	10.3791	#DIV/0!	362.325	389.1	363.638	#DIV/0!	10.7354	#DIV/0!	372.1	384.8	371.25	#DIV/0!	11.0742	#DIV/0!	#DIV/0!	#DIV/0!	#DIV/0!	MAD1	100	98.47	101.559	104.762	0	2.97066	4.81655	4.9601	A	MAD1
	MAD1	379.137	8.58277	256.813	8.58277	367.1	370.8	368.95	2.6163	10.5895	0.465543	378.2	372.9	375.55	3.74767	10.8966	0.629278	378.6	389.1	383.85	7.42462	11.271	1.16214	391.6	384.8	388.2	4.80833	11.4624	0.729277				MAD1	100	102.901	106.437	108.244	0	0.54741	0.813843	0.59741		MAD1
	MAD1	437.625	16.6416	289.696	16.6416	429.3		429.3	#DIV/0!	11.8154	#DIV/0!	419.9		419.9	#DIV/0!	11.4107	#DIV/0!	443.3		443.3	#DIV/0!	12.3937	#DIV/0!	458		458	#DIV/0!	12.9732	#DIV/0!				MAD1	100	96.5747	104.894	109.799						MAD1
	MAD1	422.05	4.07799	291.357	4.07799	424.6		424.6	#DIV/0!	11.5431	#DIV/0!	417.6		417.6	#DIV/0!	11.2358	#DIV/0!	419.7		419.7	#DIV/0!	11.3289	#DIV/0!	426.3		426.3	#DIV/0!	11.6165	#DIV/0!				MAD1	100	97.3378	98.144	100.636	0					MAD1
	MAD1	210.075	2.52504	144.527	2.52504	212		212	#DIV/0!	8.21417	#DIV/0!	208.1		208.1	#DIV/0!	7.97324	#DIV/0!	207.7		207.7	#DIV/0!	7.94812	#DIV/0!	212.5		212.5	#DIV/0!	8.24455	#DIV/0!				MAD1	100	97.0669	96.7611	100.37						MAD1
																																											0
Double IP-HPLC	cMyc-MAX	570.019	25.2004	373.813	25.2004	545.825	#DIV/0!	545.825	#DIV/0!	12.7506	#DIV/0!	555.35	#DIV/0!	555.35	#DIV/0!	13.0625	#DIV/0!	584.65	#DIV/0!	584.65	#DIV/0!	14.1212	#DIV/0!	594.25	#DIV/0!	594.25	#DIV/0!	14.3542	#DIV/0!	#DIV/0!	#DIV/0!	#DIV/0!	cMyc-MAX	100	102.181	111.013	111.942	0	3.35669	4.65704	4.8169	A	cMyc-MAX
	cMyc-MAX	496.375	14.2376	333.225	14.2376	484.2		484.2	#DIV/0!	12.2872	#DIV/0!	488		488	#DIV/0!	12.4409	#DIV/0!	497.2		497.2	#DIV/0!	12.8053	#DIV/0!	516.1		516.1	#DIV/0!	13.5231	#DIV/0!				cMyc-MAX	100	101.251	104.216	110.059	0	#DIV/0!	#DIV/0!	#DIV/0!		cMyc-MAX
	cMyc-MAX	357.675	15.6662	234.706	15.6662	343.7		343.7	#DIV/0!	10.44	#DIV/0!	351		351	#DIV/0!	10.784	#DIV/0!	356.1		356.1	#DIV/0!	11.0179	#DIV/0!	379.9		379.9	#DIV/0!	12.0496	#DIV/0!				cMyc-MAX	100	103.295	105.535	115.418	0	#DIV/0!	#DIV/0!	#DIV/0!		cMyc-MAX
	cMyc-MAX	250.825	13.0019	162.576	13.0019	240.7		240.7	#DIV/0!	8.8388	#DIV/0!	240.9		240.9	#DIV/0!	8.85011	#DIV/0!	268.1		268.1	#DIV/0!	10.2725	#DIV/0!	253.6		253.6	#DIV/0!	9.54067	#DIV/0!				cMyc-MAX	100	100.128	116.221	107.941	0	#DIV/0!	#DIV/0!	#DIV/0!		cMyc-MAX
	cMyc-MAX	210.375	11.2055	136.057	11.2055	202		202	#DIV/0!	8.12053	#DIV/0!	202.5		202.5	#DIV/0!	8.15126	#DIV/0!	226		226	#DIV/0!	9.48383	#DIV/0!	211		211	#DIV/0!	8.65696	#DIV/0!				cMyc-MAX	100	100.378	116.788	106.606	0	#DIV/0!	#DIV/0!	#DIV/0!		cMyc-MAX
	cMyc-MAX	732.45	22.4026	490.312	22.4026	707.2		707.2	#DIV/0!	14.7271	#DIV/0!	723		723	#DIV/0!	15.2541	#DIV/0!	759.2		759.2	#DIV/0!	16.3978	#DIV/0!	740.4		740.4	#DIV/0!	15.8142	#DIV/0!				cMyc-MAX	100	103.578	111.344	107.381	0	#DIV/0!	#DIV/0!	#DIV/0!		cMyc-MAX
	cMyc-MAX	756.175	35.6375	493.685	35.6375	734.4		734.4	#DIV/0!	15.515	#DIV/0!	718.1		718.1	#DIV/0!	14.9805	#DIV/0!	779.2		779.2	#DIV/0!	16.8972	#DIV/0!	793		793	#DIV/0!	17.3007	#DIV/0!				cMyc-MAX	100	96.5549	108.909	111.51	0	#DIV/0!	#DIV/0!	#DIV/0!		cMyc-MAX
	cMyc-MAX	878.125	44.4992	570.188	44.4992	831.4		831.4	#DIV/0!	16.162	#DIV/0!	856.2		856.2	#DIV/0!	16.9119	#DIV/0!	891		891	#DIV/0!	17.9112	#DIV/0!	933.9		933.9	#DIV/0!	19.0712	#DIV/0!				cMyc-MAX	100	104.639	110.823	118	0	#DIV/0!	#DIV/0!	#DIV/0!		cMyc-MAX
	cMyc-MAX	878.15	44.9529	569.752	44.9529	823		823	#DIV/0!	15.9138	#DIV/0!	863.1		863.1	#DIV/0!	17.1274	#DIV/0!	900.4		900.4	#DIV/0!	18.1837	#DIV/0!	926.1		926.1	#DIV/0!	18.8772	#DIV/0!				cMyc-MAX	100	107.626	114.264	118.622	0	#DIV/0!	#DIV/0!	#DIV/0!		cMyc-MAX
																																											0
Double IP-HPLC	cMyc-MAD1	565.778	8.69789	387.347	8.69789	568.075	#DIV/0!	568.075	#DIV/0!	13.1095	#DIV/0!	559.163	#DIV/0!	559.163	#DIV/0!	12.681	#DIV/0!	565.75	#DIV/0!	565.75	#DIV/0!	12.9319	#DIV/0!	570.125	#DIV/0!	570.125	#DIV/0!	13.1484	#DIV/0!	#DIV/0!	#DIV/0!	#DIV/0!	cMyc-MAD1	100	95.84	97.9053	100.054	0	4.51562	4.84499	2.63389	A	cMyc-MAD1
	cMyc-MAD1	499.825	6.20074	343.677	6.20074	507.5		507.5	#DIV/0!	12.7993	#DIV/0!	492.4		492.4	#DIV/0!	12.1952	#DIV/0!	500.5		500.5	#DIV/0!	12.5229	#DIV/0!	498.9		498.9	#DIV/0!	12.4589	#DIV/0!				cMyc-MAD1	100	95.28	97.8402	97.3398	0	#DIV/0!	#DIV/0!	#DIV/0!		cMyc-MAD1
	cMyc-MAD1	354.3	4.9632	243.047	4.9632	361		361	#DIV/0!	10.8606	#DIV/0!	350.2		350.2	#DIV/0!	10.3515	#DIV/0!	350.9		350.9	#DIV/0!	10.3852	#DIV/0!	355.1		355.1	#DIV/0!	10.5855	#DIV/0!				cMyc-MAD1	100	95.312	95.6228	97.4669	0	#DIV/0!	#DIV/0!	#DIV/0!		cMyc-MAD1
	cMyc-MAD1	233.725	7.87586	155.732	7.87586	241		241	#DIV/0!	9.23409	#DIV/0!	223.7		223.7	#DIV/0!	8.24429	#DIV/0!	231.3		231.3	#DIV/0!	8.69301	#DIV/0!	238.9		238.9	#DIV/0!	9.11967	#DIV/0!				cMyc-MAD1	100	89.2811	94.1404	98.7609	0	#DIV/0!	#DIV/0!	#DIV/0!		cMyc-MAD1
	cMyc-MAD1	198.6	7.85069	131.169	7.85069	204.8		204.8	#DIV/0!	8.58083	#DIV/0!	190		190	#DIV/0!	7.67012	#DIV/0!	193.9		193.9	#DIV/0!	7.92027	#DIV/0!	205.7		205.7	#DIV/0!	8.63312	#DIV/0!				cMyc-MAD1	100	89.3866	92.3019	100.609	0	#DIV/0!	#DIV/0!	#DIV/0!		cMyc-MAD1
	cMyc-MAD1	795.55	6.15278	550.732	6.15278	799.9		799.9	#DIV/0!	15.785	#DIV/0!	795.4		795.4	#DIV/0!	15.6419	#DIV/0!	786.9		786.9	#DIV/0!	15.3678	#DIV/0!	800		800	#DIV/0!	15.7882	#DIV/0!				cMyc-MAD1	100	99.0929	97.3564	100.02	0	#DIV/0!	#DIV/0!	#DIV/0!		cMyc-MAD1
	cMyc-MAD1	807.3	7.51975	557.59	7.51975	815.4		815.4	#DIV/0!	16.0565	#DIV/0!	808.4		808.4	#DIV/0!	15.837	#DIV/0!	797.2		797.2	#DIV/0!	15.4793	#DIV/0!	808.2		808.2	#DIV/0!	15.8307	#DIV/0!				cMyc-MAD1	100	98.6331	96.4057	98.5937	0	#DIV/0!	#DIV/0!	#DIV/0!		cMyc-MAD1
	cMyc-MAD1	829	23.2939	557.006	23.2939	814.9		814.9	#DIV/0!	16.0591	#DIV/0!	804.9		804.9	#DIV/0!	15.7446	#DIV/0!	855.8		855.8	#DIV/0!	17.2857	#DIV/0!	840.4		840.4	#DIV/0!	16.8343	#DIV/0!				cMyc-MAD1	100	98.0421	107.638	104.827	0	#DIV/0!	#DIV/0!	#DIV/0!		cMyc-MAD1
	cMyc-MAD1	807.925	5.72618	559.821	5.72618	800.1		800.1	#DIV/0!	15.5009	#DIV/0!	808.3		808.3	#DIV/0!	15.7632	#DIV/0!	809.5		809.5	#DIV/0!	15.8012	#DIV/0!	813.8		813.8	#DIV/0!	15.9367	#DIV/0!				cMyc-MAD1	100	101.692	101.937	102.811	0	#DIV/0!	#DIV/0!	#DIV/0!		cMyc-MAD1
																																											0
	MPM2	358.665	10.5467	240.519	10.5467	363.44	379.8	362.79	#DIV/0!	10.9201	#DIV/0!	346.26	373.1	345.37	#DIV/0!	10.1506	#DIV/0!	355.88	417.1	363.06	#DIV/0!	10.9551	#DIV/0!	359.4	407.3	363.44	#DIV/0!	10.9705	#DIV/0!	#DIV/0!	#DIV/0!	#DIV/0!	MPM2	100	93.3489	100.546	100.686	0	4.97326	2.7961	3.81945	A	MPM2
	MPM2	382.225	3.97293	263.585	3.97293	386.3	379.8	383.05	4.59619	10.93	0.766522	382	373.1	377.55	6.29325	10.6755	1.09838	345.3	417.1	381.2	50.7703	10.8451	8.28967	366.9	407.3	387.1	28.5671	11.1137	4.52337				MPM2	100	97.671	99.2227	101.681	0	0.932452	4.5281	2.64495		MPM2
	MPM2	531.625	22.2564	349.881	22.2564	547.8		547.8	#DIV/0!	14.0684	#DIV/0!	498.7		498.7	#DIV/0!	12.1991	#DIV/0!	539.8		539.8	#DIV/0!	13.7811	#DIV/0!	540.2		540.2	#DIV/0!	13.7956	#DIV/0!				MPM2	100	86.7132	97.9581	98.0612	0	#DIV/0!	#DIV/0!	#DIV/0!		MPM2
	MPM2	282.775	13.7233	184.219	13.7233	285.1		285.1	#DIV/0!	10.0439	#DIV/0!	265.3		265.3	#DIV/0!	9.00449	#DIV/0!	282		282	#DIV/0!	9.88842	#DIV/0!	298.7		298.7	#DIV/0!	10.6996	#DIV/0!				MPM2	100	89.6509	98.4515	106.528	0					MPM2
	MPM2	356.625	7.47724	242.16	7.47724	357.4		357.4	#DIV/0!	10.735	#DIV/0!	352.5		352.5	#DIV/0!	10.5043	#DIV/0!	366.8		366.8	#DIV/0!	11.1642	#DIV/0!	349.8		349.8	#DIV/0!	10.375	#DIV/0!				MPM2	100	97.8509	103.999	96.6463	0	#DIV/0!	#DIV/0!	#DIV/0!		MPM2
	MPM2	240.075	5.30369	162.749	5.30369	240.6		240.6	#DIV/0!	8.82333	#DIV/0!	232.8		232.8	#DIV/0!	8.36966	#DIV/0!	245.5		245.5	#DIV/0!	9.09677	#DIV/0!	241.4		241.4	#DIV/0!	8.86855	#DIV/0!				MPM2	100	94.8583	103.099	100.512	0					MPM2
																																											0
	p14	299.581	13.4961	196.211	13.5446	289.9	329.9	285.675	#DIV/0!	9.41968	#DIV/0!	300.7	337.7	296.175	#DIV/0!	9.97395	#DIV/0!	316.8	372.6	318.025	#DIV/0!	11.0149	#DIV/0!	298.6	348.5	298.45	#DIV/0!	10.0887	#DIV/0!	#DIV/0!	#DIV/0!	#DIV/0!	p14	100	106.092	117.239	107.341	0	3.12752	4.58748	3.58553	A	p14
	p14	351.012	13.5357	232.173	13.5357	346.8	329.9	338.35	11.9501	10.3042	2.2262	355.8	337.7	346.75	12.7986	10.7041	2.20965	367.7	372.6	370.15	3.46482	11.7464	0.500977	349.1	348.5	348.8	0.424264	10.7994	0.0727293				p14	100	103.88	113.996	104.806	0	2.21793	1.36359	1.14946		p14
	p14	248.15	13.5535	160.152	13.5535	233		233	#DIV/0!	8.53513	#DIV/0!	245.6		245.6	#DIV/0!	9.24383	#DIV/0!	265.9		265.9	#DIV/0!	10.2834	#DIV/0!	248.1		248.1	#DIV/0!	9.37808	#DIV/0!				p14	100	108.303	120.483	109.876	0	#DIV/0!	#DIV/0!	#DIV/0!		p14
		#DIV/0!	#DIV/0!	#DIV/0!												#DIV/0!												#DIV/0!															0
	p15/16	322.288	11.4382	214.163	12.1081	305.45	370.1	307.325	#DIV/0!	9.65201	#DIV/0!	325.15	373.7	319.45	#DIV/0!	10.235	#DIV/0!	329.5	392.5	330.15	#DIV/0!	10.769	#DIV/0!	327.8	397	332.225	#DIV/0!	10.8808	#DIV/0!	#DIV/0!	#DIV/0!	#DIV/0!	p15/16	100	105.839	111.648	113.031	0	3.35788	1.26474	5.00588	A	p15/16
	p15/16	382.7	11.1809	256.709	11.1809	362.6	370.1	366.35	5.3033	10.471	0.96276	396.5	373.7	385.1	16.122	11.331	2.48063	389.9	392.5	391.2	1.83848	11.597	0.273025	379.3	397	388.15	12.5158	11.4648	1.8866				p15/16	100	108.213	110.754	109.491	0	1.7217	0.617893	1.42468		p15/16
	p15/16	261.875	13.0354	170.277	13.0354	248.3		248.3	#DIV/0!	8.83306	#DIV/0!	253.8		253.8	#DIV/0!	9.13909	#DIV/0!	269.1		269.1	#DIV/0!	9.94097	#DIV/0!	276.3		276.3	#DIV/0!	10.2967	#DIV/0!				p15/16	100	103.465	112.543	116.571						p15/16
		#DIV/0!	#DIV/0!	#DIV/0!												#DIV/0!												#DIV/0!															0
	p21	#DIV/0!	#DIV/0!	#DIV/0!	#DIV/0!	618.35	385.7	#DIV/0!	#DIV/0!	#DIV/0!	#DIV/0!	622.025	374.8	#DIV/0!	#DIV/0!	#DIV/0!	#DIV/0!	644.35	368.8	#DIV/0!	#DIV/0!	#DIV/0!	#DIV/0!	625.225	410.6	#DIV/0!	#DIV/0!	#DIV/0!	#DIV/0!	#DIV/0!	#DIV/0!	#DIV/0!	p21	100	100.375	103.909	105.194	0	1.34511	0.980009	2.9557	A	p21
	p21	390.15	8.89691	264.208	8.89691	376.9	385.7	381.3	6.22254	10.8209	1.05726	398.1	374.8	386.45	16.4756	11.0563	2.66019	412.5	368.8	390.65	30.9006	11.2446	4.77377	393.8	410.6	402.2	11.8794	11.747	1.70718				p21	100	102.175	103.916	108.558	0	1.85872	2.91551	1.38222		p21
	p21	451.525	14.5353	301.532	14.5353	436.4		436.4	#DIV/0!	11.6133	#DIV/0!	444.6		444.6	#DIV/0!	11.9611	#DIV/0!	455		455	#DIV/0!	12.3882	#DIV/0!	470.1		470.1	#DIV/0!	12.9834	#DIV/0!				p21	100	102.995	106.673	111.798	0	#DIV/0!	#DIV/0!	#DIV/0!		p21
	p21	612.538	8.57549	420.201	8.57549	839.7	385.7	612.7	321.026	13.8744	29.1151	829.4	374.8	602.1	321.451	13.487	30.6475	877.4	368.8	623.1	359.635	14.2443	30.7284	813.9	410.6	612.25	285.176	13.8582	26.2523				p21	100	97.2078	102.666	99.883	0	29.8813	29.9217	27.6837		p21
	p21	823	6.97663	569.123	6.97663	820.4		820.4	#DIV/0!	15.8517	#DIV/0!	816		816	#DIV/0!	15.7123	#DIV/0!	832.5		832.5	#DIV/0!	16.2289	#DIV/0!	823.1		823.1	#DIV/0!	15.9366	#DIV/0!				p21	100	99.1206	102.379	100.536	0	#DIV/0!	#DIV/0!	#DIV/0!		p21
	p21	#DIV/0!	#DIV/0!	#DIV/0!	#DIV/0!			#DIV/0!	#DIV/0!	#DIV/0!	#DIV/0!			#DIV/0!	#DIV/0!	#DIV/0!	#DIV/0!			#DIV/0!	#DIV/0!	#DIV/0!	#DIV/0!			#DIV/0!	#DIV/0!	#DIV/0!	#DIV/0!				p21	100				0	#DIV/0!	#DIV/0!	#DIV/0!		p21
	p21	#DIV/0!	#DIV/0!	#DIV/0!	#DIV/0!			#DIV/0!	#DIV/0!	#DIV/0!	#DIV/0!			#DIV/0!	#DIV/0!	#DIV/0!	#DIV/0!			#DIV/0!	#DIV/0!	#DIV/0!	#DIV/0!			#DIV/0!	#DIV/0!	#DIV/0!	#DIV/0!				p21	100				0	#DIV/0!	#DIV/0!	#DIV/0!		p21
																																											0
	p27	271.956	5.28505	185.084	5.28505	272.325	#DIV/0!	272.325	#DIV/0!	9.22462	#DIV/0!	268.35	#DIV/0!	268.35	#DIV/0!	9.04508	#DIV/0!	275.675	#DIV/0!	275.675	#DIV/0!	9.40281	#DIV/0!	271.475	#DIV/0!	271.475	#DIV/0!	9.1295	#DIV/0!	#DIV/0!	#DIV/0!	#DIV/0!	p27	100	98.4596	102.084	98.4557	0	3.43575	3.84771	3.87265	A	p27
	p27	159.05	5.61516	105.72	5.61516	158.5		158.5	#DIV/0!	7.265	#DIV/0!	160.3		160.3	#DIV/0!	7.38784	#DIV/0!	165.5		165.5	#DIV/0!	7.73176	#DIV/0!	151.9		151.9	#DIV/0!	6.7956	#DIV/0!				p27	100	101.691	106.425	93.5389	0	#DIV/0!	#DIV/0!	#DIV/0!		p27
	p27	391.35	11.4045	262.54	11.4045	390.7		390.7	#DIV/0!	11.3208	#DIV/0!	375.5		375.5	#DIV/0!	10.6282	#DIV/0!	400.7		400.7	#DIV/0!	11.7541	#DIV/0!	398.5		398.5	#DIV/0!	11.6602	#DIV/0!				p27	100	93.8828	103.828	102.998	0					p27
	p27	292.075	2.36837	202.084	2.36837	293.7		293.7	#DIV/0!	9.57162	#DIV/0!	294.4		294.4	#DIV/0!	9.60811	#DIV/0!	289.4		289.4	#DIV/0!	9.3443	#DIV/0!	290.8		290.8	#DIV/0!	9.41891	#DIV/0!				p27	100	100.381	97.625	98.4046	0	#DIV/0!	#DIV/0!	#DIV/0!		p27
	p27	245.35	1.75214	169.993	1.75214	246.4		246.4	#DIV/0!	8.74112	#DIV/0!	243.2		243.2	#DIV/0!	8.55612	#DIV/0!	247.1		247.1	#DIV/0!	8.78107	#DIV/0!	244.7		244.7	#DIV/0!	8.64333	#DIV/0!				p27	100	97.8836	100.457	98.8813	0					p27
																																											0
	lamin A/C	667.606	20.7459	496.003	20.7459	692.95	433.2	695.362	#DIV/0!	13.8977	#DIV/0!	646.875	397	650.225	#DIV/0!	12.2157	#DIV/0!	662.075	404.5	663.562	#DIV/0!	12.7436	#DIV/0!	658.525	424.4	661.275	#DIV/0!	12.7229	#DIV/0!	#DIV/0!	#DIV/0!	#DIV/0!	lamin A/C	100	87.8562	91.7289	92.1773	0	1.5396	1.85143	4.94249	A	lamin A/C
	lamin A/C	404.775	17.4549	265.888	17.4549	413.9	433.2	423.55	13.6472	12.5564	1.71646	370.2	397	383.6	18.9505	10.8495	3.16956	392.6	404.5	398.55	8.41457	11.5179	1.26062	402.4	424.4	413.4	15.5563	12.1455	2.08737				lamin A/C	100	86.4066	91.7297	96.7276	0	2.44301	1.48854	1.90191		lamin A/C
	lamin A/C	288.675	10.3294	191.743	10.3294	301.7		301.7	#DIV/0!	10.486	#DIV/0!	277.4		277.4	#DIV/0!	9.2551	#DIV/0!	284.5		284.5	#DIV/0!	9.63104	#DIV/0!	291.1		291.1	#DIV/0!	9.96779	#DIV/0!				lamin A/C	100	88.2612	91.8463	95.0578	0	#DIV/0!	#DIV/0!	#DIV/0!		lamin A/C
	lamin A/C	1021.65	21.8733	795.447	21.8733	1052.2		1052.2	#DIV/0!	16.0235	#DIV/0!	1002.7		1002.7	#DIV/0!	14.3963	#DIV/0!	1022		1022	#DIV/0!	15.0517	#DIV/0!	1009.7		1009.7	#DIV/0!	14.6374	#DIV/0!				lamin A/C	100	89.8448	93.9349	91.3494	0	#DIV/0!	#DIV/0!	#DIV/0!		lamin A/C
	lamin A/C	955.325	33.326	730.934	33.326	1004		1004	#DIV/0!	16.5247	#DIV/0!	937.2		937.2	#DIV/0!	14.362	#DIV/0!	949.2		949.2	#DIV/0!	14.7738	#DIV/0!	930.9		930.9	#DIV/0!	14.1409	#DIV/0!				lamin A/C	100	86.9121	89.4045	85.5745	0	#DIV/0!	#DIV/0!	#DIV/0!		lamin A/C
		#DIV/0!	#DIV/0!	#DIV/0!												#DIV/0!												#DIV/0!															0
Rb signaling pathway		#DIV/0!	#DIV/0!	#DIV/0!	#DIV/0!			#DIV/0!	#DIV/0!	#DIV/0!	#DIV/0!			#DIV/0!	#DIV/0!	#DIV/0!	#DIV/0!			#DIV/0!	#DIV/0!	#DIV/0!	#DIV/0!			#DIV/0!	#DIV/0!	#DIV/0!	#DIV/0!				0	100	#DIV/0!	#DIV/0!	#DIV/0!	0	#DIV/0!	#DIV/0!	#DIV/0!		0
	p53	326.112	17.5992	210.68	18.4096	344.25	#DIV/0!	344.25	#DIV/0!	11.4408	#DIV/0!	322.85	#DIV/0!	322.85	#DIV/0!	10.5911	#DIV/0!	303.2	#DIV/0!	303.2	#DIV/0!	9.48399	#DIV/0!	334.15	#DIV/0!	334.15	#DIV/0!	11.1117	#DIV/0!	#DIV/0!	#DIV/0!		p53	100	89.6927	82.4697	94.7184	0	8.16371	3.69709	6.06511	A	p53
	p73	412.422	51.994	236.702	51.994	488.59	#DIV/0!	488.59	#DIV/0!	14.8772	#DIV/0!	373.8	#DIV/0!	373.8	#DIV/0!	11.1323	#DIV/0!	386.875	#DIV/0!	386.875	#DIV/0!	11.6025	#DIV/0!	400.425	#DIV/0!	400.425	#DIV/0!	12.0999	#DIV/0!	#DIV/0!	#DIV/0!	#DIV/0!	p73	100	76.1192	78.9905	82.2624	0	4.68846	3.7466	3.55849	A	p73
																																											0
	Rb1	564.507	16.9072	428.787	16.9072	583.729	#DIV/0!	583.729	#DIV/0!	11.7514	#DIV/0!	568.857	#DIV/0!	568.857	#DIV/0!	11.2873	#DIV/0!	557.029	#DIV/0!	557.029	#DIV/0!	10.807	#DIV/0!	548.414	#DIV/0!	548.414	#DIV/0!	10.4418	#DIV/0!	#DIV/0!	#DIV/0!	#DIV/0!	Rb1	100	97.29	93.1812	90.19	0	4.54514	5.33515	5.59507	A	Rb1
	Rb1	149.45	4.12997	100.485	4.12997	151.9		151.9	#DIV/0!	7.17042	#DIV/0!	153.8		153.8	#DIV/0!	7.30171	#DIV/0!	144.8		144.8	#DIV/0!	6.65695	#DIV/0!	147.3		147.3	#DIV/0!	6.84215	#DIV/0!				Rb1	100	101.831	92.839	95.4218	0	#DIV/0!	#DIV/0!	#DIV/0!		Rb1
	Rb1	264.35	13.1903	171.855	13.1903	274.3		274.3	#DIV/0!	10.1215	#DIV/0!	275.7		275.7	#DIV/0!	10.1905	#DIV/0!	259.5		259.5	#DIV/0!	9.36191	#DIV/0!	247.9		247.9	#DIV/0!	8.72039	#DIV/0!				Rb1	100	100.681	92.495	86.1569	0					Rb1
	Rb1	1013.95	22.7726	788.387	22.7726	1040.1		1040.1	#DIV/0!	15.8655	#DIV/0!	1025.7		1025.7	#DIV/0!	15.405	#DIV/0!	992.2		992.2	#DIV/0!	14.2763	#DIV/0!	997.8		997.8	#DIV/0!	14.4711	#DIV/0!				Rb1	100	97.0975	89.9835	91.2114	0	#DIV/0!	#DIV/0!	#DIV/0!		Rb1
	Rb1	939.975	26.8043	725.176	26.8043	973.7		973.7	#DIV/0!	15.7647	#DIV/0!	937.2		937.2	#DIV/0!	14.5611	#DIV/0!	940.8		940.8	#DIV/0!	14.6842	#DIV/0!	908.2		908.2	#DIV/0!	13.5286	#DIV/0!				Rb1	100	92.3652	93.146	85.8163	0					Rb1
	Rb1	359.275	4.08768	283.332	4.08768	361		361	#DIV/0!	8.81293	#DIV/0!	354.9		354.9	#DIV/0!	8.45977	#DIV/0!	364.1		364.1	#DIV/0!	8.98708	#DIV/0!	357.1		357.1	#DIV/0!	8.58881	#DIV/0!				Rb1	100	95.9927	101.976	97.457	0	#DIV/0!	#DIV/0!	#DIV/0!		Rb1
	Rb1	226.675	3.98696	177.353	3.98696	228.6		228.6	#DIV/0!	7.1587	#DIV/0!	230.9		230.9	#DIV/0!	7.31758	#DIV/0!	225.5		225.5	#DIV/0!	6.9388	#DIV/0!	221.7		221.7	#DIV/0!	6.65935	#DIV/0!				Rb1	100	102.219	96.9283	93.0246	0					Rb1
	Rb1	997.875	43.3787	754.921	43.3787	1056.5		1056.5	#DIV/0!	17.366	#DIV/0!	1003.8		1003.8	#DIV/0!	15.7759	#DIV/0!	972.3		972.3	#DIV/0!	14.7438	#DIV/0!	958.9		958.9	#DIV/0!	14.2821	#DIV/0!				Rb1	100	90.8434	84.9001	82.2417	0					Rb1
			#DIV/0!	#DIV/0!																																							0
	p-Rb1	900.937	18.1201	612.536	20.6885	914.2	#DIV/0!	914.2	#DIV/0!	17.4415	#DIV/0!	918.45	#DIV/0!	918.45	#DIV/0!	17.5614	#DIV/0!	881.75	#DIV/0!	881.75	#DIV/0!	16.4829	#DIV/0!	889.35	#DIV/0!	889.35	#DIV/0!	16.7087	#DIV/0!	#DIV/0!	#DIV/0!	#DIV/0!	p-Rb1	100	100.681	94.5276	95.7831	0	0.986747	3.72922	2.40317	A	p-Rb1
	p-Rb1	898.625	16.3563	612.681	16.3563	911.4		911.4	#DIV/0!	17.2835	#DIV/0!	911.3		911.3	#DIV/0!	17.2806	#DIV/0!	894.7		894.7	#DIV/0!	16.7934	#DIV/0!	877.1		877.1	#DIV/0!	16.261	#DIV/0!				p-Rb1	100	99.9833	97.1645	94.0838	0	#DIV/0!	#DIV/0!	#DIV/0!		p-Rb1
	p-Rb1	903.25	25.0207	607.254	25.0207	917		917	#DIV/0!	17.5996	#DIV/0!	925.6		925.6	#DIV/0!	17.8422	#DIV/0!	868.8		868.8	#DIV/0!	16.1724	#DIV/0!	901.6		901.6	#DIV/0!	17.1565	#DIV/0!				p-Rb1	100	101.379	91.8906	97.4824	0					p-Rb1
	p-Rb1	864.8	9.42656	595.933	9.42656	874		874	#DIV/0!	16.6753	#DIV/0!	870.8		870.8	#DIV/0!	16.5791	#DIV/0!	853.3		853.3	#DIV/0!	16.0426	#DIV/0!	861.1		861.1	#DIV/0!	16.2839	#DIV/0!				p-Rb1	100	99.4229	96.2059	97.6529	0	#DIV/0!	#DIV/0!	#DIV/0!		p-Rb1
	p-Rb1	887.35	28.6981	592.447	28.6981	882.2		882.2	#DIV/0!	17.0221	#DIV/0!	875		875	#DIV/0!	16.8093	#DIV/0!	863.4		863.4	#DIV/0!	16.4607	#DIV/0!	928.8		928.8	#DIV/0!	18.3399	#DIV/0!				p-Rb1	100	98.7497	96.7015	107.742	0					p-Rb1
																																											0
	E2F1	531.282	16.8762	355.021	16.8762	512.886	#DIV/0!	512.886	#DIV/0!	12.1572	#DIV/0!	545.457	#DIV/0!	545.457	#DIV/0!	13.4019	#DIV/0!	534.871	#DIV/0!	534.871	#DIV/0!	12.9874	#DIV/0!	531.914	#DIV/0!	531.914	#DIV/0!	12.8306	#DIV/0!	#DIV/0!	#DIV/0!	#DIV/0!	E2F1	100	110.614	107.218	105.344	0	4.36038	4.12535	4.07942	A	E2F1
	E2F1	165.125	6.4184	109.169	6.4184	157.2		157.2	#DIV/0!	6.93043	#DIV/0!	164.8		164.8	#DIV/0!	7.45861	#DIV/0!	172.9		172.9	#DIV/0!	7.98316	#DIV/0!	165.6		165.6	#DIV/0!	7.51205	#DIV/0!				E2F1	100	107.621	115.19	108.392	0	#DIV/0!	#DIV/0!	#DIV/0!		E2F1
	E2F1	404.2	10.3901	272.55	10.3901	393.5		393.5	#DIV/0!	10.9977	#DIV/0!	416.9		416.9	#DIV/0!	12.0146	#DIV/0!	408		408	#DIV/0!	11.6383	#DIV/0!	398.4		398.4	#DIV/0!	11.2183	#DIV/0!				E2F1	100	109.246	105.825	102.006	0	#DIV/0!	#DIV/0!	#DIV/0!		E2F1
	E2F1	854.65	18.6452	579.61	18.6452	827.9		827.9	#DIV/0!	15.7572	#DIV/0!	871.2		871.2	#DIV/0!	17.076	#DIV/0!	860.6		860.6	#DIV/0!	16.7628	#DIV/0!	858.9		858.9	#DIV/0!	16.712	#DIV/0!				E2F1	100	108.369	106.381	106.059	0	#DIV/0!	#DIV/0!	#DIV/0!		E2F1
	E2F1	638.65	22.2696	424.785	22.2696	615.6		615.6	#DIV/0!	13.8136	#DIV/0!	647.8		647.8	#DIV/0!	14.9337	#DIV/0!	625.9		625.9	#DIV/0!	14.1815	#DIV/0!	665.3		665.3	#DIV/0!	15.5085	#DIV/0!				E2F1	100	108.109	102.663	112.27	0	#DIV/0!	#DIV/0!	#DIV/0!		E2F1
	E2F1	376.575	19.9682	243.634	19.9682	361.1		361.1	#DIV/0!	10.8382	#DIV/0!	404.5		404.5	#DIV/0!	12.6833	#DIV/0!	377.4		377.4	#DIV/0!	11.5657	#DIV/0!	363.3		363.3	#DIV/0!	10.9392	#DIV/0!				E2F1	100	117.024	106.713	100.932	0	#DIV/0!	#DIV/0!	#DIV/0!		E2F1
	E2F1	326.325	16.8946	211.533	16.8946	313.8		313.8	#DIV/0!	10.1127	#DIV/0!	351.1		351.1	#DIV/0!	11.8139	#DIV/0!	322.5		322.5	#DIV/0!	10.5341	#DIV/0!	317.9		317.9	#DIV/0!	10.3134	#DIV/0!				E2F1	100	116.822	104.167	101.985	0	#DIV/0!	#DIV/0!	#DIV/0!		E2F1
	E2F1	953.45	23.5475	643.868	23.5475	921.1		921.1	#DIV/0!	16.6503	#DIV/0!	961.9		961.9	#DIV/0!	17.8335	#DIV/0!	976.8		976.8	#DIV/0!	18.2464	#DIV/0!	954		954	#DIV/0!	17.6106	#DIV/0!				E2F1	100	107.106	109.586	105.767	0	#DIV/0!	#DIV/0!	#DIV/0!		E2F1
																																											0
Double IP-HPLC	E2F1-TCF1	#DIV/0!	#DIV/0!	#DIV/0!	#DIV/0!	935.5	#DIV/0!	#DIV/0!	#DIV/0!	#DIV/0!	#DIV/0!	968.7	#DIV/0!	#DIV/0!	#DIV/0!	#DIV/0!	#DIV/0!	978.15	#DIV/0!	#DIV/0!	#DIV/0!	#DIV/0!	#DIV/0!	993.4	#DIV/0!	#DIV/0!	#DIV/0!	#DIV/0!	#DIV/0!	#DIV/0!	#DIV/0!	#DIV/0!	E2F1-TCF1	100	105.733	107.307	109.801	0	0.994288	0.876919	1.11495	A	E2F1-TCF1
	E2F1-TCF1	961.35	26.3057	646.639	26.3057	925.1		925.1	#DIV/0!	16.6871	#DIV/0!	962.1		962.1	#DIV/0!	17.7612	#DIV/0!	971		971	#DIV/0!	18.01	#DIV/0!	987.2		987.2	#DIV/0!	18.4543	#DIV/0!				E2F1-TCF1	100	106.437	107.928	110.59	0	#DIV/0!	#DIV/0!	#DIV/0!		E2F1-TCF1
	E2F1-TCF1	976.525	22.7219	660.846	22.7219	945.9		945.9	#DIV/0!	16.8836	#DIV/0!	975.3		975.3	#DIV/0!	17.7329	#DIV/0!	985.3		985.3	#DIV/0!	18.0126	#DIV/0!	999.6		999.6	#DIV/0!	18.4053	#DIV/0!				E2F1-TCF1	100	105.03	106.687	109.013	0	#DIV/0!	#DIV/0!	#DIV/0!		E2F1-TCF1
	E2F1-TCF1	#DIV/0!	#DIV/0!	#DIV/0!	#DIV/0!			#DIV/0!	#DIV/0!	#DIV/0!	#DIV/0!			#DIV/0!	#DIV/0!	#DIV/0!	#DIV/0!			#DIV/0!	#DIV/0!	#DIV/0!	#DIV/0!			#DIV/0!	#DIV/0!	#DIV/0!	#DIV/0!				E2F1-TCF1	100				0	#DIV/0!	#DIV/0!	#DIV/0!		E2F1-TCF1
	E2F1-TCF1	#DIV/0!	#DIV/0!	#DIV/0!	#DIV/0!			#DIV/0!	#DIV/0!	#DIV/0!	#DIV/0!			#DIV/0!	#DIV/0!	#DIV/0!	#DIV/0!			#DIV/0!	#DIV/0!	#DIV/0!	#DIV/0!			#DIV/0!	#DIV/0!	#DIV/0!	#DIV/0!				E2F1-TCF1	100				0	#DIV/0!	#DIV/0!	#DIV/0!		E2F1-TCF1
																																											0
Double IP-HPLC	E2F1-VE-cadherin	#DIV/0!	#DIV/0!	#DIV/0!	#DIV/0!	741.45	#DIV/0!	#DIV/0!	#DIV/0!	#DIV/0!	#DIV/0!	737.75	#DIV/0!	#DIV/0!	#DIV/0!	#DIV/0!	#DIV/0!	733.25	#DIV/0!	#DIV/0!	#DIV/0!	#DIV/0!	#DIV/0!	750.7	#DIV/0!	#DIV/0!	#DIV/0!	#DIV/0!	#DIV/0!	#DIV/0!	#DIV/0!	#DIV/0!	E2F1-VE-cadherin	100	99.2052	98.2197	101.972	0	1.09277	1.79636	0.986579	A	E2F1-VE-cadherin
	E2F1-VE-cadherin	744.75	3.46651	517.858	3.46651	743.9		743.9	#DIV/0!	15.0347	#DIV/0!	743.8		743.8	#DIV/0!	15.0314	#DIV/0!	741.6		741.6	#DIV/0!	14.958	#DIV/0!	749.7		749.7	#DIV/0!	15.2263	#DIV/0!				E2F1-VE-cadherin	100	99.9779	99.4899	101.275	0	#DIV/0!	#DIV/0!	#DIV/0!		E2F1-VE-cadherin
	E2F1-VE-cadherin	736.825	11.4669	504.311	11.4669	739		739	#DIV/0!	15.3196	#DIV/0!	731.7		731.7	#DIV/0!	15.0794	#DIV/0!	724.9		724.9	#DIV/0!	14.8523	#DIV/0!	751.7		751.7	#DIV/0!	15.7286	#DIV/0!				E2F1-VE-cadherin	100	98.4325	96.9495	102.67	0	#DIV/0!	#DIV/0!	#DIV/0!		E2F1-VE-cadherin
	E2F1-VE-cadherin	#DIV/0!	#DIV/0!	#DIV/0!	#DIV/0!			#DIV/0!	#DIV/0!	#DIV/0!	#DIV/0!			#DIV/0!	#DIV/0!	#DIV/0!	#DIV/0!			#DIV/0!	#DIV/0!	#DIV/0!	#DIV/0!			#DIV/0!	#DIV/0!	#DIV/0!	#DIV/0!				E2F1-VE-cadherin	100				0	#DIV/0!	#DIV/0!	#DIV/0!		E2F1-VE-cadherin
	E2F1-VE-cadherin	#DIV/0!	#DIV/0!	#DIV/0!	#DIV/0!			#DIV/0!	#DIV/0!	#DIV/0!	#DIV/0!			#DIV/0!	#DIV/0!	#DIV/0!	#DIV/0!			#DIV/0!	#DIV/0!	#DIV/0!	#DIV/0!			#DIV/0!	#DIV/0!	#DIV/0!	#DIV/0!				E2F1-VE-cadherin	100				0	#DIV/0!	#DIV/0!	#DIV/0!		E2F1-VE-cadherin
																																											0
Double IP-HPLC	Rb1-CDK4	#DIV/0!	#DIV/0!	#DIV/0!	#DIV/0!	794.3	#DIV/0!	#DIV/0!	#DIV/0!	#DIV/0!	#DIV/0!	811.8	#DIV/0!	#DIV/0!	#DIV/0!	#DIV/0!	#DIV/0!	816.85	#DIV/0!	#DIV/0!	#DIV/0!	#DIV/0!	#DIV/0!	796.55	#DIV/0!	#DIV/0!	#DIV/0!	#DIV/0!	#DIV/0!	#DIV/0!	#DIV/0!	#DIV/0!	Rb1-CDK4	100	103.535	104.554	100.476	0	0.590966	1.29265	1.82409	A	Rb1-CDK4
	Rb1-CDK4	799.4	11.3058	548.274	11.3058	786.8		786.8	#DIV/0!	15.4443	#DIV/0!	801.9		801.9	#DIV/0!	15.9256	#DIV/0!	813.6		813.6	#DIV/0!	16.2888	#DIV/0!	795.3		795.3	#DIV/0!	15.7171	#DIV/0!				Rb1-CDK4	100	103.117	105.468	101.766	0	#DIV/0!	#DIV/0!	#DIV/0!		Rb1-CDK4
	Rb1-CDK4	810.35	12.3084	554.937	12.3084	801.8		801.8	#DIV/0!	15.7119	#DIV/0!	821.7		821.7	#DIV/0!	16.3329	#DIV/0!	820.1		820.1	#DIV/0!	16.2838	#DIV/0!	797.8		797.8	#DIV/0!	15.5841	#DIV/0!				Rb1-CDK4	100	103.952	103.64	99.1865	0	#DIV/0!	#DIV/0!	#DIV/0!		Rb1-CDK4
	Rb1-CDK4	#DIV/0!	#DIV/0!	#DIV/0!	#DIV/0!			#DIV/0!	#DIV/0!	#DIV/0!	#DIV/0!			#DIV/0!	#DIV/0!	#DIV/0!	#DIV/0!			#DIV/0!	#DIV/0!	#DIV/0!	#DIV/0!			#DIV/0!	#DIV/0!	#DIV/0!	#DIV/0!				Rb1-CDK4	100				0	#DIV/0!	#DIV/0!	#DIV/0!		Rb1-CDK4
	Rb1-CDK4	#DIV/0!	#DIV/0!	#DIV/0!	#DIV/0!			#DIV/0!	#DIV/0!	#DIV/0!	#DIV/0!			#DIV/0!	#DIV/0!	#DIV/0!	#DIV/0!			#DIV/0!	#DIV/0!	#DIV/0!	#DIV/0!			#DIV/0!	#DIV/0!	#DIV/0!	#DIV/0!				Rb1-CDK4	100				0	#DIV/0!	#DIV/0!	#DIV/0!		Rb1-CDK4
																																											0
Double IP-HPLC	CDK4-E2F1	630.294	19.7452	421.46	19.7452	651.075	#DIV/0!	651.075	#DIV/0!	14.9504	#DIV/0!	611.65	#DIV/0!	611.65	#DIV/0!	13.5865	#DIV/0!	621.2	#DIV/0!	621.2	#DIV/0!	13.9435	#DIV/0!	637.25	#DIV/0!	637.25	#DIV/0!	14.5788	#DIV/0!	#DIV/0!	#DIV/0!	#DIV/0!	CDK4-E2F1	100	90.8086	93.2702	98.2357	0	3.41219	1.87987	5.12622	A	CDK4-E2F1
	CDK4-E2F1	819.375	26.761	546.802	26.761	858.6		858.6	#DIV/0!	17.6578	#DIV/0!	799.6		799.6	#DIV/0!	15.8996	#DIV/0!	805.8		805.8	#DIV/0!	16.0934	#DIV/0!	813.5		813.5	#DIV/0!	16.3309	#DIV/0!				CDK4-E2F1	100	90.0431	91.1405	92.4854	0	#DIV/0!	#DIV/0!	#DIV/0!		CDK4-E2F1
	CDK4-E2F1	835.825	13.6634	571.414	13.6634	855.7		855.7	#DIV/0!	16.8608	#DIV/0!	824.5		824.5	#DIV/0!	15.9087	#DIV/0!	831.9		831.9	#DIV/0!	16.1396	#DIV/0!	831.2		831.2	#DIV/0!	16.1179	#DIV/0!				CDK4-E2F1	100	94.3531	95.7226	95.5939	0	#DIV/0!	#DIV/0!	#DIV/0!		CDK4-E2F1
	CDK4-E2F1	496.925	24.414	323.434	24.414	514.3		514.3	#DIV/0!	13.8154	#DIV/0!	466		466	#DIV/0!	11.9401	#DIV/0!	488.9		488.9	#DIV/0!	12.8634	#DIV/0!	518.5		518.5	#DIV/0!	13.9666	#DIV/0!				CDK4-E2F1	100	86.4259	93.1087	101.094	0	#DIV/0!	#DIV/0!	#DIV/0!		CDK4-E2F1
	CDK4-E2F1	369.05	14.1423	244.193	14.1423	375.7		375.7	#DIV/0!	11.4677	#DIV/0!	356.5		356.5	#DIV/0!	10.5975	#DIV/0!	358.2		358.2	#DIV/0!	10.6774	#DIV/0!	385.8		385.8	#DIV/0!	11.8999	#DIV/0!				CDK4-E2F1	100	92.4121	93.1089	103.769	0	#DIV/0!	#DIV/0!	#DIV/0!		CDK4-E2F1
																																											0
																																											0
Double IP-HPLC	Rb1-E2F1	#DIV/0!	#DIV/0!	#DIV/0!	#DIV/0!	769.7	#DIV/0!	#DIV/0!	#DIV/0!	#DIV/0!	#DIV/0!	733.2	#DIV/0!	#DIV/0!	#DIV/0!	#DIV/0!	#DIV/0!	754.15	#DIV/0!	#DIV/0!	#DIV/0!	#DIV/0!	#DIV/0!	758.65	#DIV/0!	#DIV/0!	#DIV/0!	#DIV/0!	#DIV/0!	#DIV/0!	#DIV/0!	#DIV/0!	Rb1-E2F1	100	92.7562	96.9958	97.9359	0	3.92146	1.81251	4.32097	A	Rb1-E2F1
	Rb1-E2F1	760.45	11.5552	520.76	11.5552	766.7		766.7	#DIV/0!	15.6825	#DIV/0!	745.2		745.2	#DIV/0!	14.9813	#DIV/0!	758.3		758.3	#DIV/0!	15.4123	#DIV/0!	771.6		771.6	#DIV/0!	15.8379	#DIV/0!				Rb1-E2F1	100	95.5291	98.2774	100.991	0	#DIV/0!	#DIV/0!	#DIV/0!		Rb1-E2F1
	Rb1-E2F1	747.4	21.1043	502.076	21.1043	772.7		772.7	#DIV/0!	16.4507	#DIV/0!	721.2		721.2	#DIV/0!	14.8028	#DIV/0!	750		750	#DIV/0!	15.7456	#DIV/0!	745.7		745.7	#DIV/0!	15.6085	#DIV/0!				Rb1-E2F1	100	89.9833	95.7142	94.8805	0	#DIV/0!	#DIV/0!	#DIV/0!		Rb1-E2F1
	Rb1-E2F1	#DIV/0!	#DIV/0!	#DIV/0!	#DIV/0!			#DIV/0!	#DIV/0!	#DIV/0!	#DIV/0!			#DIV/0!	#DIV/0!	#DIV/0!	#DIV/0!			#DIV/0!	#DIV/0!	#DIV/0!	#DIV/0!			#DIV/0!	#DIV/0!	#DIV/0!	#DIV/0!				Rb1-E2F1	100				0	#DIV/0!	#DIV/0!	#DIV/0!		Rb1-E2F1
	Rb1-E2F1	#DIV/0!	#DIV/0!	#DIV/0!	#DIV/0!			#DIV/0!	#DIV/0!	#DIV/0!	#DIV/0!			#DIV/0!	#DIV/0!	#DIV/0!	#DIV/0!			#DIV/0!	#DIV/0!	#DIV/0!	#DIV/0!			#DIV/0!	#DIV/0!	#DIV/0!	#DIV/0!				Rb1-E2F1	100				0	#DIV/0!	#DIV/0!	#DIV/0!		Rb1-E2F1
																																											0
Double IP-HPLC	E2F1-Rb1	291.5	6.52782	197.522	6.52782	282.525	#DIV/0!	282.525	#DIV/0!	9.07449	#DIV/0!	294.55	#DIV/0!	294.55	#DIV/0!	9.73672	#DIV/0!	296.225	#DIV/0!	296.225	#DIV/0!	9.8044	#DIV/0!	292.7	#DIV/0!	292.7	#DIV/0!	9.63358	#DIV/0!	#DIV/0!	#DIV/0!	#DIV/0!	E2F1-Rb1	100	107.867	108.44	106.643	0	4.68633	4.66884	4.81586	A	E2F1-Rb1
	E2F1-Rb1	443.25	8.70421	301.571	8.70421	430.7		430.7	#DIV/0!	11.3635	#DIV/0!	445		445	#DIV/0!	11.9762	#DIV/0!	450.7		450.7	#DIV/0!	12.2118	#DIV/0!	446.6		446.6	#DIV/0!	12.0428	#DIV/0!				E2F1-Rb1	100	105.392	107.466	105.978	0	#DIV/0!	#DIV/0!	#DIV/0!		E2F1-Rb1
	E2F1-Rb1	322.65	4.5618	221.293	4.5618	318.2		318.2	#DIV/0!	9.84413	#DIV/0!	325.4		325.4	#DIV/0!	10.2033	#DIV/0!	327.6		327.6	#DIV/0!	10.3105	#DIV/0!	319.4		319.4	#DIV/0!	9.90489	#DIV/0!				E2F1-Rb1	100	103.648	104.738	100.617	0	#DIV/0!	#DIV/0!	#DIV/0!		E2F1-Rb1
	E2F1-Rb1	209.45	4.73744	141.878	4.73744	202.5		202.5	#DIV/0!	7.78604	#DIV/0!	212.7		212.7	#DIV/0!	8.41561	#DIV/0!	210.4		210.4	#DIV/0!	8.27783	#DIV/0!	212.2		212.2	#DIV/0!	8.38585	#DIV/0!				E2F1-Rb1	100	108.086	106.316	107.704	0	#DIV/0!	#DIV/0!	#DIV/0!		E2F1-Rb1
	E2F1-Rb1	190.65	8.10782	125.347	8.10782	178.7		178.7	#DIV/0!	7.3043	#DIV/0!	195.1		195.1	#DIV/0!	8.35182	#DIV/0!	196.2		196.2	#DIV/0!	8.41741	#DIV/0!	192.6		192.6	#DIV/0!	8.20078	#DIV/0!				E2F1-Rb1	100	114.341	115.239	112.273	0	#DIV/0!	#DIV/0!	#DIV/0!		E2F1-Rb1
																																											0
	cyclin D2	300.27	11.1686	199.02	11.1686	294.52	#DIV/0!	294.52	#DIV/0!	9.65303	#DIV/0!	314.12	#DIV/0!	314.12	#DIV/0!	10.6121	#DIV/0!	301.8	#DIV/0!	301.8	#DIV/0!	10.0345	#DIV/0!	290.64	#DIV/0!	290.64	#DIV/0!	9.45413	#DIV/0!	#DIV/0!	#DIV/0!	#DIV/0!	cyclin D2	100	110.11	104.17	98.0101	0	3.93003	2.34633	5.03594	A	cyclin D2
	CDK4	424.035	5.36648	291.458	7.81512	418.87	356.6	419.39	#DIV/0!	10.8348	#DIV/0!	429.96	374.1	431.78	#DIV/0!	11.8458	#DIV/0!	422.21	363.8	422.36	#DIV/0!	10.9898	#DIV/0!	421.88	364.7	422.61	#DIV/0!	11.4522	#DIV/0!	#DIV/0!	#DIV/0!		CDK4	100	104.193	101.807	100.364	0	1.72695	3.5317	3.63762	A	CDK4
	p21	#DIV/0!	#DIV/0!	#DIV/0!	#DIV/0!	618.35	385.7	#DIV/0!	#DIV/0!	#DIV/0!	#DIV/0!	622.025	374.8	#DIV/0!	#DIV/0!	#DIV/0!	#DIV/0!	644.35	368.8	#DIV/0!	#DIV/0!	#DIV/0!	#DIV/0!	625.225	410.6	#DIV/0!	#DIV/0!	#DIV/0!	#DIV/0!	#DIV/0!	#DIV/0!		p21	100	100.375	103.909	105.194	0	1.34511	0.980009	2.9557	A	p21
		#DIV/0!	#DIV/0!	#DIV/0!																																							0
Wnt1 signaling pathway		#DIV/0!	#DIV/0!	#DIV/0!																																							0
	Wnt1	425.3	14.7026	283.007	15.4115	404.9	#DIV/0!	404.9	#DIV/0!	11.0477	#DIV/0!	424.6	#DIV/0!	424.6	#DIV/0!	11.8891	#DIV/0!	438	#DIV/0!	438	#DIV/0!	12.4654	#DIV/0!	433.7	#DIV/0!	433.7	#DIV/0!	12.2949	#DIV/0!	#DIV/0!	#DIV/0!	#DIV/0!	Wnt1	100	107.508	113.001	111.495	0	2.2768	3.54511	4.34382	A	Wnt1
	Wnt1	485.1	13.8499	325.72	13.8499	464.7		464.7	#DIV/0!	11.789	#DIV/0!	491.2		491.2	#DIV/0!	12.8639	#DIV/0!	495.4		495.4	#DIV/0!	13.0261	#DIV/0!	489.1		489.1	#DIV/0!	12.782	#DIV/0!				Wnt1	100	109.118	110.494	108.423	0	#DIV/0!	#DIV/0!	#DIV/0!		Wnt1
	Wnt1	365.5	16.9731	238.877	16.9731	345.1		345.1	#DIV/0!	10.3065	#DIV/0!	358		358	#DIV/0!	10.9144	#DIV/0!	380.6		380.6	#DIV/0!	11.9048	#DIV/0!	378.3		378.3	#DIV/0!	11.8078	#DIV/0!				Wnt1	100	105.898	115.508	114.567	0	#DIV/0!	#DIV/0!	#DIV/0!		Wnt1
	APC	331.538	11.2615	220.815	11.4065	317.5	#DIV/0!	317.5	#DIV/0!	9.69092	#DIV/0!	329.65	#DIV/0!	329.65	#DIV/0!	10.3248	#DIV/0!	334.35	#DIV/0!	334.35	#DIV/0!	10.5228	#DIV/0!	344.65	#DIV/0!	344.65	#DIV/0!	10.9965	#DIV/0!	#DIV/0!	#DIV/0!	#DIV/0!	APC	100	107.061	108.841	113.828	0	4.17299	2.05853	2.85509	A	APC
	APC	439.925	13.7762	294.171	13.7762	424.1		424.1	#DIV/0!	11.3986	#DIV/0!	435		435	#DIV/0!	11.8671	#DIV/0!	444		444	#DIV/0!	12.2405	#DIV/0!	456.6		456.6	#DIV/0!	12.7448	#DIV/0!				APC	100	104.11	107.385	111.81	0	#DIV/0!	#DIV/0!	#DIV/0!		APC
	APC	223.15	9.03678	147.168	9.03678	210.9		210.9	#DIV/0!	7.98322	#DIV/0!	224.3		224.3	#DIV/0!	8.78247	#DIV/0!	224.7		224.7	#DIV/0!	8.80521	#DIV/0!	232.7		232.7	#DIV/0!	9.24834	#DIV/0!				APC	100	110.012	110.297	115.847	0	#DIV/0!	#DIV/0!	#DIV/0!		APC
	AXIN2	1099.9	31.7797	738.15	32.1434	1137.9	#DIV/0!	1137.9	#DIV/0!	19.9863	#DIV/0!	1077.1	#DIV/0!	1077.1	#DIV/0!	18.4146	#DIV/0!	1070.5	#DIV/0!	1070.5	#DIV/0!	18.2347	#DIV/0!	1114.1	#DIV/0!	1114.1	#DIV/0!	19.3939	#DIV/0!	#DIV/0!	#DIV/0!	#DIV/0!	AXIN2	100	92.1943	91.2947	97.1089	0	2.01803	2.03081	2.52182	A	AXIN2
	AXIN2	1148.55	38.3203	765.665	38.3203	1198.3		1198.3	#DIV/0!	20.7999	#DIV/0!	1122.1		1122.1	#DIV/0!	18.8795	#DIV/0!	1115		1115	#DIV/0!	18.6905	#DIV/0!	1158.8		1158.8	#DIV/0!	19.8276	#DIV/0!				AXIN2	100	90.7673	89.8587	95.3257	0	#DIV/0!	#DIV/0!	#DIV/0!		AXIN2
	AXIN2	1051.25	25.9665	709.909	25.9665	1077.5		1077.5	#DIV/0!	19.1727	#DIV/0!	1032.1		1032.1	#DIV/0!	17.9497	#DIV/0!	1026		1026	#DIV/0!	17.779	#DIV/0!	1069.4		1069.4	#DIV/0!	18.9603	#DIV/0!				AXIN2	100	93.6212	92.7307	98.8921	0	#DIV/0!	#DIV/0!	#DIV/0!		AXIN2
	β-catenin	#DIV/0!	#DIV/0!	#DIV/0!	#DIV/0!	353.775	#DIV/0!	#DIV/0!	#DIV/0!	#DIV/0!	#DIV/0!	387.55	#DIV/0!	#DIV/0!	#DIV/0!	#DIV/0!	#DIV/0!	396.125	#DIV/0!	#DIV/0!	#DIV/0!	#DIV/0!	#DIV/0!	386.075	#DIV/0!	#DIV/0!	#DIV/0!	#DIV/0!	#DIV/0!	#DIV/0!	#DIV/0!	#DIV/0!	β-catenin	100	115.31	118.543	114.127	0	4.66924	3.36344	3.41055	A	β-catenin
	β-catenin	431.075	19.9226	281.83	19.9226	403.7		403.7	#DIV/0!	11.0395	#DIV/0!	429		429	#DIV/0!	12.1314	#DIV/0!	447.1		447.1	#DIV/0!	12.8557	#DIV/0!	444.5		444.5	#DIV/0!	12.7542	#DIV/0!				β-catenin	100	109.891	116.452	115.533	0	#DIV/0!	#DIV/0!	#DIV/0!		β-catenin
	β-catenin	450.275	19.5218	295.671	19.5218	421.8		421.8	#DIV/0!	11.2307	#DIV/0!	456.8		456.8	#DIV/0!	12.6937	#DIV/0!	466.2		466.2	#DIV/0!	13.0587	#DIV/0!	456.3		456.3	#DIV/0!	12.674	#DIV/0!				β-catenin	100	113.026	116.276	112.851	0	#DIV/0!	#DIV/0!	#DIV/0!		β-catenin
	β-catenin	314.9	17.7319	202.698	17.7319	291.7		291.7	#DIV/0!	9.43408	#DIV/0!	330.7		330.7	#DIV/0!	11.3138	#DIV/0!	326.6		326.6	#DIV/0!	11.1311	#DIV/0!	310.6		310.6	#DIV/0!	10.3876	#DIV/0!				β-catenin	100	119.925	117.988	110.107	0	#DIV/0!	#DIV/0!	#DIV/0!		β-catenin
	β-catenin	327.275	20.2975	208.795	20.2975	297.9		297.9	#DIV/0!	9.43955	#DIV/0!	333.7		333.7	#DIV/0!	11.1761	#DIV/0!	344.6		344.6	#DIV/0!	11.6535	#DIV/0!	332.9		332.9	#DIV/0!	11.1402	#DIV/0!				β-catenin	100	118.396	123.454	118.017	0	#DIV/0!	#DIV/0!	#DIV/0!		β-catenin
	β-catenin	#DIV/0!	#DIV/0!	#DIV/0!	#DIV/0!			#DIV/0!	#DIV/0!	#DIV/0!	#DIV/0!			#DIV/0!	#DIV/0!	#DIV/0!	#DIV/0!			#DIV/0!	#DIV/0!	#DIV/0!	#DIV/0!			#DIV/0!	#DIV/0!	#DIV/0!	#DIV/0!				β-catenin	100				0	#DIV/0!	#DIV/0!	#DIV/0!		β-catenin
																																											0
	snail	600.744	17.4728	403.048	17.4728	612.5	#DIV/0!	612.5	#DIV/0!	14.3274	#DIV/0!	579.475	#DIV/0!	579.475	#DIV/0!	13.1607	#DIV/0!	595.425	#DIV/0!	595.425	#DIV/0!	13.7723	#DIV/0!	615.575	#DIV/0!	615.575	#DIV/0!	14.4579	#DIV/0!	#DIV/0!	#DIV/0!	#DIV/0!	snail	100	91.9726	96.4654	101.107	0	3.22185	3.09422	1.58501	A	snail
	snail	427.8	17.2453	282.215	17.2453	434.5		434.5	#DIV/0!	12.3404	#DIV/0!	402.7		402.7	#DIV/0!	10.9766	#DIV/0!	432.1		432.1	#DIV/0!	12.2428	#DIV/0!	441.9		441.9	#DIV/0!	12.6367	#DIV/0!				snail	100	88.9484	99.2089	102.401	0	#DIV/0!	#DIV/0!	#DIV/0!		snail
	snail	468.775	7.50039	320.642	7.50039	470.4		470.4	#DIV/0!	12.2376	#DIV/0!	460.2		460.2	#DIV/0!	11.8135	#DIV/0!	466.4		466.4	#DIV/0!	12.073	#DIV/0!	478.1		478.1	#DIV/0!	12.5482	#DIV/0!				snail	100	96.5345	98.6555	102.539	0	#DIV/0!	#DIV/0!	#DIV/0!		snail
	snail	782.65	21.4932	526.362	21.4932	800.9		800.9	#DIV/0!	16.5692	#DIV/0!	754.9		754.9	#DIV/0!	15.1175	#DIV/0!	776.5		776.5	#DIV/0!	15.8158	#DIV/0!	798.3		798.3	#DIV/0!	16.4905	#DIV/0!				snail	100	91.2385	95.4528	99.5254	0	#DIV/0!	#DIV/0!	#DIV/0!		snail
	snail	723.75	23.6523	482.973	23.6523	744.2		744.2	#DIV/0!	16.1625	#DIV/0!	700.1		700.1	#DIV/0!	14.7352	#DIV/0!	706.7		706.7	#DIV/0!	14.9575	#DIV/0!	744		744	#DIV/0!	16.1563	#DIV/0!				snail	100	91.1692	92.5444	99.9617	0	#DIV/0!	#DIV/0!	#DIV/0!		snail
																																											0
	TCF1	438.86	23.4879	283.714	23.4879	424.98	#DIV/0!	424.98	#DIV/0!	11.7332	#DIV/0!	468.28	#DIV/0!	468.28	#DIV/0!	13.3528	#DIV/0!	445	#DIV/0!	445	#DIV/0!	12.5414	#DIV/0!	417.18	#DIV/0!	417.18	#DIV/0!	11.4038	#DIV/0!	#DIV/0!	#DIV/0!	#DIV/0!	TCF1	100	113.354	107.037	97.2117	0	4.17108	3.63908	3.54012	A	TCF1
	TCF1	410.1	12.6238	274.446	12.6238	396.1		396.1	#DIV/0!	11.0297	#DIV/0!	424.9		424.9	#DIV/0!	12.266	#DIV/0!	415.3		415.3	#DIV/0!	11.8682	#DIV/0!	404.1		404.1	#DIV/0!	11.3866	#DIV/0!				TCF1	100	111.209	107.602	103.236	0	#DIV/0!	#DIV/0!	#DIV/0!		TCF1
	TCF1	405.075	16.1558	267.397	16.1558	401		401	#DIV/0!	11.5587	#DIV/0!	427		427	#DIV/0!	12.6334	#DIV/0!	404.1		404.1	#DIV/0!	11.692	#DIV/0!	388.2		388.2	#DIV/0!	10.9911	#DIV/0!				TCF1	100	109.298	101.153	95.0891	0	#DIV/0!	#DIV/0!	#DIV/0!		TCF1
	TCF1	236.075	12.3489	152.904	12.3489	229		229	#DIV/0!	8.72333	#DIV/0!	246.1		246.1	#DIV/0!	9.65383	#DIV/0!	246.9		246.9	#DIV/0!	9.69518	#DIV/0!	222.3		222.3	#DIV/0!	8.33045	#DIV/0!				TCF1	100	110.667	111.141	95.4963	0	#DIV/0!	#DIV/0!	#DIV/0!		TCF1
	TCF1	639.025	38.4884	408.829	38.4884	614.1		614.1	#DIV/0!	14.3273	#DIV/0!	689.1		689.1	#DIV/0!	16.7413	#DIV/0!	648.8		648.8	#DIV/0!	15.491	#DIV/0!	604.1		604.1	#DIV/0!	13.9739	#DIV/0!				TCF1	100	116.849	108.122	97.5338	0	#DIV/0!	#DIV/0!	#DIV/0!		TCF1
	TCF1	504.025	37.8225	314.995	37.8225	484.7		484.7	#DIV/0!	13.0271	#DIV/0!	554.3		554.3	#DIV/0!	15.4695	#DIV/0!	509.9		509.9	#DIV/0!	13.9608	#DIV/0!	467.2		467.2	#DIV/0!	12.3371	#DIV/0!				TCF1	100	118.749	107.168	94.7037	0	#DIV/0!	#DIV/0!	#DIV/0!		TCF1
	E-cadherin	405.383	18.8913	264.877	19.201	385.167	#DIV/0!	385.167	#DIV/0!	10.9698	#DIV/0!	399.367	#DIV/0!	399.367	#DIV/0!	11.6042	#DIV/0!	406.633	#DIV/0!	406.633	#DIV/0!	11.899	#DIV/0!	430.367	#DIV/0!	430.367	#DIV/0!	12.8667	#DIV/0!	#DIV/0!	#DIV/0!	#DIV/0!	E-cadherin	100	105.861	108.444	117.359	0	2.2436	3.30166	2.84758	A	E-cadherin
	VE-cadherin	595.294	31.326	385.38	31.326	561.55	#DIV/0!	561.55	#DIV/0!	11.9014	#DIV/0!	635.175	#DIV/0!	635.175	#DIV/0!	14.3509	#DIV/0!	601	#DIV/0!	601	#DIV/0!	13.1901	#DIV/0!	583.45	#DIV/0!	583.45	#DIV/0!	12.6079	#DIV/0!	#DIV/0!	#DIV/0!	#DIV/0!	VE-cadherin	100	121.907	110.79	105.612	0	4.93044	2.86173	2.82627	A	VE-cadherin
																																											0
Double IP-HPLC	β-catenin-TCF1	353.3	18.5014	228.809	18.5014	332.8	#DIV/0!	332.8	#DIV/0!	10.0906	#DIV/0!	343.4	#DIV/0!	343.4	#DIV/0!	10.6072	#DIV/0!	370.15	#DIV/0!	370.15	#DIV/0!	11.7567	#DIV/0!	366.85	#DIV/0!	366.85	#DIV/0!	11.5804	#DIV/0!	#DIV/0!	#DIV/0!	#DIV/0!	β-catenin-TCF1	100	105.285	116.433	114.356	0	1.62566	0.846	3.92689	A	β-catenin-TCF1
	β-catenin-TCF1	509.25	29.1235	327.352	29.1235	477.8		477.8	#DIV/0!	12.2657	#DIV/0!	491.2		491.2	#DIV/0!	12.8003	#DIV/0!	532.5		532.5	#DIV/0!	14.323	#DIV/0!	535.5		535.5	#DIV/0!	14.4274	#DIV/0!				β-catenin-TCF1	100	104.358	116.772	117.623	0	#DIV/0!	#DIV/0!	#DIV/0!		β-catenin-TCF1
	β-catenin-TCF1	369.775	22.1711	236.671	22.1711	346.7		346.7	#DIV/0!	10.4894	#DIV/0!	354.9		354.9	#DIV/0!	10.8733	#DIV/0!	388.1		388.1	#DIV/0!	12.3056	#DIV/0!	389.4		389.4	#DIV/0!	12.3583	#DIV/0!				β-catenin-TCF1	100	103.659	117.314	117.817	0	#DIV/0!	#DIV/0!	#DIV/0!		β-catenin-TCF1
	β-catenin-TCF1	294.375	12.9224	193.14	12.9224	279.5		279.5	#DIV/0!	9.293	#DIV/0!	289.8		289.8	#DIV/0!	9.83158	#DIV/0!	310		310	#DIV/0!	10.8102	#DIV/0!	298.2		298.2	#DIV/0!	10.2499	#DIV/0!				β-catenin-TCF1	100	105.795	116.326	110.297	0	#DIV/0!	#DIV/0!	#DIV/0!		β-catenin-TCF1
	β-catenin-TCF1	239.8	9.78877	158.071	9.78877	227.2		227.2	#DIV/0!	8.31437	#DIV/0!	237.7		237.7	#DIV/0!	8.9235	#DIV/0!	250		250	#DIV/0!	9.58795	#DIV/0!	244.3		244.3	#DIV/0!	9.28594	#DIV/0!				β-catenin-TCF1	100	107.326	115.318	111.685	0	#DIV/0!	#DIV/0!	#DIV/0!		β-catenin-TCF1
																																											0
Double IP-HPLC	β-catenin-E-cadherin	352.7	23.7238	223.166	23.7238	387.3	#DIV/0!	387.3	#DIV/0!	12.7795	#DIV/0!	338.4	#DIV/0!	338.4	#DIV/0!	10.7141	#DIV/0!	337	#DIV/0!	337	#DIV/0!	10.6272	#DIV/0!	348.1	#DIV/0!	348.1	#DIV/0!	11.1494	#DIV/0!	#DIV/0!	#DIV/0!	#DIV/0!	β-catenin-E-cadherin	100	83.8914	83.0498	87.2439	0	1.05249	2.16384	0.0122129	A	β-catenin-E-cadherin
	β-catenin/E-cadherin	405.95	26.5293	257.636	26.5293	444.9		444.9	#DIV/0!	13.6845	#DIV/0!	387.1		387.1	#DIV/0!	11.3782	#DIV/0!	391.6		391.6	#DIV/0!	11.5743	#DIV/0!	400.2		400.2	#DIV/0!	11.94	#DIV/0!				β-catenin/E-cadherin	100	83.1472	84.5799	87.2525	0	#DIV/0!	#DIV/0!	#DIV/0!		β-catenin/E-cadherin
	β-catenin/E-cadherin	299.45	20.9183	188.697	20.9183	329.7		329.7	#DIV/0!	11.8745	#DIV/0!	289.7		289.7	#DIV/0!	10.05	#DIV/0!	282.4		282.4	#DIV/0!	9.68005	#DIV/0!	296		296	#DIV/0!	10.3587	#DIV/0!				β-catenin/E-cadherin	100	84.6356	81.5197	87.2352	0	#DIV/0!	#DIV/0!	#DIV/0!		β-catenin/E-cadherin
																																											0
Double IP-HPLC	β-catenin-VE-cadherin	227.262	5.46283	153.621	5.46283	222.8	#DIV/0!	222.8	#DIV/0!	8.30803	#DIV/0!	234.4	#DIV/0!	234.4	#DIV/0!	8.98118	#DIV/0!	228.55	#DIV/0!	228.55	#DIV/0!	8.64919	#DIV/0!	223.3	#DIV/0!	223.3	#DIV/0!	8.34211	#DIV/0!	#DIV/0!	#DIV/0!	#DIV/0!	β-catenin-VE-cadherin	100	108.15	104.143	100.467	0	1.42981	1.08435	1.69121	A	β-catenin-VE-cadherin
	β-catenin/VE-cadherin	246.425	5.63227	166.865	5.63227	242.6		242.6	#DIV/0!	8.70257	#DIV/0!	253.8		253.8	#DIV/0!	9.32388	#DIV/0!	247.8		247.8	#DIV/0!	8.99638	#DIV/0!	241.5		241.5	#DIV/0!	8.63914	#DIV/0!				β-catenin/VE-cadherin	100	107.139	103.376	99.2711	0	#DIV/0!	#DIV/0!	#DIV/0!		β-catenin/VE-cadherin
	β-catenin/VE-cadherin	208.1	5.29339	140.377	5.29339	203		203	#DIV/0!	7.91349	#DIV/0!	215		215	#DIV/0!	8.63848	#DIV/0!	209.3		209.3	#DIV/0!	8.30201	#DIV/0!	205.1		205.1	#DIV/0!	8.04508	#DIV/0!				β-catenin/VE-cadherin	100	109.161	104.91	101.663	0	#DIV/0!	#DIV/0!	#DIV/0!		β-catenin/VE-cadherin
																																											0
Epigenetic modification		#DIV/0!	#DIV/0!	#DIV/0!	#DIV/0!			#DIV/0!	#DIV/0!	#DIV/0!	#DIV/0!			#DIV/0!	#DIV/0!	#DIV/0!	#DIV/0!			#DIV/0!	#DIV/0!	#DIV/0!	#DIV/0!			#DIV/0!	#DIV/0!	#DIV/0!	#DIV/0!				0	100	#DIV/0!	#DIV/0!	#DIV/0!	0	#DIV/0!	#DIV/0!	#DIV/0!		0
	histone H1	232.237	7.18962	155.377	7.18962	223.45	#DIV/0!	223.45	#DIV/0!	8.25066	#DIV/0!	237.25	#DIV/0!	237.25	#DIV/0!	9.04839	#DIV/0!	238.9	#DIV/0!	238.9	#DIV/0!	9.13911	#DIV/0!	229.35	#DIV/0!	229.35	#DIV/0!	8.60078	#DIV/0!	#DIV/0!	#DIV/0!		histone H1	100	109.005	110.636	104.542	0	4.53802	0.415802	2.94184	A	histone H1
	histone H1	195.45	5.11827	131.697	5.11827	188.7		188.7	#DIV/0!	7.55005	#DIV/0!	195.5		195.5	#DIV/0!	7.98769	#DIV/0!	201.1		201.1	#DIV/0!	8.33086	#DIV/0!	196.5		196.5	#DIV/0!	8.05005	#DIV/0!				histone H1	100	105.797	110.342	106.622	0	#DIV/0!	#DIV/0!	#DIV/0!		histone H1
	histone H1	269.025	10.3629	177.955	10.3629	258.2		258.2	#DIV/0!	8.95798	#DIV/0!	279		279	#DIV/0!	10.0521	#DIV/0!	276.7		276.7	#DIV/0!	9.93707	#DIV/0!	262.2		262.2	#DIV/0!	9.17853	#DIV/0!				histone H1	100	112.214	110.93	102.462	0	#DIV/0!	#DIV/0!	#DIV/0!		histone H1
																																											0
	KDM4D	489.008	17.2606	325.045	17.2606	468.033	#DIV/0!	468.033	#DIV/0!	11.6131	#DIV/0!	490.25	#DIV/0!	490.25	#DIV/0!	12.5359	#DIV/0!	491.7	#DIV/0!	491.7	#DIV/0!	12.5878	#DIV/0!	506.05	#DIV/0!	506.05	#DIV/0!	13.045	#DIV/0!	#DIV/0!	#DIV/0!	#DIV/0!	KDM4D	100	108.557	109.004	112.048	0	4.49083	3.61718	3.60307	A	KDM4D
	KDM4D	165.85	5.83238	110.263	5.83238	158		158	#DIV/0!	6.90922	#DIV/0!	168.3		168.3	#DIV/0!	7.61823	#DIV/0!	171.7		171.7	#DIV/0!	7.8382	#DIV/0!	165.4		165.4	#DIV/0!	7.42545	#DIV/0!				KDM4D	100	110.262	113.445	107.472	0					KDM4D
	KDM4D (JMJD2D)	262.05	9.4659	173.969	9.4659	248.2		248.2		8.61574	0	267.5		267.5		9.67114	0	263.8		263.8		9.47792	0	268.7		268.7		9.73298	0				KDM4D (JMJD2D)	100	112.25	110.007	112.967						KDM4D (JMJD2D)
	KDM4D (JMJD2D)	692.8	27.555	457.405	27.555	670.6		670.6		14.6012	0	679.2		679.2		14.8928	0	688.8		688.8		15.2117	0	732.6		732.6		16.589	0				KDM4D (JMJD2D)	100	101.997	104.181	113.614	\					KDM4D (JMJD2D)
	KDM4D (JMJD2D)	569.875	21.7333	377.179	21.7333	545.1		545.1		12.9584	0	568.7		568.7		13.8391	0	567.6		567.6		13.7993	0	598.1		598.1		14.8634	0				KDM4D (JMJD2D)	100	106.796	106.489	114.701						KDM4D (JMJD2D)
	KDM4D (JMJD2D)	683.5	14.7022	463.748	14.7022	662		662		14.0802	0	686.1		686.1		14.9115	0	692.3		692.3		15.1179	0	693.6		693.6		15.1609	0				KDM4D (JMJD2D)	100	105.904	107.37	107.675	\					KDM4D (JMJD2D)
	KDM4D (JMJD2D)	559.975	24.2747	367.708	24.2747	524.3		524.3		12.5137	0	571.7		571.7		14.2826	0	566		566		14.0816	0	577.9		577.9		14.498	0				KDM4D (JMJD2D)	100	114.136	112.53	115.857						KDM4D (JMJD2D)
																																											0
	EZH2	#DIV/0!	#DIV/0!	#DIV/0!	#DIV/0!	551.463	#DIV/0!	#DIV/0!	#DIV/0!	#DIV/0!	#DIV/0!	545.204	#DIV/0!	#DIV/0!	#DIV/0!	#DIV/0!	#DIV/0!	531.546	#DIV/0!	#DIV/0!	#DIV/0!	#DIV/0!	#DIV/0!	549.887	#DIV/0!	#DIV/0!	#DIV/0!	#DIV/0!	#DIV/0!	#DIV/0!	#DIV/0!	#DIV/0!	EZH2	100	96.3375	93.4254	97.2278	0	4.97299	3.18868	6.28569	A	EZH2
	EZH2	815.475	14.9348	555.898	14.9348	812.8		812.8	#DIV/0!	16.0282	#DIV/0!	820.8		820.8	#DIV/0!	16.2758	#DIV/0!	796.4		796.4	#DIV/0!	15.5081	#DIV/0!	831.9		831.9	#DIV/0!	16.6133	#DIV/0!				EZH2	100	101.545	96.7555	103.651	0					EZH2
	EZH2	818.4	12.6896	560.19	12.6896	823.1		823.1		16.2145	0	821.1		821.1		16.1527	0	800.1		800.1		15.489	0	829.3		829.3		16.4046	0				EZH2	100	99.6189	95.5258	101.172						EZH2
	EZH2	#DIV/0!	#DIV/0!	#DIV/0!	#DIV/0!			#DIV/0!		#DIV/0!	#DIV/0!			#DIV/0!		#DIV/0!	#DIV/0!			#DIV/0!		#DIV/0!	#DIV/0!			#DIV/0!		#DIV/0!	#DIV/0!				EZH2	100				\					EZH2
																																											0
	HDAC10	359.6	13.5209	238.199	13.5209	376.45	#DIV/0!	376.45	#DIV/0!	11.3214	#DIV/0!	355.617	#DIV/0!	355.617	#DIV/0!	10.4041	#DIV/0!	348.183	#DIV/0!	348.183	#DIV/0!	10.164	#DIV/0!	358.15	#DIV/0!	358.15	#DIV/0!	10.5983	#DIV/0!	#DIV/0!	#DIV/0!	#DIV/0!	HDAC10	100	91.7232	90.3522	94.0411	0	2.91949	3.07231	3.77162	A	HDAC10
	HDAC10	184.625	6.05165	123.186	6.05165	193.5		193.5	#DIV/0!	8.38535	#DIV/0!	183.3		183.3	#DIV/0!	7.75333	#DIV/0!	181.5		181.5	#DIV/0!	7.63637	#DIV/0!	180.2		180.2	#DIV/0!	7.55077	#DIV/0!				HDAC10	100	92.4628	91.068	90.0471	0					HDAC10
	HDAC10	264.15	11.808	173.097	11.808	273.6		273.6		10.0251	0	247.4		247.4		8.61992	0	264.5		264.5		9.56049	0	271.1		271.1		9.89965	0				HDAC10	100	85.9832	95.3654	98.7484	0					HDAC10
	HDAC10	694.975	28.7075	457.775	28.7075	733		733		16.5899	0	698.8		698.8		15.525	0	665.8		665.8		14.4231	0	682.3		682.3		14.9842	0				HDAC10	100	93.5809	86.9388	90.3209	0					HDAC10
	HDAC10	561.625	21.6183	371.519	21.6183	590.7		590.7		14.8048	0	558.4		558.4		13.6704	0	538.4		538.4		12.9182	0	559		559		13.6924	0				HDAC10	100	92.3381	87.2573	92.4862	0					HDAC10
	HDAC10	213.825	6.25	143.428	6.25	222.5		222.5		8.89227	0	210.3		210.3		8.17756	0	208.4		208.4		8.06055	0	214.1		214.1		8.40669	0				HDAC10	100	91.9626	90.6467	94.5393	0					HDAC10
	HDAC10	238.4	6.68979	160.19	6.68979	245.4		245.4		9.23092	0	235.5		235.5		8.67812	0	230.5		230.5		8.38509	0	242.2		242.2		9.05593	0				HDAC10	100	94.0115	90.8371	98.1043	0					HDAC10
																																											0
	MBD4	533.206	25.2774	347.967	15.5616	536.75	#DIV/0!	536.75	#DIV/0!	13.3642	#DIV/0!	513.775	#DIV/0!	513.775	#DIV/0!	12.4785	#DIV/0!	541.125	#DIV/0!	541.125	#DIV/0!	13.4692	#DIV/0!	541.175	#DIV/0!	541.175	#DIV/0!	13.5613	#DIV/0!	#DIV/0!	#DIV/0!	#DIV/0!	MBD4	100	93.2592	100.429	101.777	0	4.40048	2.20259	2.84949	A	MBD4
	MBD4	168.6	24.6045	93.4155	3.58143	169.6		169.6	#DIV/0!	8.72837	#DIV/0!	163.8		163.8	#DIV/0!	8.38955	#DIV/0!	168.6		168.6	#DIV/0!	8.6709	#DIV/0!	172.4		172.4	#DIV/0!	8.88732	#DIV/0!				MBD4	100	96.1181	99.3415	101.821	0	#DIV/0!	#DIV/0!	#DIV/0!		MBD4
	MBD4	429.6	20.5924	280.128	20.5924	436.7		436.7	#DIV/0!	12.5129	#DIV/0!	401.1		401.1	#DIV/0!	10.9987	#DIV/0!	430.8		430.8	#DIV/0!	12.2749	#DIV/0!	449.8		449.8	#DIV/0!	13.0258	#DIV/0!				MBD4	100	87.8993	98.0978	104.099	0	#DIV/0!	#DIV/0!	#DIV/0!		MBD4
	MBD4	891.775	33.8057	590.437	15.9657	894		894	#DIV/0!	17.4231	#DIV/0!	879.1		879.1	#DIV/0!	16.9901	#DIV/0!	913.5		913.5	#DIV/0!	17.974	#DIV/0!	880.5		880.5	#DIV/0!	17.0312	#DIV/0!				MBD4	100	97.5149	103.162	97.7511	0	#DIV/0!	#DIV/0!	#DIV/0!		MBD4
	MBD4	642.85	22.1071	427.888	22.1071	646.7		646.7	#DIV/0!	14.7923	#DIV/0!	611.1		611.1	#DIV/0!	13.5356	#DIV/0!	651.6		651.6	#DIV/0!	14.957	#DIV/0!	662		662	#DIV/0!	15.3007	#DIV/0!				MBD4	100	91.5043	101.113	103.437	0	#DIV/0!	#DIV/0!	#DIV/0!		MBD4
																																											0
	DMAP1	301.625	19.1135	192.024	21.2868	328.95	#DIV/0!	328.95	#DIV/0!	11.7938	#DIV/0!	298.4	#DIV/0!	298.4	#DIV/0!	10.3139	#DIV/0!	294.5	#DIV/0!	294.5	#DIV/0!	10.2267	#DIV/0!	284.65	#DIV/0!	284.65	#DIV/0!	9.62424	#DIV/0!	#DIV/0!	#DIV/0!		DMAP1	100	88.0934	86.7306	82.2672	0	7.8196	3.81075	8.32976	A	DMAP1
	DMAP1	268.6	24.6045	163.416	24.6045	300.7		300.7	#DIV/0!	11.7168	#DIV/0!	257		257	#DIV/0!	9.67391	#DIV/0!	273.2		273.2	#DIV/0!	10.4778	#DIV/0!	243.5		243.5	#DIV/0!	8.94899	#DIV/0!				DMAP1	100	82.5641	89.4252	76.3771	0	#DIV/0!	#DIV/0!	#DIV/0!		DMAP1
	DMAP1	334.65	17.9691	216.286	17.9691	357.2		357.2	#DIV/0!	11.8707	#DIV/0!	339.8		339.8	#DIV/0!	11.1137	#DIV/0!	315.8		315.8	#DIV/0!	9.97568	#DIV/0!	325.8		325.8	#DIV/0!	10.4649	#DIV/0!				DMAP1	100	93.6227	84.0359	88.1572	0	#DIV/0!	#DIV/0!	#DIV/0!		DMAP1
	DNMT1	298.137	33.6761	175.02	33.8057	347.75	#DIV/0!	347.75	#DIV/0!	12.8299	#DIV/0!	290.1	#DIV/0!	290.1	#DIV/0!	10.4726	#DIV/0!	279.8	#DIV/0!	279.8	#DIV/0!	10.0655	#DIV/0!	274.9	#DIV/0!	274.9	#DIV/0!	9.78768	#DIV/0!	#DIV/0!	#DIV/0!	#DIV/0!	DNMT1	100	81.6138	79.1113	76.5449	0	0.0832657	4.15332	1.62113	A	DNMT1
	DNMT1	183.875	17.7528	110.96	17.7528	210.1		210.1	#DIV/0!	9.95692	#DIV/0!	176.9		176.9	#DIV/0!	8.12036	#DIV/0!	177.7		177.7	#DIV/0!	8.16947	#DIV/0!	170.8		170.8	#DIV/0!	7.73565	#DIV/0!				DNMT1	100	81.555	82.0482	77.6912	0	#DIV/0!	#DIV/0!	#DIV/0!		DNMT1
	DNMT1	412.4	49.8585	238.821	49.8585	485.4		485.4	#DIV/0!	15.7028	#DIV/0!	403.3		403.3	#DIV/0!	12.8249	#DIV/0!	381.9		381.9	#DIV/0!	11.9615	#DIV/0!	379		379	#DIV/0!	11.8397	#DIV/0!				DNMT1	100	81.6727	76.1745	75.3986	0	#DIV/0!	#DIV/0!	#DIV/0!		DNMT1
	PCAF	#DIV/0!	#DIV/0!	#DIV/0!	#DIV/0!	542.55	#DIV/0!	#DIV/0!	#DIV/0!	#DIV/0!	#DIV/0!	589.5	#DIV/0!	#DIV/0!	#DIV/0!	#DIV/0!	#DIV/0!	569.375	#DIV/0!	#DIV/0!	#DIV/0!	#DIV/0!	#DIV/0!	558.95	#DIV/0!	#DIV/0!	#DIV/0!	#DIV/0!	#DIV/0!	#DIV/0!	#DIV/0!	#DIV/0!	PCAF	100	113.996	108.685	103.738	0	3.00633	4.00829	4.12317	A	PCAF
	PCAF	403.35	24.2224	258.123	24.2224	382		382	#DIV/0!	11.13	#DIV/0!	429.5		429.5	#DIV/0!	13.0911	#DIV/0!	418.4		418.4	#DIV/0!	12.6601	#DIV/0!	383.5		383.5	#DIV/0!	11.1972	#DIV/0!				PCAF	100	117.62	113.747	100.604	0	#DIV/0!	#DIV/0!	#DIV/0!		PCAF
	PCAF	247.075	11.6663	161.286	11.6663	236.8		236.8	#DIV/0!	8.68987	#DIV/0!	261.7		261.7	#DIV/0!	10.0207	#DIV/0!	251.2		251.2	#DIV/0!	9.48229	#DIV/0!	238.6		238.6	#DIV/0!	8.79283	#DIV/0!				PCAF	100	115.314	109.119	101.185	0	#DIV/0!	#DIV/0!	#DIV/0!		PCAF
	PCAF	853.25	26.0526	571.222	26.0526	827.9		827.9	#DIV/0!	16.0212	#DIV/0!	889.7		889.7	#DIV/0!	17.8459	#DIV/0!	849		849	#DIV/0!	16.6667	#DIV/0!	846.4		846.4	#DIV/0!	16.5885	#DIV/0!				PCAF	100	111.39	104.029	103.541	0	#DIV/0!	#DIV/0!	#DIV/0!		PCAF
	PCAF	756.7	23.3495	506.34	23.3495	723.5		723.5	#DIV/0!	14.7363	#DIV/0!	777.1		777.1	#DIV/0!	16.4548	#DIV/0!	758.9		758.9	#DIV/0!	15.8921	#DIV/0!	767.3		767.3	#DIV/0!	16.1542	#DIV/0!				PCAF	100	111.661	107.843	109.622	0	#DIV/0!	#DIV/0!	#DIV/0!		PCAF
	PCAF	#DIV/0!	#DIV/0!	#DIV/0!	#DIV/0!			#DIV/0!	#DIV/0!	#DIV/0!	#DIV/0!			#DIV/0!	#DIV/0!	#DIV/0!	#DIV/0!			#DIV/0!	#DIV/0!	#DIV/0!	#DIV/0!			#DIV/0!	#DIV/0!	#DIV/0!	#DIV/0!				PCAF	100				0	#DIV/0!	#DIV/0!	#DIV/0!		PCAF
	PCAF	#DIV/0!	#DIV/0!	#DIV/0!	#DIV/0!			#DIV/0!	#DIV/0!	#DIV/0!	#DIV/0!			#DIV/0!	#DIV/0!	#DIV/0!	#DIV/0!			#DIV/0!	#DIV/0!	#DIV/0!	#DIV/0!			#DIV/0!	#DIV/0!	#DIV/0!	#DIV/0!				PCAF	100				0	#DIV/0!	#DIV/0!	#DIV/0!		PCAF
	HMGB1	1057.71	23.7534	716.645	23.8976	1028.7	#DIV/0!	1028.7	#DIV/0!	17.6664	#DIV/0!	1052.25	#DIV/0!	1052.25	#DIV/0!	18.3195	#DIV/0!	1085.6	#DIV/0!	1085.6	#DIV/0!	19.2113	#DIV/0!	1064.3	#DIV/0!	1064.3	#DIV/0!	18.6455	#DIV/0!	#DIV/0!	#DIV/0!		HMGB1	100	103.715	108.763	105.589	0	0.520872	1.44092	2.03133	A	HMGB1
	HMGB1	1090.75	21.3563	742.169	21.3563	1065.4		1065.4	#DIV/0!	17.9786	#DIV/0!	1087.4		1087.4	#DIV/0!	18.5804	#DIV/0!	1117.4		1117.4	#DIV/0!	19.3709	#DIV/0!	1092.8		1092.8	#DIV/0!	18.7252	#DIV/0!				HMGB1	100	103.347	107.744	104.152	0	#DIV/0!	#DIV/0!	#DIV/0!		HMGB1
	HMGB1	1024.67	26.439	690.833	26.439	992		992	#DIV/0!	17.3542	#DIV/0!	1017.1		1017.1	#DIV/0!	18.0628	#DIV/0!	1053.8		1053.8	#DIV/0!	19.0517	#DIV/0!	1035.8		1035.8	#DIV/0!	18.5733	#DIV/0!				HMGB1	100	104.084	109.782	107.025	0	#DIV/0!	#DIV/0!	#DIV/0!		HMGB1
		#DIV/0!	#DIV/0!	#DIV/0!	#DIV/0!					#DIV/0!	#DIV/0!					#DIV/0!	#DIV/0!					#DIV/0!	#DIV/0!					#DIV/0!	#DIV/0!														0
Protein translation		#DIV/0!	#DIV/0!	#DIV/0!	#DIV/0!					#DIV/0!	#DIV/0!					#DIV/0!	#DIV/0!					#DIV/0!	#DIV/0!					#DIV/0!	#DIV/0!														0
	DOHH	226.725	4.77677	153.931	4.77677			220.8	#DIV/0!	8.17736	#DIV/0!	232.3	#DIV/0!	232.3	#DIV/0!	8.85264	#DIV/0!	227.95	#DIV/0!	227.95	#DIV/0!	8.60345	#DIV/0!	225.85	#DIV/0!	225.85	#DIV/0!	8.48052	#DIV/0!				DOHH	100	107.611	105.739	104.101	0	3.04877	3.50216	2.57157	A	DOHH
	DOHH	174.45	3.6756	118.439	3.6756	169.3		169.3	#DIV/0!	7.13166	#DIV/0!	175		175	#DIV/0!	7.52068	#DIV/0!	178		178	#DIV/0!	7.71755	#DIV/0!	175.5		175.5	#DIV/0!	7.55385	#DIV/0!				DOHH	100	105.455	108.215	105.92	0	#DIV/0!	#DIV/0!	#DIV/0!		DOHH
	DOHH	279	7.44536	187.855	7.44536	272.3		272.3	#DIV/0!	9.18942	#DIV/0!	289.6		289.6	#DIV/0!	10.0869	#DIV/0!	277.9		277.9	#DIV/0!	9.48922	#DIV/0!	276.2		276.2	#DIV/0!	9.39922	#DIV/0!				DOHH	100	109.766	103.263	102.283	0	#DIV/0!	#DIV/0!	#DIV/0!		DOHH
	DHPS	298.467	13.7475	195.179	14.1055	282.833	#DIV/0!	282.833	#DIV/0!	9.20197	#DIV/0!	292.4	#DIV/0!	292.4	#DIV/0!	9.72678	#DIV/0!	314.333	#DIV/0!	314.333	#DIV/0!	10.7481	#DIV/0!	304.3	#DIV/0!	304.3	#DIV/0!	10.2946	#DIV/0!	#DIV/0!	#DIV/0!	#DIV/0!	DHPS	100	106.219	117.14	112.287	0	3.18505	2.08958	4.08081	A	DHPS
	DHPS	159.175	8.17491	103.248	8.17491	148.6		148.6	#DIV/0!	6.73442	#DIV/0!	157.9		157.9	#DIV/0!	7.39273	#DIV/0!	168		168	#DIV/0!	8.04689	#DIV/0!	162.2		162.2	#DIV/0!	7.67805	#DIV/0!				DHPS	100	109.775	119.489	114.012	0	#DIV/0!	#DIV/0!	#DIV/0!		DHPS
	DHPS	326.6	16.4615	212.159	16.4615	307.7		307.7	#DIV/0!	9.77453	#DIV/0!	318		318	#DIV/0!	10.2879	#DIV/0!	341.7		341.7	#DIV/0!	11.3816	#DIV/0!	339		339	#DIV/0!	11.2624	#DIV/0!				DHPS	100	105.252	116.442	115.222	0	#DIV/0!	#DIV/0!	#DIV/0!		DHPS
	DHPS	409.625	17.68	269.057	17.68	392.2		392.2	#DIV/0!	11.097	#DIV/0!	401.3		401.3	#DIV/0!	11.4997	#DIV/0!	433.3		433.3	#DIV/0!	12.8157	#DIV/0!	411.7		411.7	#DIV/0!	11.9433	#DIV/0!				DHPS	100	103.629	115.489	107.627	0	#DIV/0!	#DIV/0!	#DIV/0!		DHPS
	eIF5A1	274.788	4.78058	187.571	5.59569	269	#DIV/0!	269	#DIV/0!	8.81502	#DIV/0!	280.7	#DIV/0!	280.7	#DIV/0!	9.65035	#DIV/0!	274.95	#DIV/0!	274.95	#DIV/0!	9.19028	#DIV/0!	274.5	#DIV/0!	274.5	#DIV/0!	9.32359	#DIV/0!	#DIV/0!	#DIV/0!		eIF5A1	100	106.493	105.099	103.993	0	1.1795	4.92815	2.2064	A	eIF5A1
	eIF5A1	153.075	3.33304	103.819	3.33304	148.5		148.5	#DIV/0!	6.68435	#DIV/0!	153.7		153.7	#DIV/0!	7.06262	#DIV/0!	156.5		156.5	#DIV/0!	7.25814	#DIV/0!	153.6		153.6	#DIV/0!	7.05553	#DIV/0!				eIF5A1	100	105.659	108.584	105.553	0	#DIV/0!	#DIV/0!	#DIV/0!		eIF5A1
	eIF5A1	396.5	7.85833	269.692	7.85833	389.5		389.5	#DIV/0!	10.9457	#DIV/0!	407.7		407.7	#DIV/0!	11.7477	#DIV/0!	393.4		393.4	#DIV/0!	11.1224	#DIV/0!	395.4		395.4	#DIV/0!	11.212	#DIV/0!				eIF5A1	100	107.327	101.615	102.433	0	#DIV/0!	#DIV/0!	#DIV/0!		eIF5A1
		#DIV/0!	#DIV/0!	#DIV/0!												#DIV/0!												#DIV/0!															0
	eIF5A2	369.887	9.96614	248.955	9.96614			357	#DIV/0!	10.3945	#DIV/0!	374.6	#DIV/0!	374.6	#DIV/0!	11.2091	#DIV/0!	380.15	#DIV/0!	380.15	#DIV/0!	11.454	#DIV/0!	367.8	#DIV/0!	367.8	#DIV/0!	10.9016	#DIV/0!	#DIV/0!	#DIV/0!		eIF5A2	100	107.477	110.134	104.879	0	4.30454	2.26782	4.31747	A	eIF5A2
	eIF5A2	348.975	10.8896	233.393	10.8896	336		336	#DIV/0!	10.1295	#DIV/0!	345.3		345.3	#DIV/0!	10.5786	#DIV/0!	361.5		361.5	#DIV/0!	11.3184	#DIV/0!	353.1		353.1	#DIV/0!	10.9411	#DIV/0!				eIF5A2	100	104.434	111.737	108.012	0	#DIV/0!	#DIV/0!	#DIV/0!		eIF5A2
	eIF5A2	390.8	12.4945	261.065	12.4945	378		378	#DIV/0!	10.8136	#DIV/0!	403.9		403.9	#DIV/0!	11.9513	#DIV/0!	398.8		398.8	#DIV/0!	11.736	#DIV/0!	382.5		382.5	#DIV/0!	11.0197	#DIV/0!				eIF5A2	100	110.521	108.53	101.906	0	#DIV/0!	#DIV/0!	#DIV/0!		eIF5A2
																																											0
	eIF2α	1269.68	24.5868	991.158	24.5868	1290.15	#DIV/0!	1290.15	#DIV/0!	17.1714	#DIV/0!	1241.15	#DIV/0!	1241.15	#DIV/0!	15.6841	#DIV/0!	1263.67	#DIV/0!	1263.67	#DIV/0!	16.4132	#DIV/0!	1283.75	#DIV/0!	1283.75	#DIV/0!	16.9663	#DIV/0!	#DIV/0!	#DIV/0!	#DIV/0!	eIF2α	100	91.3281	95.7743	98.7194	0	4.13569	3.43954	2.4611	A	eIF2α
	eIF2α	1589.5	30.9187	1240.68	30.9187	1610.1		1610.1	#DIV/0!	19.2203	#DIV/0!	1545.4		1545.4	#DIV/0!	17.4562	#DIV/0!	1590.7		1590.7	#DIV/0!	18.7088	#DIV/0!	1611.8		1611.8	#DIV/0!	19.2644	#DIV/0!				eIF2α	100	90.8218	97.3388	100.23	0		#DIV/0!	#DIV/0!		eIF2α
	eIF2α	913.025	11.2589	719.161	11.2589	919.6		919.6	#DIV/0!	14.1576	#DIV/0!	896.2		896.2	#DIV/0!	13.3056	#DIV/0!	919		919	#DIV/0!	14.1364	#DIV/0!	917.3		917.3	#DIV/0!	14.0762	#DIV/0!				eIF2α	100	93.9817	99.8502	99.4246	0	#DIV/0!	#DIV/0!	#DIV/0!		eIF2α
	eIF2α	1534.43	26.3533	1201.19	26.3533	1556		1556	#DIV/0!	18.8365	#DIV/0!	1520.2		1520.2	#DIV/0!	17.8609	#DIV/0!	1504.4		1504.4	#DIV/0!	17.413	#DIV/0!	1557.1		1557.1	#DIV/0!	18.8657	#DIV/0!				eIF2α	100	94.821	92.443	100.155	0	#DIV/0!	#DIV/0!	#DIV/0!		eIF2α
	eIF2α	1041.77	29.8164	803.604	29.8164	1074.9		1074.9	#DIV/0!	16.4711	#DIV/0!	1002.8		1002.8	#DIV/0!	14.1137	#DIV/0!	1040.6		1040.6	#DIV/0!	15.3947	#DIV/0!	1048.8		1048.8	#DIV/0!	15.6587	#DIV/0!				eIF2α	100	85.6877	93.465	95.0681	0	#DIV/0!	#DIV/0!	#DIV/0!		eIF2α
	eIF2α	972.175	29.0986	748.641	29.0986	1006.7		1006.7	#DIV/0!	16.0642	#DIV/0!	935.5		935.5	#DIV/0!	13.6696	#DIV/0!	972.6		972.6	#DIV/0!	14.9652	#DIV/0!	973.9		973.9	#DIV/0!	15.0086	#DIV/0!				eIF2α	100	85.0937	93.159	93.429	0	#DIV/0!	#DIV/0!	#DIV/0!		eIF2α
			#DIV/0!	#DIV/0!																																							0
	p-eIF2α	954.25	15.8318	747.568	15.8318	962.025	#DIV/0!	962.025	#DIV/0!	14.5837	#DIV/0!	960.95	#DIV/0!	960.95	#DIV/0!	14.5682	#DIV/0!	955.475	#DIV/0!	955.475	#DIV/0!	14.3863	#DIV/0!	938.55	#DIV/0!	938.55	#DIV/0!	13.7559	#DIV/0!	#DIV/0!	#DIV/0!	#DIV/0!	p-eIF2α	100	100.098	96.3929	94.3481	0	3.88103	3.62821	3.58902	A	p-eIF2α
	p-eIF2α	1220.83	8.00307	968.657	8.00307	1230.3		1230.3	#DIV/0!	16.1754	#DIV/0!	1211		1211	#DIV/0!	15.5674	#DIV/0!	1222.7		1222.7	#DIV/0!	15.9387	#DIV/0!	1219.3		1219.3	#DIV/0!	15.8317	#DIV/0!				p-eIF2α	100	96.2411	98.5369	97.8753	0	#DIV/0!	#DIV/0!	#DIV/0!		p-eIF2α
	p-eIF2α	963.55	27.7626	743.077	27.7626	984.9		984.9	#DIV/0!	15.5506	#DIV/0!	989.9		989.9	#DIV/0!	15.7106	#DIV/0!	943.2		943.2	#DIV/0!	14.1465	#DIV/0!	936.2		936.2	#DIV/0!	13.8969	#DIV/0!				p-eIF2α	100	101.029	90.9703	89.3651	0	#DIV/0!	#DIV/0!	#DIV/0!		p-eIF2α
	p-eIF2α	855.975	13.691	671.089	13.691	859.4		859.4	#DIV/0!	13.7226	#DIV/0!	852		852	#DIV/0!	13.4503	#DIV/0!	872.6		872.6	#DIV/0!	14.1955	#DIV/0!	839.9		839.9	#DIV/0!	12.9927	#DIV/0!				p-eIF2α	100	98.0155	98.2732	94.6809	0	#DIV/0!	#DIV/0!	#DIV/0!		p-eIF2α
	p-eIF2α	776.65	13.8705	607.45	13.8705	773.5		773.5	#DIV/0!	12.8861	#DIV/0!	790.9		790.9	#DIV/0!	13.5444	#DIV/0!	783.4		783.4	#DIV/0!	13.2646	#DIV/0!	758.8		758.8	#DIV/0!	12.3025	#DIV/0!				p-eIF2α	100	105.109	97.791	95.4711	0	#DIV/0!	#DIV/0!	#DIV/0!		p-eIF2α
																																											0
	eIF2AK3	633.49	22.654	420.789	22.654	660.4	#DIV/0!	660.4	#DIV/0!	14.9515	#DIV/0!	611.68	#DIV/0!	611.68	#DIV/0!	13.4478	#DIV/0!	625.18	#DIV/0!	625.18	#DIV/0!	13.914	#DIV/0!	636.7	#DIV/0!	636.7	#DIV/0!	14.3062	#DIV/0!	#DIV/0!	#DIV/0!	#DIV/0!	eIF2AK3	100	90.7137	93.8106	96.5016	0	4.02206	4.60817	3.54486	A	eIF2AK3
	eIF2AK3	356.15	7.78653	241.518	7.78653	363.7		363.7	#DIV/0!	11.0536	#DIV/0!	356.3		356.3	#DIV/0!	10.7136	#DIV/0!	345.4		345.4	#DIV/0!	10.1922	#DIV/0!	359.2		359.2	#DIV/0!	10.8481	#DIV/0!				eIF2AK3	100	96.9244	92.2075	98.1412	0	#DIV/0!	#DIV/0!	#DIV/0!		eIF2AK3
	eIF2AK3 (PERK)	449.625	12.3306	302.407	12.3306	458.6		458.6	#DIV/0!	12.4977	#DIV/0!	431.9		431.9	#DIV/0!	11.3795	#DIV/0!	450.6		450.6	#DIV/0!	12.1735	#DIV/0!	457.4		457.4	#DIV/0!	12.4496	#DIV/0!				eIF2AK3 (PERK)	100	91.0526	97.4054	99.6151	0	#DIV/0!	#DIV/0!	#DIV/0!		eIF2AK3 (PERK)
	eIF2AK3 (PERK)	390.9	11.6376	261.992	11.6376	398.8		398.8	#DIV/0!	11.6965	#DIV/0!	373.7		373.7	#DIV/0!	10.5692	#DIV/0!	394		394	#DIV/0!	11.4895	#DIV/0!	397.1		397.1	#DIV/0!	11.6236	#DIV/0!				eIF2AK3 (PERK)	100	90.3621	98.23	99.3767	0	#DIV/0!	#DIV/0!	#DIV/0!		eIF2AK3 (PERK)
	eIF2AK3 (PERK)	1033.08	52.5932	670.559	52.5932	1104.9		1104.9	#DIV/0!	20.8408	#DIV/0!	990.2		990.2	#DIV/0!	17.8785	#DIV/0!	997.6		997.6	#DIV/0!	18.0843	#DIV/0!	1039.6		1039.6	#DIV/0!	19.2104	#DIV/0!				eIF2AK3 (PERK)	100	85.7859	86.7732	92.1769	0	#DIV/0!	#DIV/0!	#DIV/0!		eIF2AK3 (PERK)
	eIF2AK3 (PERK)	937.7	28.9221	627.468	28.9221	976		976	#DIV/0!	18.669	#DIV/0!	906.3		906.3	#DIV/0!	16.6983	#DIV/0!	938.3		938.3	#DIV/0!	17.6304	#DIV/0!	930.2		930.2	#DIV/0!	17.3992	#DIV/0!				eIF2AK3 (PERK)	100	89.4437	94.4369	93.1983	0	#DIV/0!	#DIV/0!	#DIV/0!		eIF2AK3 (PERK)
																																											0
	p-eIF2AK3	879.485	20.7621	594.877	20.7621	870.58	#DIV/0!	870.58	#DIV/0!	15.9822	#DIV/0!	861.72	#DIV/0!	861.72	#DIV/0!	15.715	#DIV/0!	877.16	#DIV/0!	877.16	#DIV/0!	16.169	#DIV/0!	908.48	#DIV/0!	908.48	#DIV/0!	17.0574	#DIV/0!	#DIV/0!	#DIV/0!	#DIV/0!	p-eIF2AK3	100	98.3523	101.088	106.749	0	2.40475	1.30322	2.05669	A	p-eIF2AK3
	p-eIF2AK3	1511.75	25.1702	1033.05	25.1702	1502		1502	#DIV/0!	21.6551	#DIV/0!	1494.1		1494.1	#DIV/0!	21.472	#DIV/0!	1501.8		1501.8	#DIV/0!	21.6505	#DIV/0!	1549.1		1549.1	#DIV/0!	22.7166	#DIV/0!				p-eIF2AK3	100	99.1541	99.9787	104.902	0	#DIV/0!	#DIV/0!	#DIV/0!		p-eIF2AK3
	p-eIF2AK3 (PERK)	424.45	16.7868	280.328	16.7868	419.9		419.9	#DIV/0!	11.8141	#DIV/0!	406.3		406.3	#DIV/0!	11.2237	#DIV/0!	424.9		424.9	#DIV/0!	12.0238	#DIV/0!	446.7		446.7	#DIV/0!	12.8985	#DIV/0!				p-eIF2AK3 (PERK)	100	95.0031	101.775	109.179	0	#DIV/0!	#DIV/0!	#DIV/0!		p-eIF2AK3 (PERK)
	p-eIF2AK3 (PERK)	304.575	4.28981	208.913	4.28981	302.1		302.1	#DIV/0!	9.65336	#DIV/0!	304.6		304.6	#DIV/0!	9.78199	#DIV/0!	301		301	#DIV/0!	9.59621	#DIV/0!	310.6		310.6	#DIV/0!	10.084	#DIV/0!				p-eIF2AK3 (PERK)	100	101.333	99.408	104.461	0	#DIV/0!	#DIV/0!	#DIV/0!		p-eIF2AK3 (PERK)
	p-eIF2AK3 (PERK)	1089.6	33.9815	728.739	33.9815	1076.2		1076.2	#DIV/0!	18.6403	#DIV/0!	1056.1		1056.1	#DIV/0!	18.0931	#DIV/0!	1090		1090	#DIV/0!	19.0069	#DIV/0!	1136.1		1136.1	#DIV/0!	20.1832	#DIV/0!				p-eIF2AK3 (PERK)	100	97.0645	101.966	108.277	0	#DIV/0!	#DIV/0!	#DIV/0!		p-eIF2AK3 (PERK)
	p-eIF2AK3 (PERK)	1067.05	23.5821	723.353	23.5821	1052.7		1052.7	#DIV/0!	18.1479	#DIV/0!	1047.5		1047.5	#DIV/0!	18.0041	#DIV/0!	1068.1		1068.1	#DIV/0!	18.5674	#DIV/0!	1099.9		1099.9	#DIV/0!	19.4048	#DIV/0!				p-eIF2AK3 (PERK)	100	99.2074	102.311	106.926	0	#DIV/0!	#DIV/0!	#DIV/0!		p-eIF2AK3 (PERK)
																																											0
Growth factors																																	0										0
																																											0
	TGF-α	668.775	47.8356	420.307	47.8356	711.15	#DIV/0!	711.15	#DIV/0!	15.4531	#DIV/0!	705.6	#DIV/0!	705.6	#DIV/0!	15.1834	#DIV/0!	645.6	#DIV/0!	645.6	#DIV/0!	13.4817	#DIV/0!	612.75	#DIV/0!	612.75	#DIV/0!	12.429	#DIV/0!	#DIV/0!	#DIV/0!	#DIV/0!	TGF-α	100	97.0498	86.0662	79.0427	0	3.64827	3.5632	4.20279	A	TGF-α
	TGF-α	1201.15	82.8097	757.995	82.8097	1271.8		1271.8	#DIV/0!	22.6673	#DIV/0!	1268		1268	#DIV/0!	22.5833	#DIV/0!	1161.2		1161.2	#DIV/0!	20.08	#DIV/0!	1103.6		1103.6	#DIV/0!	18.5904	#DIV/0!				TGF-α	100	99.6295	88.5857	82.0145	0	#DIV/0!	#DIV/0!	#DIV/0!		TGF-α
	TGF-α	136.4	12.8616	82.6184	12.8616	150.5		150.5	#DIV/0!	8.23903	#DIV/0!	143.2		143.2	#DIV/0!	7.78342	#DIV/0!	130		130	#DIV/0!	6.88343	#DIV/0!	121.9		121.9	#DIV/0!	6.2675	#DIV/0!				TGF-α	100	94.4701	83.5466	76.0709	0	#DIV/0!	#DIV/0!	#DIV/0!		TGF-α
	TGF-α	#DIV/0!	#DIV/0!	#DIV/0!	#DIV/0!			#DIV/0!	#DIV/0!	#DIV/0!	#DIV/0!			#DIV/0!	#DIV/0!	#DIV/0!	#DIV/0!			#DIV/0!	#DIV/0!	#DIV/0!	#DIV/0!			#DIV/0!	#DIV/0!	#DIV/0!	#DIV/0!				TGF-α	100				0	#DIV/0!	#DIV/0!	#DIV/0!		TGF-α
	TGF-α	#DIV/0!	#DIV/0!	#DIV/0!	#DIV/0!			#DIV/0!	#DIV/0!	#DIV/0!	#DIV/0!			#DIV/0!	#DIV/0!	#DIV/0!	#DIV/0!			#DIV/0!	#DIV/0!	#DIV/0!	#DIV/0!			#DIV/0!	#DIV/0!	#DIV/0!	#DIV/0!				TGF-α	100				0	#DIV/0!	#DIV/0!	#DIV/0!		TGF-α
																																											0
	TGF-β1	657.258	20.6563	494.505	20.6563	679.233	#DIV/0!	679.233	#DIV/0!	13.4449	#DIV/0!	634.933	#DIV/0!	634.933	#DIV/0!	11.7387	#DIV/0!	654.433	#DIV/0!	654.433	#DIV/0!	12.4992	#DIV/0!	660.433	#DIV/0!	660.433	#DIV/0!	12.6846	#DIV/0!	#DIV/0!	#DIV/0!	#DIV/0!	TGF-β1	100	87.4681	93.0104	93.9067	0	1.86369	4.52386	4.48895	A	TGF-β1
	TGF-β1	220.95	8.69118	145.974	8.69118	232.5		232.5	#DIV/0!	9.30195	#DIV/0!	214.3		214.3	#DIV/0!	8.26597	#DIV/0!	222.8		222.8	#DIV/0!	8.76505	#DIV/0!	214.2		214.2	#DIV/0!	8.25991	#DIV/0!				TGF-β1	100	88.8628	94.2282	88.7977	0	#DIV/0!	#DIV/0!	#DIV/0!		TGF-β1
	TGF-β1	417.75	16.2765	276.149	16.2765	442		442	#DIV/0!	12.8783	#DIV/0!	411.1		411.1	#DIV/0!	11.6169	#DIV/0!	410.9		410.9	#DIV/0!	11.6082	#DIV/0!	407		407	#DIV/0!	11.439	#DIV/0!				TGF-β1	100	90.2047	90.1378	88.8239	0	#DIV/0!	#DIV/0!	#DIV/0!		TGF-β1
	TGF-β1	892.5	27.0711	686.929	27.0711	905.2		905.2	#DIV/0!	14.774	#DIV/0!	852		852	#DIV/0!	12.848	#DIV/0!	908.7		908.7	#DIV/0!	14.892	#DIV/0!	904.1		904.1	#DIV/0!	14.7367	#DIV/0!				TGF-β1	100	86.9636	100.799	99.7477	0	#DIV/0!	#DIV/0!	#DIV/0!		TGF-β1
	TGF-β1	843.45	28.5989	646.161	28.5989	878.7		878.7	#DIV/0!	15.2492	#DIV/0!	815.5		815.5	#DIV/0!	13.013	#DIV/0!	825.6		825.6	#DIV/0!	13.3955	#DIV/0!	854		854	#DIV/0!	14.4166	#DIV/0!				TGF-β1	100	85.3357	87.8437	94.54	0	#DIV/0!	#DIV/0!	#DIV/0!		TGF-β1
	TGF-β1	795	20.2256	615.774	20.2256	821.9		821.9	#DIV/0!	14.3571	#DIV/0!	774.4		774.4	#DIV/0!	12.5947	#DIV/0!	786.4		786.4	#DIV/0!	13.0624	#DIV/0!	797.3		797.3	#DIV/0!	13.4731	#DIV/0!				TGF-β1	100	87.7245	90.9821	93.8432	0	#DIV/0!	#DIV/0!	#DIV/0!		TGF-β1
	TGF-β1	773.9	23.0745	596.045	23.0745	795.1		795.1	#DIV/0!	14.1087	#DIV/0!	742.3		742.3	#DIV/0!	12.0936	#DIV/0!	772.2		772.2	#DIV/0!	13.2723	#DIV/0!	786		786	#DIV/0!	13.7824	#DIV/0!				TGF-β1	100	85.7173	94.0721	97.6875	0	#DIV/0!	#DIV/0!	#DIV/0!		TGF-β1
																																											0
	TGF-β2	479.825	40.0243	295.853	43.9363	539.667	#DIV/0!	539.667	#DIV/0!	15.7161	#DIV/0!	461.233	#DIV/0!	461.233	#DIV/0!	13.0067	#DIV/0!	462.967	#DIV/0!	462.967	#DIV/0!	13.0136	#DIV/0!	455.433	#DIV/0!	455.433	#DIV/0!	12.7781	#DIV/0!	#DIV/0!	#DIV/0!	#DIV/0!	TGF-β2	100	83.0691	82.6052	81.5055	0	7.27529	4.77317	5.6641	A	TGF-β2
	TGF-β2	450.125	33.9596	281.128	33.9596	493		493	#DIV/0!	14.5558	#DIV/0!	453.3		453.3	#DIV/0!	13.1214	#DIV/0!	410.5		410.5	#DIV/0!	11.3742	#DIV/0!	443.7		443.7	#DIV/0!	12.7504	#DIV/0!				TGF-β2	100	90.1456	78.1418	87.5964	0	#DIV/0!	#DIV/0!	#DIV/0!		TGF-β2
	TGF-β2	475.925	46.4182	286.729	46.4182	543		543	#DIV/0!	16.0085	#DIV/0!	465.2		465.2	#DIV/0!	13.3593	#DIV/0!	459.2		459.2	#DIV/0!	13.1328	#DIV/0!	436.3		436.3	#DIV/0!	12.2299	#DIV/0!				TGF-β2	100	83.4515	82.0367	76.3966	0	#DIV/0!	#DIV/0!	#DIV/0!		TGF-β2
	TGF-β2	513.425	51.431	307.966	51.431	583		583	#DIV/0!	16.5841	#DIV/0!	465.2		465.2	#DIV/0!	12.5393	#DIV/0!	519.2		519.2	#DIV/0!	14.5339	#DIV/0!	486.3		486.3	#DIV/0!	13.3542	#DIV/0!				TGF-β2	100	75.6101	87.6372	80.5237	0	#DIV/0!	#DIV/0!	#DIV/0!		TGF-β2
	TGF-β3	309.525	20.2665	196.401	20.7963	339.9	#DIV/0!	339.9	#DIV/0!	11.9957	#DIV/0!	300.4	#DIV/0!	300.4	#DIV/0!	10.2073	#DIV/0!	298.4	#DIV/0!	298.4	#DIV/0!	10.0586	#DIV/0!	299.4	#DIV/0!	299.4	#DIV/0!	10.1325	#DIV/0!	#DIV/0!	#DIV/0!	#DIV/0!	TGF-β3	100	85.022	83.6349	84.3111	0	3.23762	10.1379	7.33286	A	TGF-β3
	TGF-β3	377.625	16.0679	248.27	16.0679	401		401	#DIV/0!	12.3584	#DIV/0!	364.7		364.7	#DIV/0!	10.7903	#DIV/0!	374.2		374.2	#DIV/0!	11.2219	#DIV/0!	370.6		370.6	#DIV/0!	11.0603	#DIV/0!				TGF-β3	100	87.3113	90.8035	89.4962	0	#DIV/0!	#DIV/0!	#DIV/0!		TGF-β3
	TGF-β3	241.425	25.5247	143.473	25.5247	278.8		278.8	#DIV/0!	11.633	#DIV/0!	236.1		236.1	#DIV/0!	9.6243	#DIV/0!	222.6		222.6	#DIV/0!	8.89535	#DIV/0!	228.2		228.2	#DIV/0!	9.20474	#DIV/0!				TGF-β3	100	82.7326	76.4663	79.1259	0	#DIV/0!	#DIV/0!	#DIV/0!		TGF-β3
	ALK1	564.475	38.2404	300.445	38.2404	614.725	#DIV/0!	614.725	#DIV/0!	16.0449	#DIV/0!	542.9	#DIV/0!	542.9	#DIV/0!	13.8985	#DIV/0!	535.15	#DIV/0!	535.15	#DIV/0!	14.0131	#DIV/0!	565.125	#DIV/0!	565.125	#DIV/0!	14.7966	#DIV/0!	#DIV/0!	#DIV/0!	#DIV/0!	ALK1	100	85.385	88.0073	92.698	0	4.56784	4.49484	4.3009	A	ALK1
	ALK1	1484.2	100.686	789.834	100.686	1622.4		1622.4	#DIV/0!	28.8542	#DIV/0!	1454		1454	#DIV/0!	25.7714	#DIV/0!	1382.4		1382.4	#DIV/0!	24.3427	#DIV/0!	1478		1478	#DIV/0!	26.2329	#DIV/0!				ALK1	100	89.3159	84.3644	90.9154	0	#DIV/0!	#DIV/0!	#DIV/0!		ALK1
	ALK1	147.225	14.0673	74.2677	14.0673	163.5		163.5	#DIV/0!	9.44629	#DIV/0!	133.8		133.8	#DIV/0!	7.71572	#DIV/0!	137.3		137.3	#DIV/0!	7.93929	#DIV/0!	154.3		154.3	#DIV/0!	8.94608	#DIV/0!				ALK1	100	81.6799	84.0467	94.7047	0	#DIV/0!	#DIV/0!	#DIV/0!		ALK1
	ALK1	366.5	16.1371	203.763	16.1371	383.9		383.9	#DIV/0!	13.4215	#DIV/0!	347.6		347.6	#DIV/0!	11.9932	#DIV/0!	359.5		359.5	#DIV/0!	12.4795	#DIV/0!	375		375	#DIV/0!	13.0858	#DIV/0!				ALK1	100	89.3581	92.9811	97.4984	0	#DIV/0!	#DIV/0!	#DIV/0!		ALK1
	ALK1	259.975	22.0715	133.914	22.0715	289.1		289.1	#DIV/0!	12.4574	#DIV/0!	236.2		236.2	#DIV/0!	10.1137	#DIV/0!	261.4		261.4	#DIV/0!	11.291	#DIV/0!	253.2		253.2	#DIV/0!	10.9218	#DIV/0!				ALK1	100	81.1862	90.6369	87.6736	0	#DIV/0!	#DIV/0!	#DIV/0!		ALK1
																																											0
	SMAD2/3	434.258	26.1655	277.815	26.2857	449.7	#DIV/0!	449.7	#DIV/0!	13.098	#DIV/0!	398.933	#DIV/0!	398.933	#DIV/0!	11.0078	#DIV/0!	430.6	#DIV/0!	430.6	#DIV/0!	12.3556	#DIV/0!	457.8	#DIV/0!	457.8	#DIV/0!	13.4014	#DIV/0!	#DIV/0!	#DIV/0!	#DIV/0!	SMAD2/3	100	84.1894	94.4037	102.308	0	4.00033	2.70096	0.981753	A	SMAD2/3
	SMAD2/3	467.8	34.6686	292.791	34.6686	489.2		489.2	#DIV/0!	14.0146	#DIV/0!	420.9		420.9	#DIV/0!	11.3185	#DIV/0!	462.9		462.9	#DIV/0!	13.0426	#DIV/0!	498.2		498.2	#DIV/0!	14.3321	#DIV/0!				SMAD2/3	100	80.7623	93.0643	102.265	0	#DIV/0!	#DIV/0!	#DIV/0!		SMAD2/3
	SMAD2/3	429.025	16.8084	283.509	16.8084	438.2		438.2	#DIV/0!	12.4375	#DIV/0!	404.9		404.9	#DIV/0!	11.0178	#DIV/0!	430.6		430.6	#DIV/0!	12.1281	#DIV/0!	442.4		442.4	#DIV/0!	12.6052	#DIV/0!				SMAD2/3	100	88.5851	97.5126	101.348	0	#DIV/0!	#DIV/0!	#DIV/0!		SMAD2/3
	SMAD2/3	405.95	27.3801	256.785	27.3801	421.7		421.7	#DIV/0!	12.8419	#DIV/0!	371		371	#DIV/0!	10.6871	#DIV/0!	398.3		398.3	#DIV/0!	11.896	#DIV/0!	432.8		432.8	#DIV/0!	13.2671	#DIV/0!				SMAD2/3	100	83.2207	92.6342	103.311	0	#DIV/0!	#DIV/0!	#DIV/0!		SMAD2/3
		#DIV/0!	#DIV/0!	#DIV/0!												#DIV/0!												#DIV/0!					0										0
																																											0
	SMAD4	663.896	33.0118	431.715	33.0118	630.867	#DIV/0!	630.867	#DIV/0!	13.8775	#DIV/0!	644.483	#DIV/0!	644.483	#DIV/0!	14.373	#DIV/0!	679.917	#DIV/0!	679.917	#DIV/0!	15.4267	#DIV/0!	700.317	#DIV/0!	700.317	#DIV/0!	16.034	#DIV/0!	#DIV/0!	#DIV/0!	#DIV/0!	SMAD4	100	103.88	110.762	114.944	0	1.93173	3.29653	3.25795	A	SMAD4
	SMAD4	363.3	10.529	243.781	10.529	348.6		348.6	#DIV/0!	10.2381	#DIV/0!	369.1		369.1	#DIV/0!	11.1946	#DIV/0!	363.1		363.1	#DIV/0!	10.9233	#DIV/0!	372.4		372.4	#DIV/0!	11.341	#DIV/0!				SMAD4	100	109.342	106.693	110.773	0	#DIV/0!	#DIV/0!	#DIV/0!		SMAD4
	SMAD4	362.35	8.89738	244.748	8.89738	352.1		352.1	#DIV/0!	10.3611	#DIV/0!	357.8		357.8	#DIV/0!	10.6326	#DIV/0!	368.7		368.7	#DIV/0!	11.1334	#DIV/0!	370.8		370.8	#DIV/0!	11.2273	#DIV/0!				SMAD4	100	102.62	107.454	108.36	0	#DIV/0!	#DIV/0!	#DIV/0!		SMAD4
	SMAD4	837	27.2867	558.613	27.2867	812.1		812.1	#DIV/0!	15.9213	#DIV/0!	820.7		820.7	#DIV/0!	16.1891	#DIV/0!	841.8		841.8	#DIV/0!	16.8282	#DIV/0!	873.4		873.4	#DIV/0!	17.7422	#DIV/0!				SMAD4	100	101.682	105.696	111.437	0	#DIV/0!	#DIV/0!	#DIV/0!		SMAD4
	SMAD4	884.325	43.729	575.299	43.729	842.7		842.7	#DIV/0!	16.3524	#DIV/0!	851.4		851.4	#DIV/0!	16.6163	#DIV/0!	913.2		913.2	#DIV/0!	18.3821	#DIV/0!	930		930	#DIV/0!	18.8335	#DIV/0!				SMAD4	100	101.614	112.412	115.173	0	#DIV/0!	#DIV/0!	#DIV/0!		SMAD4
	SMAD4	791.05	65.2746	488.46	65.2746	717.3		717.3	#DIV/0!	15.1274	#DIV/0!	755.8		755.8	#DIV/0!	16.3505	#DIV/0!	836.6		836.6	#DIV/0!	18.6585	#DIV/0!	854.5		854.5	#DIV/0!	19.1322	#DIV/0!				SMAD4	100	108.085	123.342	126.473	0	#DIV/0!	#DIV/0!	#DIV/0!		SMAD4
	SMAD4	745.35	42.3538	479.391	42.3538	712.4		712.4	#DIV/0!	15.2646	#DIV/0!	712.1		712.1	#DIV/0!	15.2548	#DIV/0!	756.1		756.1	#DIV/0!	16.6346	#DIV/0!	800.8		800.8	#DIV/0!	17.9279	#DIV/0!				SMAD4	100	99.9356	108.975	117.447	0	#DIV/0!	#DIV/0!	#DIV/0!		SMAD4
																																											0
	p-SMAD4	511.5	10.1559	347.894	11.4023	502.85	#DIV/0!	502.85	#DIV/0!	12.4489	#DIV/0!	508.15	#DIV/0!	508.15	#DIV/0!	12.6305	#DIV/0!	526.2	#DIV/0!	526.2	#DIV/0!	13.3382	#DIV/0!	508.8	#DIV/0!	508.8	#DIV/0!	12.7008	#DIV/0!	#DIV/0!	#DIV/0!	#DIV/0!	p-SMAD4	100	101.257	107.074	102.175	0	3.21373	1.10332	2.4238	A	p-SMAD4
	p-SMAD4	419.075	8.98271	284.37	8.98271	413		413	#DIV/0!	11.3415	#DIV/0!	410.4		410.4	#DIV/0!	11.2263	#DIV/0!	429.7		429.7	#DIV/0!	12.0553	#DIV/0!	423.2		423.2	#DIV/0!	11.7826	#DIV/0!				p-SMAD4	100	98.9842	106.293	103.889	0	#DIV/0!	#DIV/0!	#DIV/0!		p-SMAD4
	p-SMAD4	603.925	13.8218	408.926	13.8218	592.7		592.7	#DIV/0!	13.5563	#DIV/0!	605.9		605.9	#DIV/0!	14.0348	#DIV/0!	622.7		622.7	#DIV/0!	14.621	#DIV/0!	594.4		594.4	#DIV/0!	13.6189	#DIV/0!				p-SMAD4	100	103.529	107.854	100.461	0	#DIV/0!	#DIV/0!	#DIV/0!		p-SMAD4
		#DIV/0!	#DIV/0!	#DIV/0!												#DIV/0!												#DIV/0!															0
	HGFα	301.038	18.336	192.39	20.1805	327.95	#DIV/0!	327.95	#DIV/0!	11.4916	#DIV/0!	293.45	#DIV/0!	293.45	#DIV/0!	10.0477	#DIV/0!	286.9	#DIV/0!	286.9	#DIV/0!	9.55331	#DIV/0!	295.85	#DIV/0!	295.85	#DIV/0!	10.1289	#DIV/0!	#DIV/0!	#DIV/0!	#DIV/0!	HGFα	100	88.578	82.5249	88.8572	0	8.03092	4.27439	5.02835	A	HGFα
	HGFα	408.45	27.3696	258.545	27.3696	449.1		449.1	#DIV/0!	13.8042	#DIV/0!	389.5		389.5	#DIV/0!	11.4435	#DIV/0!	398		398	#DIV/0!	11.8091	#DIV/0!	397.2		397.2	#DIV/0!	11.7752	#DIV/0!				HGFα	100	82.8993	85.5474	85.3017	0	#DIV/0!	#DIV/0!	#DIV/0!		HGFα
	HGFα	193.625	12.9914	122.546	12.9914	206.8		206.8	#DIV/0!	9.17899	#DIV/0!	197.4		197.4	#DIV/0!	8.65181	#DIV/0!	175.8		175.8	#DIV/0!	7.29753	#DIV/0!	194.5		194.5	#DIV/0!	8.48256	#DIV/0!				HGFα	100	94.2567	79.5025	92.4128	0	#DIV/0!	#DIV/0!	#DIV/0!		HGFα
	Met	307	14.195	200.705	15.7392	321.55	#DIV/0!	321.55	#DIV/0!	10.6709	#DIV/0!	293.05	#DIV/0!	293.05	#DIV/0!	9.60963	#DIV/0!	316.65	#DIV/0!	316.65	#DIV/0!	10.3574	#DIV/0!	296.75	#DIV/0!	296.75	#DIV/0!	9.80025	#DIV/0!	#DIV/0!	#DIV/0!		Met	100	90.4736	96.0583	90.0576	0	8.44028	5.19108	2.14374	A	Met
	Met	166.425	4.48507	112.012	4.48507	172.1		172.1	#DIV/0!	7.75162	#DIV/0!	167.9		167.9	#DIV/0!	7.4758	#DIV/0!	163.3		163.3	#DIV/0!	7.16153	#DIV/0!	162.4		162.4	#DIV/0!	7.09842	#DIV/0!				Met	100	96.4418	92.3876	91.5734	0	#DIV/0!	#DIV/0!	#DIV/0!		Met
	Met	447.575	26.9934	286.309	26.9934	471		471	#DIV/0!	13.5901	#DIV/0!	418.2		418.2	#DIV/0!	11.4844	#DIV/0!	470		470	#DIV/0!	13.5533	#DIV/0!	431.1		431.1	#DIV/0!	12.0329	#DIV/0!				Met	100	84.5054	99.7289	88.5417	0	#DIV/0!	#DIV/0!	#DIV/0!		Met
		#DIV/0!	#DIV/0!	#DIV/0!																																							0
	FGF1	335.538	7.98304	226.893	8.8399	336.3	#DIV/0!	336.3	#DIV/0!	10.318	#DIV/0!	329.7	#DIV/0!	329.7	#DIV/0!	10.1394	#DIV/0!	329.6	#DIV/0!	329.6	#DIV/0!	9.92502	#DIV/0!	346.55	#DIV/0!	346.55	#DIV/0!	10.9388	#DIV/0!	#DIV/0!	#DIV/0!		FGF1	100	94.5488	95.4826	103.925	0	8.69233	5.30385	2.35578	A	FGF1
	FGF1	184.7	8.81249	120.478	8.81249	190.5		190.5	#DIV/0!	8.36794	#DIV/0!	175.2		175.2	#DIV/0!	7.39747	#DIV/0!	179.4		179.4	#DIV/0!	7.6761	#DIV/0!	193.7		193.7	#DIV/0!	8.55701	#DIV/0!				FGF1	100	88.4024	91.7322	102.259	0	#DIV/0!	#DIV/0!	#DIV/0!		FGF1
	FGF1	486.375	8.86731	331.595	8.86731	482.1		482.1	#DIV/0!	12.268	#DIV/0!	484.2		484.2	#DIV/0!	12.3533	#DIV/0!	479.8		479.8	#DIV/0!	12.1739	#DIV/0!	499.4		499.4	#DIV/0!	12.9539	#DIV/0!				FGF1	100	100.695	99.233	105.591	0	#DIV/0!	#DIV/0!	#DIV/0!		FGF1
		#DIV/0!	#DIV/0!	#DIV/0!												#DIV/0!												#DIV/0!															0
	FGF2	134.137	4.40575	89.4905	4.40575	139.05	#DIV/0!	139.05	#DIV/0!	7.03985	#DIV/0!	128.75	#DIV/0!	128.75	#DIV/0!	6.26574	#DIV/0!	132.8	#DIV/0!	132.8	#DIV/0!	6.581	#DIV/0!	135.95	#DIV/0!	135.95	#DIV/0!	6.81612	#DIV/0!	#DIV/0!			FGF2	100	89.6967	93.7477	97.5877	0	5.95879	1.61732	9.1877	A	FGF2
	FGF2	142.625	6.40228	93.4352	6.40228	151		151	#DIV/0!	7.58715	#DIV/0!	135.5		135.5	#DIV/0!	6.48574	#DIV/0!	142.8		142.8	#DIV/0!	7.02601	#DIV/0!	141.2		141.2	#DIV/0!	6.91121	#DIV/0!				FGF2	100	85.4832	92.6041	91.091	0	#DIV/0!	#DIV/0!	#DIV/0!		FGF2
	FGF2	125.65	4.04351	83.9115	4.04351	127.1		127.1	#DIV/0!	6.5718	#DIV/0!	122		122	#DIV/0!	6.17159	#DIV/0!	122.8		122.8	#DIV/0!	6.23607	#DIV/0!	130.7		130.7	#DIV/0!	6.84021	#DIV/0!				FGF2	100	93.9102	94.8913	104.084	0	#DIV/0!	#DIV/0!	#DIV/0!		FGF2
	FGF7	530.862	15.1253	356.478	15.1253	533.925	#DIV/0!	533.925	#DIV/0!	13.2696	#DIV/0!	525.775	#DIV/0!	525.775	#DIV/0!	12.9867	#DIV/0!	533.25	#DIV/0!	533.25	#DIV/0!	13.2068	#DIV/0!	530.5	#DIV/0!	530.5	#DIV/0!	13.0594	#DIV/0!	#DIV/0!	#DIV/0!	#DIV/0!	FGF7	100	98.1508	99.3011	98.0459	0	4.4174	4.41871	8.3965	A	FGF7
	FGF7	500.7	13.1816	337.308	13.1816	511.6		511.6	#DIV/0!	13.202	#DIV/0!	510.1		510.1	#DIV/0!	13.145	#DIV/0!	497.9		497.9	#DIV/0!	12.6725	#DIV/0!	483.2		483.2	#DIV/0!	12.0786	#DIV/0!				FGF7	100	99.5688	95.9894	91.4907	0	#DIV/0!	#DIV/0!	#DIV/0!		FGF7
	FGF7	375.825	12.2907	250.787	12.2907	381.1		381.1	#DIV/0!	11.4155	#DIV/0!	390		390	#DIV/0!	11.7989	#DIV/0!	370.3		370.3	#DIV/0!	10.9322	#DIV/0!	361.9		361.9	#DIV/0!	10.541	#DIV/0!				FGF7	100	103.358	95.7665	92.3397	0	#DIV/0!	#DIV/0!	#DIV/0!		FGF7
	FGF7	665.575	6.69048	459.212	6.69048	670		670	#DIV/0!	14.5185	#DIV/0!	656.6		656.6	#DIV/0!	14.0495	#DIV/0!	671.3		671.3	#DIV/0!	14.5632	#DIV/0!	664.4		664.4	#DIV/0!	14.3244	#DIV/0!				FGF7	100	96.7693	100.308	98.6627	0	#DIV/0!	#DIV/0!	#DIV/0!		FGF7
	FGF7	581.35	28.3383	378.607	28.3383	573		573	#DIV/0!	13.9425	#DIV/0!	546.4		546.4	#DIV/0!	12.9535	#DIV/0!	593.5		593.5	#DIV/0!	14.6592	#DIV/0!	612.5		612.5	#DIV/0!	15.2936	#DIV/0!				FGF7	100	92.9066	105.141	109.69	0	#DIV/0!	#DIV/0!	#DIV/0!		FGF7
																																											0
	GH	644.669	21.0804	430.188	21.0804	614.1	#DIV/0!	614.1	#DIV/0!	13.3208	#DIV/0!	650.75	#DIV/0!	650.75	#DIV/0!	14.5685	#DIV/0!	653.825	#DIV/0!	653.825	#DIV/0!	14.6684	#DIV/0!	660	#DIV/0!	660	#DIV/0!	14.8637	#DIV/0!	#DIV/0!	#DIV/0!	#DIV/0!	GH	100	109.232	110.005	111.371	0	1.60433	2.87364	1.33245	A	GH
	GH	463.9	12.4081	312.322	12.4081	447.6		447.6	#DIV/0!	11.6309	#DIV/0!	466.8		466.8	#DIV/0!	12.4289	#DIV/0!	463.6		463.6	#DIV/0!	12.2995	#DIV/0!	477.6		477.6	#DIV/0!	12.8561	#DIV/0!				GH	100	106.861	105.749	110.533	0	#DIV/0!	#DIV/0!	#DIV/0!		GH
	GH	356.4	11.5675	237.913	11.5675	339.4		339.4	#DIV/0!	10.0741	#DIV/0!	360		360	#DIV/0!	11.0493	#DIV/0!	365.3		365.3	#DIV/0!	11.2866	#DIV/0!	360.9		360.9	#DIV/0!	11.09	#DIV/0!				GH	100	109.68	112.036	110.084	0	#DIV/0!	#DIV/0!	#DIV/0!		GH
	GH	921.225	32.1949	612.663	32.1949	874.2		874.2	#DIV/0!	16.1721	#DIV/0!	929.3		929.3	#DIV/0!	17.7943	#DIV/0!	934.6		934.6	#DIV/0!	17.9426	#DIV/0!	946.8		946.8	#DIV/0!	18.2794	#DIV/0!				GH	100	110.031	110.948	113.031	0	#DIV/0!	#DIV/0!	#DIV/0!		GH
	GH	837.15	28.1513	557.854	28.1513	795.2		795.2	#DIV/0!	15.406	#DIV/0!	846.9		846.9	#DIV/0!	17.0014	#DIV/0!	851.8		851.8	#DIV/0!	17.1449	#DIV/0!	854.7		854.7	#DIV/0!	17.2292	#DIV/0!				GH	100	110.355	111.287	111.834	0	#DIV/0!	#DIV/0!	#DIV/0!		GH
	GHRH	382.475	16.0342	251.698	16.8815	362.1	#DIV/0!	362.1	#DIV/0!	10.457	#DIV/0!	379.1	#DIV/0!	379.1	#DIV/0!	11.219	#DIV/0!	388.75	#DIV/0!	388.75	#DIV/0!	11.7091	#DIV/0!	399.95	#DIV/0!	399.95	#DIV/0!	12.1608	#DIV/0!	#DIV/0!	#DIV/0!	#DIV/0!	GHRH	100	107.205	112.811	116.939	0	0.885728	8.97419	6.91117	A	GHRH
	GHRH	482.025	14.8026	322.615	14.8026	462.7		462.7	#DIV/0!	11.8358	#DIV/0!	485.5		485.5	#DIV/0!	12.7626	#DIV/0!	481.4		481.4	#DIV/0!	12.601	#DIV/0!	498.5		498.5	#DIV/0!	13.2622	#DIV/0!				GHRH	100	107.831	106.466	112.052	0	#DIV/0!	#DIV/0!	#DIV/0!		GHRH
	GHRH	282.925	18.9604	179.087	18.9604	261.5		261.5	#DIV/0!	9.07815	#DIV/0!	272.7		272.7	#DIV/0!	9.67537	#DIV/0!	296.1		296.1	#DIV/0!	10.8172	#DIV/0!	301.4		301.4	#DIV/0!	11.0595	#DIV/0!				GHRH	100	106.579	119.157	121.826	0	#DIV/0!	#DIV/0!	#DIV/0!		GHRH
			#DIV/0!	#DIV/0!																																							0
	IGF1	#DIV/0!	#DIV/0!	#DIV/0!	#DIV/0!	519.22	#DIV/0!	#DIV/0!	#DIV/0!	#DIV/0!	#DIV/0!	524.84	#DIV/0!	#DIV/0!	#DIV/0!	#DIV/0!	#DIV/0!	513.2	#DIV/0!	#DIV/0!	#DIV/0!	#DIV/0!	#DIV/0!	527	#DIV/0!	#DIV/0!	#DIV/0!	#DIV/0!	#DIV/0!	#DIV/0!	#DIV/0!	#DIV/0!	IGF1	100	97.6968	96.6712	100.334	0	12.5357	7.2311	5.83567	A	IGF1
	IGF1	207.65	3.84838	141.507	3.84838	211.9		211.9	#DIV/0!	8.39008	#DIV/0!	204.1		204.1	#DIV/0!	7.9116	#DIV/0!	209.9		209.9	#DIV/0!	8.27003	#DIV/0!	204.7		204.7	#DIV/0!	7.94943	#DIV/0!				IGF1	100	94.2971	98.5692	94.748	0	#DIV/0!	#DIV/0!	#DIV/0!		IGF1
	IGF1	488.35	12.1867	329.658	12.1867	504.5		504.5	#DIV/0!	13.2228	#DIV/0!	477.7		477.7	#DIV/0!	12.1672	#DIV/0!	480.3		480.3	#DIV/0!	12.2736	#DIV/0!	490.9		490.9	#DIV/0!	12.6981	#DIV/0!				IGF1	100	92.0173	92.8218	96.032	0	#DIV/0!	#DIV/0!	#DIV/0!		IGF1
	IGF1	287.225	20.715	180.343	20.715	307.6		307.6	#DIV/0!	11.2808	#DIV/0!	264.8		264.8	#DIV/0!	9.19007	#DIV/0!	274.7		274.7	#DIV/0!	9.71378	#DIV/0!	301.8		301.8	#DIV/0!	11.0208	#DIV/0!				IGF1	100	81.4662	86.1086	97.6946	0	#DIV/0!	#DIV/0!	#DIV/0!		IGF1
	IGF1	847.525	24.7124	568.555	24.7124	820.6		820.6	#DIV/0!	15.8759	#DIV/0!	879.5		879.5	#DIV/0!	17.6336	#DIV/0!	839		839	#DIV/0!	16.4452	#DIV/0!	851		851	#DIV/0!	16.8061	#DIV/0!				IGF1	100	111.072	103.586	105.859	0	#DIV/0!	#DIV/0!	#DIV/0!		IGF1
	IGF1	774.575	21.495	520.707	21.495	751.5		751.5	#DIV/0!	15.1919	#DIV/0!	798.1		798.1	#DIV/0!	16.6551	#DIV/0!	762.1		762.1	#DIV/0!	15.5368	#DIV/0!	786.6		786.6	#DIV/0!	16.3062	#DIV/0!				IGF1	100	109.632	102.271	107.335	0	#DIV/0!	#DIV/0!	#DIV/0!		IGF1
	IGF1	#DIV/0!	#DIV/0!	#DIV/0!	#DIV/0!			#DIV/0!	#DIV/0!	#DIV/0!	#DIV/0!			#DIV/0!	#DIV/0!	#DIV/0!	#DIV/0!			#DIV/0!	#DIV/0!	#DIV/0!	#DIV/0!			#DIV/0!	#DIV/0!	#DIV/0!	#DIV/0!				IGF1	100				0	#DIV/0!	#DIV/0!	#DIV/0!		IGF1
	IGF1	#DIV/0!	#DIV/0!	#DIV/0!	#DIV/0!			#DIV/0!	#DIV/0!	#DIV/0!	#DIV/0!			#DIV/0!	#DIV/0!	#DIV/0!	#DIV/0!			#DIV/0!	#DIV/0!	#DIV/0!	#DIV/0!			#DIV/0!	#DIV/0!	#DIV/0!	#DIV/0!				IGF1	100				0	#DIV/0!	#DIV/0!	#DIV/0!		IGF1
	IGF2R	415.35	14.8272	275.918	17.1685	398.6	#DIV/0!	398.6	#DIV/0!	11.1721	#DIV/0!	407.45	#DIV/0!	407.45	#DIV/0!	11.5695	#DIV/0!	425.15	#DIV/0!	425.15	#DIV/0!	12.3077	#DIV/0!	430.2	#DIV/0!	430.2	#DIV/0!	12.4702	#DIV/0!	#DIV/0!	#DIV/0!	#DIV/0!	IGF2R	100	103.678	110.236	111.418	0	4.21179	2.48383	6.96496	A	IGF2R
	IGF2R	437.3	22.401	283.709	22.401	418.9		418.9	#DIV/0!	11.6272	#DIV/0!	420.8		420.8	#DIV/0!	11.7086	#DIV/0!	442.8		442.8	#DIV/0!	12.6131	#DIV/0!	466.7		466.7	#DIV/0!	13.5274	#DIV/0!				IGF2R	100	100.7	108.48	116.343	0	#DIV/0!	#DIV/0!	#DIV/0!		IGF2R
	IGF2R	393.4	11.9359	263.444	11.9359	378.3		378.3	#DIV/0!	10.7171	#DIV/0!	394.1		394.1	#DIV/0!	11.4305	#DIV/0!	407.5		407.5	#DIV/0!	12.0023	#DIV/0!	393.7		393.7	#DIV/0!	11.413	#DIV/0!				IGF2R	100	106.657	111.992	106.493	0	#DIV/0!	#DIV/0!	#DIV/0!		IGF2R
																																											0
	EGF	232	12.3382	150.062	12.3382	220.5	#DIV/0!	220.5	#DIV/0!	8.39275	#DIV/0!	226.85	#DIV/0!	226.85	#DIV/0!	8.76289	#DIV/0!	249.25	#DIV/0!	249.25	#DIV/0!	9.95933	#DIV/0!	231.4	#DIV/0!	231.4	#DIV/0!	9.01877	#DIV/0!	#DIV/0!			EGF	100	104.51	118.752	107.122	0	2.1371	3.24457	4.06	A	EGF
	EGF	256.6	12.3172	167.303	12.3172	244.5		244.5	#DIV/0!	8.78619	#DIV/0!	249.2		249.2	#DIV/0!	9.04971	#DIV/0!	272		272	#DIV/0!	10.2322	#DIV/0!	260.7		260.7	#DIV/0!	9.66422	#DIV/0!				EGF	100	102.999	116.457	109.993	0	#DIV/0!	#DIV/0!	#DIV/0!		EGF
	EGF	207.4	13.1671	132.013	13.1671	196.5		196.5	#DIV/0!	8.03039	#DIV/0!	204.5		204.5	#DIV/0!	8.51394	#DIV/0!	226.5		226.5	#DIV/0!	9.72045	#DIV/0!	202.1		202.1	#DIV/0!	8.37181	#DIV/0!				EGF	100	106.021	121.046	104.252	0	#DIV/0!	#DIV/0!	#DIV/0!		EGF
																																											0
	HER1	273.575	14.3256	177.177	14.4848	290.05	#DIV/0!	290.05	#DIV/0!	10.3664	#DIV/0!	280.95	#DIV/0!	280.95	#DIV/0!	9.93497	#DIV/0!	263.3	#DIV/0!	263.3	#DIV/0!	9.13155	#DIV/0!	260	#DIV/0!	260	#DIV/0!	8.92585	#DIV/0!	#DIV/0!	#DIV/0!	#DIV/0!	HER1	100	95.7817	88.9618	86.5965	0	0.35343	5.42522	3.05858	A	HER1
	HER1	171.175	5.71919	114.103	5.71919	178.2		178.2	#DIV/0!	8.00604	#DIV/0!	172.6		172.6	#DIV/0!	7.64831	#DIV/0!	169.3		169.3	#DIV/0!	7.42945	#DIV/0!	164.6		164.6	#DIV/0!	7.1061	#DIV/0!				HER1	100	95.5318	92.798	88.7593	0	#DIV/0!	#DIV/0!	#DIV/0!		HER1
	HER1-EGFR	375.975	23.2504	239.932	23.2504	401.9		401.9	#DIV/0!	12.7267	#DIV/0!	389.3		389.3	#DIV/0!	12.2216	#DIV/0!	357.3		357.3	#DIV/0!	10.8336	#DIV/0!	355.4		355.4	#DIV/0!	10.7456	#DIV/0!				HER1-EGFR	100	96.0316	85.1256	84.4338	0	#DIV/0!	#DIV/0!	#DIV/0!		HER1-EGFR
	HER1-EGFR	#DIV/0!	#DIV/0!	#DIV/0!	#DIV/0!			#DIV/0!	#DIV/0!	#DIV/0!	#DIV/0!	531.2	531.2	531.2	0	#DIV/0!	#DIV/0!	632	632	632	0	#DIV/0!	#DIV/0!	570.5	570.5	570.5	0	#DIV/0!	#DIV/0!				HER1-EGFR	100									HER1-EGFR
																																											0
	HER2	314.575	10.602	209.601	11.3521	308.167	#DIV/0!	308.167	#DIV/0!	9.8299	#DIV/0!	316.833	#DIV/0!	316.833	#DIV/0!	10.2609	#DIV/0!	328.533	#DIV/0!	328.533	#DIV/0!	10.7808	#DIV/0!	304.767	#DIV/0!	304.767	#DIV/0!	9.64325	#DIV/0!	#DIV/0!	#DIV/0!	#DIV/0!	HER2	100	104.534	109.554	97.9476	0	3.34815	0.872065	2.37519	A	HER2
	HER2 (erbB-2)	181.225	5.98575	120.872	5.98575	178		178	#DIV/0!	7.55832	#DIV/0!	183.9		183.9	#DIV/0!	7.93903	#DIV/0!	188.2		188.2	#DIV/0!	8.20538	#DIV/0!	174.8		174.8	#DIV/0!	7.34359	#DIV/0!				HER2 (erbB-2)	100	105.037	108.561	97.1589	0	#DIV/0!	#DIV/0!	#DIV/0!		HER2 (erbB-2)
	HER2 (erbB-2)	349.05	14.8633	229.472	14.8633	341		341	#DIV/0!	10.5607	#DIV/0!	358.6		358.6	#DIV/0!	11.3635	#DIV/0!	364.2		364.2	#DIV/0!	11.6073	#DIV/0!	332.4		332.4	#DIV/0!	10.1454	#DIV/0!				HER2 (erbB-2)	100	107.601	109.91	96.0671						HER2 (erbB-2)
	HER2 (erbB-2)	413.45	13.2072	276.208	13.2072	405.5		405.5	#DIV/0!	11.3707	#DIV/0!	408		408	#DIV/0!	11.4801	#DIV/0!	433.2		433.2	#DIV/0!	12.5297	#DIV/0!	407.1		407.1	#DIV/0!	11.4408	#DIV/0!				HER2 (erbB-2)	100	100.962	110.193	100.617						HER2 (erbB-2)
			#DIV/0!	#DIV/0!																																							0
	PDGF-A	601.642	16.1781	404.971	16.1781	581.267	#DIV/0!	581.267	#DIV/0!	12.8518	#DIV/0!	572.767	#DIV/0!	609.267	#DIV/0!	14.1528	#DIV/0!	572.733	#DIV/0!	604.1	#DIV/0!	13.9122	#DIV/0!	578.6	#DIV/0!	611.933	#DIV/0!	14.1826	#DIV/0!	0	0	#DIV/0!	PDGF-A	100	101.999	101.383	104.138	0	4.25465	1.88764	3.18038	A	PDGF-A
	PDGF-A	276.675	27.1612	166.511	27.1612	236.9		236.9	#DIV/0!	8.3898	#DIV/0!	188.7		298.2	17.112	11.4756	2.56593	190.9		285	6.08112	10.8853	1.02123	186.6		286.6	2.54558	10.9585	0.423056	0	0		PDGF-A	100	99.9035	99.4517	102.478	0	#DIV/0!	#DIV/0!	#DIV/0!		PDGF-A
	PDGF-A	885.925	7.26928	612.878	7.26928	882.1		882.1	#DIV/0!	16.408	#DIV/0!	877.8		877.8	#DIV/0!	16.2764	#DIV/0!	890.1		890.1	#DIV/0!	16.65	#DIV/0!	893.7		893.7	#DIV/0!	16.7577	#DIV/0!				PDGF-A	100	99.1982	101.475	102.132						PDGF-A
	PDGF-A	642.325	14.1038	435.524	14.1038	624.8		624.8	#DIV/0!	13.7578	#DIV/0!	651.8		651.8	#DIV/0!	14.7063	#DIV/0!	637.2		637.2	#DIV/0!	14.2013	#DIV/0!	655.5		655.5	#DIV/0!	14.8316	#DIV/0!				PDGF-A	100	106.895	103.224	107.805						PDGF-A
	CTGF	269.119	19.2074	169.176	19.2074	296.875	#DIV/0!	296.875	#DIV/0!	11.0083	#DIV/0!	253.8	#DIV/0!	253.8	#DIV/0!	8.99344	#DIV/0!	261.7	#DIV/0!	261.7	#DIV/0!	9.38153	#DIV/0!	264.1	#DIV/0!	264.1	#DIV/0!	9.49846	#DIV/0!	#DIV/0!	#DIV/0!	#DIV/0!	CTGF	100	82.2532	85.469	86.5239	0	6.89613	4.04043	4.13975	A	CTGF
	CTGF	185.225	5.69466	123.963	5.69466	193.7		193.7	#DIV/0!	8.35088	#DIV/0!	183.4		183.4	#DIV/0!	7.70955	#DIV/0!	181.8		181.8	#DIV/0!	7.60507	#DIV/0!	182		182	#DIV/0!	7.61821	#DIV/0!				CTGF	100	92.3202	91.0692	91.2265	0	#DIV/0!	#DIV/0!	#DIV/0!		CTGF
	CTGF	483.4	33.4731	304.907	33.4731	531.3		531.3	#DIV/0!	15.0464	#DIV/0!	453.7		453.7	#DIV/0!	12.1981	#DIV/0!	471.2		471.2	#DIV/0!	12.8955	#DIV/0!	477.4		477.4	#DIV/0!	13.1337	#DIV/0!				CTGF	100	81.0699	85.7049	87.2879	0	#DIV/0!	#DIV/0!	#DIV/0!		CTGF
	CTGF	235.7	22.5016	142.488	22.5016	269.1		269.1	#DIV/0!	11.2522	#DIV/0!	220.1		220.1	#DIV/0!	8.80974	#DIV/0!	227.7		227.7	#DIV/0!	9.23101	#DIV/0!	225.9		225.9	#DIV/0!	9.13299	#DIV/0!				CTGF	100	78.2936	82.0375	81.1664	0	#DIV/0!	#DIV/0!	#DIV/0!		CTGF
	CTGF	172.15	15.1601	105.345	15.1601	193.4		193.4	#DIV/0!	9.38377	#DIV/0!	158		158	#DIV/0!	7.25639	#DIV/0!	166.1		166.1	#DIV/0!	7.79456	#DIV/0!	171.1		171.1	#DIV/0!	8.10895	#DIV/0!				CTGF	100	77.3291	83.0643	86.4147	0	#DIV/0!	#DIV/0!	#DIV/0!		CTGF
																																											0
	ERβ	203.113	10.374	131.805	10.374	217.65	#DIV/0!	217.65	#DIV/0!	9.26527	#DIV/0!	198.55	#DIV/0!	198.55	#DIV/0!	8.16977	#DIV/0!	193.6	#DIV/0!	193.6	#DIV/0!	7.86099	#DIV/0!	202.65	#DIV/0!	202.65	#DIV/0!	8.41696	#DIV/0!	#DIV/0!	#DIV/0!		ERβ	100	89.6495	85.925	91.5997	0	6.89704	4.90141	3.36603	A	ERβ
	ERβ	157.525	4.79748	105.47	4.79748	163.7		163.7	#DIV/0!	7.63086	#DIV/0!	157.5		157.5	#DIV/0!	7.21318	#DIV/0!	152		152	#DIV/0!	6.82129	#DIV/0!	156.9		156.9	#DIV/0!	7.17147	#DIV/0!				ERβ	100	94.5265	89.3909	93.9799	0	#DIV/0!	#DIV/0!	#DIV/0!		ERβ
	ERβ	248.7	16.223	157.867	16.223	271.6		271.6	#DIV/0!	10.6646	#DIV/0!	239.6		239.6	#DIV/0!	9.04063	#DIV/0!	235.2		235.2	#DIV/0!	8.79392	#DIV/0!	248.4		248.4	#DIV/0!	9.51488	#DIV/0!				ERβ	100	84.7726	82.4592	89.2196	0	#DIV/0!	#DIV/0!	#DIV/0!		ERβ
		#DIV/0!	#DIV/0!	#DIV/0!																																							0
		#DIV/0!	#DIV/0!	#DIV/0!	#DIV/0!			#DIV/0!	#DIV/0!	#DIV/0!	#DIV/0!					#DIV/0!	#DIV/0!					#DIV/0!	#DIV/0!					#DIV/0!	#DIV/0!				0										0
RAS signaling		#DIV/0!	#DIV/0!	#DIV/0!	#DIV/0!					#DIV/0!	#DIV/0!					#DIV/0!	#DIV/0!					#DIV/0!	#DIV/0!					#DIV/0!	#DIV/0!				0										0
	NRAS	467.43	16.1762	311.025	16.1762	469.84	#DIV/0!	469.84	#DIV/0!	12.4079	#DIV/0!	461.88	#DIV/0!	461.88	#DIV/0!	12.1002	#DIV/0!	475.28	#DIV/0!	475.28	#DIV/0!	12.6671	#DIV/0!	462.72	#DIV/0!	462.72	#DIV/0!	11.9998	#DIV/0!	#DIV/0!	#DIV/0!	#DIV/0!	NRAS	100	97.6125	102.679	95.912	0	5.29538	4.1467	8.94117	A	NRAS
	NRAS	188.3	11.887	119.923	11.887	189.9		189.9	#DIV/0!	8.36522	#DIV/0!	183.2		183.2	#DIV/0!	7.95468	#DIV/0!	204		204	#DIV/0!	9.16935	#DIV/0!	176.1		176.1	#DIV/0!	7.49513	#DIV/0!				NRAS	100	95.0923	109.613	89.5987	0	#DIV/0!	#DIV/0!	#DIV/0!		NRAS
	NRAS	485.75	8.93252	331.092	8.93252	480.4		480.4	#DIV/0!	12.2191	#DIV/0!	496.1		496.1	#DIV/0!	12.8455	#DIV/0!	490		490	#DIV/0!	12.6059	#DIV/0!	476.5		476.5	#DIV/0!	12.0585	#DIV/0!				NRAS	100	105.126	103.165	98.6853	0	#DIV/0!	#DIV/0!	#DIV/0!		NRAS
	NRAS	423.25	24.6945	271.581	24.6945	435.1		435.1	#DIV/0!	12.7875	#DIV/0!	438.8		438.8	#DIV/0!	12.9313	#DIV/0!	432.7		432.7	#DIV/0!	12.6933	#DIV/0!	386.4		386.4	#DIV/0!	10.7154	#DIV/0!				NRAS	100	101.125	99.2634	83.796	0	#DIV/0!	#DIV/0!	#DIV/0!		NRAS
	NRAS	664.7	16.1284	449.162	16.1284	666.8		666.8	#DIV/0!	14.7526	#DIV/0!	641.5		641.5	#DIV/0!	13.8686	#DIV/0!	672.5		672.5	#DIV/0!	14.9445	#DIV/0!	678		678	#DIV/0!	15.1274	#DIV/0!				NRAS	100	94.0081	101.301	102.541	0	#DIV/0!	#DIV/0!	#DIV/0!		NRAS
	NRAS	575.15	19.2384	383.367	19.2384	577		577	#DIV/0!	13.9152	#DIV/0!	549.8		549.8	#DIV/0!	12.9009	#DIV/0!	577.2		577.2	#DIV/0!	13.9224	#DIV/0!	596.6		596.6	#DIV/0!	14.6025	#DIV/0!				NRAS	100	92.7108	100.052	104.939	0	#DIV/0!	#DIV/0!	#DIV/0!		NRAS
																																	0										0
	KRAS	519.319	37.0477	326.475	37.0477	487.45	#DIV/0!	487.45	#DIV/0!	12.3449	#DIV/0!	568.675	#DIV/0!	568.675	#DIV/0!	15.0477	#DIV/0!	523.15	#DIV/0!	523.15	#DIV/0!	13.5732	#DIV/0!	498	#DIV/0!	498	#DIV/0!	12.7401	#DIV/0!	#DIV/0!	#DIV/0!	#DIV/0!	KRAS	100	121.001	109.603	103.262	0	5.43362	6.77518	2.36857	A	KRAS
	KRAS	186.5	8.19919	122.351	8.19919	177.7		177.7	#DIV/0!	7.4397	#DIV/0!	196.7		196.7	#DIV/0!	8.6226	#DIV/0!	188.9		188.9	#DIV/0!	8.15777	#DIV/0!	182.7		182.7	#DIV/0!	7.76847	#DIV/0!				KRAS	100	115.9	109.652	104.419	0	#DIV/0!	#DIV/0!	#DIV/0!		KRAS
	KRAS	509.425	30.6313	325.966	30.6313	493.4		493.4	#DIV/0!	12.9396	#DIV/0!	555.3		555.3	#DIV/0!	15.1438	#DIV/0!	496.5		496.5	#DIV/0!	13.0589	#DIV/0!	492.5		492.5	#DIV/0!	12.9048	#DIV/0!				KRAS	100	117.034	100.921	99.7309	0	#DIV/0!	#DIV/0!	#DIV/0!		KRAS
	KRAS	745.4	64.1822	457.598	64.1822	684.1		684.1	#DIV/0!	15.05	#DIV/0!	824.2		824.2	#DIV/0!	19.1469	#DIV/0!	770.1		770.1	#DIV/0!	17.6777	#DIV/0!	703.2		703.2	#DIV/0!	15.6717	#DIV/0!				KRAS	100	127.222	117.46	104.131	0	#DIV/0!	#DIV/0!	#DIV/0!		KRAS
	KRAS	635.95	45.1781	399.987	45.1781	594.6		594.6	#DIV/0!	13.9504	#DIV/0!	698.5		698.5	#DIV/0!	17.2775	#DIV/0!	637.1		637.1	#DIV/0!	15.3985	#DIV/0!	613.6		613.6	#DIV/0!	14.6155	#DIV/0!				KRAS	100	123.85	110.38	104.768	0	#DIV/0!	#DIV/0!	#DIV/0!		KRAS
																																	0										0
	HRAS	488.365	17.1189	324.737	17.1189	468.98	#DIV/0!	468.98	#DIV/0!	11.9273	#DIV/0!	500.44	#DIV/0!	500.44	#DIV/0!	13.156	#DIV/0!	491.54	#DIV/0!	491.54	#DIV/0!	12.7824	#DIV/0!	492.5	#DIV/0!	492.5	#DIV/0!	12.7667	#DIV/0!	#DIV/0!	#DIV/0!	#DIV/0!	HRAS	100	110.282	106.945	106.497	0	2.72032	5.84341	9.02775	A	HRAS
	HRAS	285.025	9.77663	189.741	9.77663	276.6		276.6	#DIV/0!	9.31982	#DIV/0!	297.7		297.7	#DIV/0!	10.3903	#DIV/0!	287.7		287.7	#DIV/0!	9.89743	#DIV/0!	278.1		278.1	#DIV/0!	9.39995	#DIV/0!				HRAS	100	111.486	106.198	100.86	0	#DIV/0!	#DIV/0!	#DIV/0!		HRAS
	HRAS	511.8	12.3126	345.947	12.3126	494.6		494.6	#DIV/0!	12.1923	#DIV/0!	520.4		520.4	#DIV/0!	13.2081	#DIV/0!	511.2		511.2	#DIV/0!	12.8551	#DIV/0!	521		521	#DIV/0!	13.2307	#DIV/0!				HRAS	100	108.331	105.436	108.517	0	#DIV/0!	#DIV/0!	#DIV/0!		HRAS
	HRAS	424.9	14.9347	282.495	14.9347	425.4		425.4	#DIV/0!	11.9543	#DIV/0!	444.7		444.7	#DIV/0!	12.736	#DIV/0!	420.7		420.7	#DIV/0!	11.7561	#DIV/0!	408.8		408.8	#DIV/0!	11.2385	#DIV/0!				HRAS	100	106.539	98.3418	94.0127	0	#DIV/0!	#DIV/0!	#DIV/0!		HRAS
	HRAS	648.35	23.9978	429.847	23.9978	612.5		612.5	#DIV/0!	13.5149	#DIV/0!	659.7		659.7	#DIV/0!	15.1609	#DIV/0!	658		658	#DIV/0!	15.1047	#DIV/0!	663.2		663.2	#DIV/0!	15.2759	#DIV/0!				HRAS	100	112.179	111.763	113.03	0	#DIV/0!	#DIV/0!	#DIV/0!		HRAS
	HRAS	571.75	24.5727	375.652	24.5727	535.8		535.8	#DIV/0!	12.6549	#DIV/0!	579.7		579.7	#DIV/0!	14.2845	#DIV/0!	580.1		580.1	#DIV/0!	14.2985	#DIV/0!	591.4		591.4	#DIV/0!	14.6884	#DIV/0!				HRAS	100	112.877	112.988	116.068	0	#DIV/0!	#DIV/0!	#DIV/0!		HRAS
																																											0
	STAT3	534.487	11.9795	362.162	13.0549	528.9	#DIV/0!	528.9	#DIV/0!	12.918	#DIV/0!	551.6	#DIV/0!	551.6	#DIV/0!	13.7773	#DIV/0!	533.2	#DIV/0!	533.2	#DIV/0!	13.1035	#DIV/0!	524.25	#DIV/0!	524.25	#DIV/0!	12.7646	#DIV/0!	#DIV/0!	#DIV/0!	#DIV/0!	STAT3	100	106.767	101.635	99.093	0	1.0869	1.87445	2.64339	A	STAT3
	STAT3	479.45	10.3003	325.315	10.3003	468.1		468.1	#DIV/0!	11.9493	#DIV/0!	492.8		492.8	#DIV/0!	12.9416	#DIV/0!	480.6		480.6	#DIV/0!	12.4614	#DIV/0!	476.3		476.3	#DIV/0!	12.2876	#DIV/0!				STAT3	100	108.305	104.285	102.831	0	#DIV/0!	#DIV/0!	#DIV/0!		STAT3
	STAT3	589.525	15.8096	396.858	15.8096	589.7		589.7	#DIV/0!	13.8868	#DIV/0!	610.4		610.4	#DIV/0!	14.6131	#DIV/0!	585.8		585.8	#DIV/0!	13.7456	#DIV/0!	572.2		572.2	#DIV/0!	13.2417	#DIV/0!				STAT3	100	105.23	98.9836	95.3547	0	#DIV/0!	#DIV/0!	#DIV/0!		STAT3
																																											0
	p-STAT3	309.9	7.48209	209.448	7.56382	304.2	#DIV/0!	304.2	#DIV/0!	9.71936	#DIV/0!	315.05	#DIV/0!	315.05	#DIV/0!	10.2587	#DIV/0!	317.55	#DIV/0!	317.55	#DIV/0!	10.3752	#DIV/0!	302.8	#DIV/0!	302.8	#DIV/0!	9.65515	#DIV/0!	#DIV/0!	#DIV/0!	#DIV/0!	p-STAT3	100	105.534	106.692	99.431	0	0.359569	1.27077	2.07626	A	p-STAT3
	p-STAT3 (p727)	342.9	10.0542	229.976	10.0542	336.6		336.6	#DIV/0!	10.3259	#DIV/0!	349.3		349.3	#DIV/0!	10.9236	#DIV/0!	353.4		353.4	#DIV/0!	11.1096	#DIV/0!	332.3		332.3	#DIV/0!	10.1155	#DIV/0!				p-STAT3 (p727)	100	105.788	107.59	97.9628	0	#DIV/0!	#DIV/0!	#DIV/0!		p-STAT3 (p727)
	p-STAT3	276.9	5.07346	188.757	5.07346	271.8		271.8	#DIV/0!	9.11282	#DIV/0!	280.8		280.8	#DIV/0!	9.59393	#DIV/0!	281.7		281.7	#DIV/0!	9.64072	#DIV/0!	273.3		273.3	#DIV/0!	9.19475	#DIV/0!				p-STAT3	100	105.279	105.793	100.899	0	#DIV/0!	#DIV/0!	#DIV/0!		p-STAT3
																																											0
	RAF-B	335.038	7.16977	227.356	7.28095	329	#DIV/0!	329	#DIV/0!	9.86674	#DIV/0!	343.35	#DIV/0!	343.35	#DIV/0!	10.77	#DIV/0!	338.7	#DIV/0!	338.7	#DIV/0!	10.3468	#DIV/0!	329.1	#DIV/0!	329.1	#DIV/0!	10.0868	#DIV/0!	#DIV/0!	#DIV/0!		RAF-B	100	107.56	105.097	99.2972	0	2.62396	1.54275	2.56581	A	RAF-B
	RAF-B	192.15	6.8559	127.649	6.8559	188		188	#DIV/0!	7.76858	#DIV/0!	199.9		199.9	#DIV/0!	8.50005	#DIV/0!	195.7		195.7	#DIV/0!	8.2493	#DIV/0!	185		185	#DIV/0!	7.57304	#DIV/0!				RAF-B	100	109.416	106.188	97.4829	0	#DIV/0!	#DIV/0!	#DIV/0!		RAF-B
	RAF-B	477.925	7.706	326.841	7.706	470		470	#DIV/0!	11.9649	#DIV/0!	486.8		486.8	#DIV/0!	12.6475	#DIV/0!	481.7		481.7	#DIV/0!	12.4442	#DIV/0!	473.2		473.2	#DIV/0!	12.0979	#DIV/0!				RAF-B	100	105.705	104.006	101.111	0	#DIV/0!	#DIV/0!	#DIV/0!		RAF-B
																																											0
	pAKT1/2/3	547.406	9.16953	374.015	9.16953	537.925	#DIV/0!	537.925	#DIV/0!	12.2009	#DIV/0!	547.425	#DIV/0!	547.425	#DIV/0!	12.6033	#DIV/0!	557.475	#DIV/0!	557.475	#DIV/0!	12.9481	#DIV/0!	546.8	#DIV/0!	546.8	#DIV/0!	12.5025	#DIV/0!	#DIV/0!	#DIV/0!	#DIV/0!	pAKT1/2/3	100	103.99	106.454	102.161	0	2.57302	3.35368	1.86575	A	pAKT1/2/3
	pAKT1/2/3	124.575	2.88603	84.3165	2.88603	121.9		121.9	#DIV/0!	6.13054	#DIV/0!	127.5		127.5	#DIV/0!	6.57142	#DIV/0!	126.6		126.6	#DIV/0!	6.50258	#DIV/0!	122.3		122.3	#DIV/0!	6.16308	#DIV/0!				pAKT1/2/3	100	107.191	106.069	100.531	0	#DIV/0!	#DIV/0!	#DIV/0!		pAKT1/2/3
	pAKT1/2/3	438.125	13.838	292.85	13.838	425.5		425.5	#DIV/0!	11.5174	#DIV/0!	438.8		438.8	#DIV/0!	12.081	#DIV/0!	457.2		457.2	#DIV/0!	12.8199	#DIV/0!	431		431	#DIV/0!	11.7537	#DIV/0!				pAKT1/2/3	100	104.893	111.309	102.052	0	#DIV/0!	#DIV/0!	#DIV/0!		pAKT1/2/3
	pAKT1/2/3	831.025	8.78422	572.933	8.78422	821.3		821.3	#DIV/0!	15.7597	#DIV/0!	833.2		833.2	#DIV/0!	16.1328	#DIV/0!	842		842	#DIV/0!	16.4033	#DIV/0!	827.6		827.6	#DIV/0!	15.9583	#DIV/0!				pAKT1/2/3	100	102.368	104.084	101.26	0	#DIV/0!	#DIV/0!	#DIV/0!		pAKT1/2/3
	pAKT1/2/3	795.9	11.1699	545.96	11.1699	783		783	#DIV/0!	15.3961	#DIV/0!	790.2		790.2	#DIV/0!	15.6282	#DIV/0!	804.1		804.1	#DIV/0!	16.0667	#DIV/0!	806.3		806.3	#DIV/0!	16.1351	#DIV/0!				pAKT1/2/3	100	101.507	104.356	104.8	0	#DIV/0!	#DIV/0!	#DIV/0!		pAKT1/2/3
																																											0
	PI3K	605.135	20.9977	402.597	20.9977	578.9	#DIV/0!	578.9	#DIV/0!	12.8646	#DIV/0!	610	#DIV/0!	610	#DIV/0!	13.9825	#DIV/0!	626.6	#DIV/0!	626.6	#DIV/0!	14.5506	#DIV/0!	605.04	#DIV/0!	605.04	#DIV/0!	13.8383	#DIV/0!	#DIV/0!	#DIV/0!	#DIV/0!	PI3K	100	108.991	113.62	107.988	0	1.97858	3.98989	3.69783	A	PI3K
	PI3K	488.375	21.5406	320.322	21.5406	459.9		459.9	#DIV/0!	11.8143	#DIV/0!	485.8		485.8	#DIV/0!	12.8638	#DIV/0!	510.7		510.7	#DIV/0!	13.7978	#DIV/0!	497.1		497.1	#DIV/0!	13.2958	#DIV/0!				PI3K	100	108.883	116.788	112.54	0	#DIV/0!	#DIV/0!	#DIV/0!		PI3K
	PI3K	417.45	12.187	280.028	12.187	399.7		399.7	#DIV/0!	10.9395	#DIV/0!	419.6		419.6	#DIV/0!	11.8141	#DIV/0!	423.8		423.8	#DIV/0!	11.9905	#DIV/0!	426.7		426.7	#DIV/0!	12.1108	#DIV/0!				PI3K	100	107.995	109.608	110.708	0	#DIV/0!	#DIV/0!	#DIV/0!		PI3K
	PI3K	237.675	11.7267	154.646	11.7267	223.9		223.9	#DIV/0!	8.32191	#DIV/0!	241.4		241.4	#DIV/0!	9.31419	#DIV/0!	251.6		251.6	#DIV/0!	9.84653	#DIV/0!	233.8		233.8	#DIV/0!	8.89687	#DIV/0!				PI3K	100	111.924	118.321	106.909	0	#DIV/0!	#DIV/0!	#DIV/0!		PI3K
	PI3K	998.875	24.7639	674.449	24.7639	964.3		964.3	#DIV/0!	17.025	#DIV/0!	1003.8		1003.8	#DIV/0!	18.148	#DIV/0!	1023.2		1023.2	#DIV/0!	18.6749	#DIV/0!	1004.2		1004.2	#DIV/0!	18.1591	#DIV/0!				PI3K	100	106.596	109.691	106.661	0	#DIV/0!	#DIV/0!	#DIV/0!		PI3K
	PI3K	883.3	34.7704	583.54	34.7704	846.7		846.7	#DIV/0!	16.2222	#DIV/0!	899.4		899.4	#DIV/0!	17.7725	#DIV/0!	923.7		923.7	#DIV/0!	18.4434	#DIV/0!	863.4		863.4	#DIV/0!	16.729	#DIV/0!				PI3K	100	109.556	113.692	103.124	0	#DIV/0!	#DIV/0!	#DIV/0!		PI3K
		#DIV/0!	#DIV/0!	#DIV/0!																														100	#DIV/0!								0
	mTOR	279.237	18.4007	177.066	18.7488	304.8	#DIV/0!	304.8	#DIV/0!	10.8088	#DIV/0!	273.6	#DIV/0!	273.6	#DIV/0!	9.38837	#DIV/0!	261.15	#DIV/0!	261.15	#DIV/0!	8.74032	#DIV/0!	277.4	#DIV/0!	277.4	#DIV/0!	9.66978	#DIV/0!			#DIV/0!	mTOR	100	86.7219	80.4724	90.4841	0	0.622014	1.77951	4.65807	A	mTOR
	mTOR	120.6	8.98851	75.4315	8.98851	131		131	#DIV/0!	7.45443	#DIV/0!	116.8		116.8	#DIV/0!	6.43184	#DIV/0!	110.3		110.3	#DIV/0!	5.90496	#DIV/0!	124.3		124.3	#DIV/0!	6.9906	#DIV/0!	0	0		mTOR	100	86.2821	79.2141	93.7778	0	#DIV/0!	#DIV/0!	#DIV/0!		mTOR
	mTOR	437.875	28.5091	278.003	28.5091	478.6		478.6	#DIV/0!	14.1632	#DIV/0!	430.4		430.4	#DIV/0!	12.3449	#DIV/0!	412		412	#DIV/0!	11.5757	#DIV/0!	430.5		430.5	#DIV/0!	12.349	#DIV/0!	0	0		mTOR	100	87.1617	81.7307	87.1903	0	#DIV/0!	#DIV/0!	#DIV/0!		mTOR
	p-mTOR	376.219	23.6985		23.6985	409.275	#DIV/0!	409.275	#DIV/0!	12.9017	#DIV/0!	373.275	#DIV/0!	373.275	#DIV/0!	11.492	#DIV/0!	364.4	#DIV/0!	364.4	#DIV/0!	11.0834	#DIV/0!	357.925	#DIV/0!	357.925	#DIV/0!	10.8149	#DIV/0!	#DIV/0!	#DIV/0!	#DIV/0!	p-mTOR	100	89.5247	86.2033	84.2896	0	4.83537	4.65267	4.33609	A	p-mTOR
	p-mTOR	362	30.5342	222.866	30.5342	406		406	#DIV/0!	13.5327	#DIV/0!	359		359	#DIV/0!	11.6677	#DIV/0!	339.1		339.1	#DIV/0!	10.7812	#DIV/0!	343.9		343.9	#DIV/0!	11.0016	#DIV/0!	#DIV/0!	#DIV/0!		p-mTOR	100	86.2182	79.6677	81.296	0	#DIV/0!	#DIV/0!	#DIV/0!		p-mTOR
	p-mTOR	475.225	32.0608	300.597	32.0608	522.5		522.5	#DIV/0!	14.8964	#DIV/0!	459.2		459.2	#DIV/0!	12.5938	#DIV/0!	466.8		466.8	#DIV/0!	12.892	#DIV/0!	452.4		452.4	#DIV/0!	12.3208	#DIV/0!	0	0		p-mTOR	100	84.5423	86.5442	82.7101	0	#DIV/0!	#DIV/0!	#DIV/0!		p-mTOR
	p-mTOR	400.475	23.7121	256.62	23.7121	429.4		429.4	#DIV/0!	13.1446	#DIV/0!	407.8		407.8	#DIV/0!	12.2955	#DIV/0!	390.7		390.7	#DIV/0!	11.5793	#DIV/0!	374		374	#DIV/0!	10.8342	#DIV/0!	0	0		p-mTOR	100	93.5406	88.0917	82.4233	0	#DIV/0!	#DIV/0!	#DIV/0!		p-mTOR
	p-mTOR	267.175	8.487	178.536	8.487	279.2		279.2	#DIV/0!	10.0332	#DIV/0!	267.1		267.1	#DIV/0!	9.41087	#DIV/0!	261		261	#DIV/0!	9.081	#DIV/0!	261.4		261.4	#DIV/0!	9.10299	#DIV/0!	0	0		p-mTOR	100	93.7976	90.5097	90.729	0	#DIV/0!	#DIV/0!	#DIV/0!		p-mTOR
																																											0
	JNK1	325.7	5.22606	222.764	5.58531	330.5	#DIV/0!	330.5	#DIV/0!	10.2498	#DIV/0!	323.2	#DIV/0!	323.2	#DIV/0!	9.84407	#DIV/0!	319.55	#DIV/0!	319.55	#DIV/0!	9.69838	#DIV/0!	329.55	#DIV/0!	329.55	#DIV/0!	10.189	#DIV/0!	#DIV/0!	#DIV/0!		JNK1	100	96.042	94.4364	99.2507	0	4.23789	1.53143	1.30523	A	JNK1
	MAPK8 (JNK1)	205.775	5.10906	138.933	5.10906	211.3		211.3	#DIV/0!	8.50685	#DIV/0!	200.9		200.9	#DIV/0!	7.87188	#DIV/0!	202		202	#DIV/0!	7.94145	#DIV/0!	208.9		208.9	#DIV/0!	8.3646	#DIV/0!				MAPK8 (JNK1)	100	92.5358	93.3535	98.3278	0	#DIV/0!	#DIV/0!	#DIV/0!		MAPK8 (JNK1)
	MAPK8 (JNK1)	445.625	6.06156	305.876	6.06156	449.7		449.7	#DIV/0!	11.9927	#DIV/0!	445.5		445.5	#DIV/0!	11.8163	#DIV/0!	437.1		437.1	#DIV/0!	11.4553	#DIV/0!	450.2		450.2	#DIV/0!	12.0135	#DIV/0!				MAPK8 (JNK1)	100	98.5291	95.5193	100.174	0	#DIV/0!	#DIV/0!	#DIV/0!		MAPK8 (JNK1)
	p-JNK1	548.8	19.785	364.375	22.1099	576.5	#DIV/0!	576.5	#DIV/0!	14.6324	#DIV/0!	538.85	#DIV/0!	538.85	#DIV/0!	13.2834	#DIV/0!	531.25	#DIV/0!	531.25	#DIV/0!	13.005	#DIV/0!	548.6	#DIV/0!	548.6	#DIV/0!	13.6087	#DIV/0!	#DIV/0!	#DIV/0!	#DIV/0!	p-JNK1	100	90.7651	88.9499	92.8344	0	0.571987	2.50977	5.98188	A	p-JNK1
	p-MAPK8 (JNK1)	499.025	19.1976	330.12	19.1976	527.4		527.4	#DIV/0!	14.0456	#DIV/0!	491.2		491.2	#DIV/0!	12.6917	#DIV/0!	492.5		492.5	#DIV/0!	12.7428	#DIV/0!	485		485	#DIV/0!	12.4451	#DIV/0!				p-MAPK8 (JNK1)	100	90.3606	90.7245	88.6046	0	#DIV/0!	#DIV/0!	#DIV/0!		p-MAPK8 (JNK1)
	p-MAPK8 (JNK1)	598.575	25.0222	393.98	25.0222	625.6		625.6	#DIV/0!	15.2191	#DIV/0!	586.5		586.5	#DIV/0!	13.8751	#DIV/0!	570		570	#DIV/0!	13.2672	#DIV/0!	612.2		612.2	#DIV/0!	14.7723	#DIV/0!				p-MAPK8 (JNK1)	100	91.1696	87.1752	97.0642	0	#DIV/0!	#DIV/0!	#DIV/0!		p-MAPK8 (JNK1)
																																											0
	JAK2	261.144	14.7764	168.024	14.7764	273.675	#DIV/0!	273.675	#DIV/0!	10.2433	#DIV/0!	264.125	#DIV/0!	264.125	#DIV/0!	9.70485	#DIV/0!	261.65	#DIV/0!	261.65	#DIV/0!	9.57856	#DIV/0!	245.125	#DIV/0!	245.125	#DIV/0!	8.73798	#DIV/0!	#DIV/0!	#DIV/0!	#DIV/0!	JAK2	100	94.4127	93.0395	85.2412	0	8.69919	7.46015	3.44876	A	JAK2
	JAK2	258.325	13.2248	167.603	13.2248	276.2		276.2	#DIV/0!	10.421	#DIV/0!	245.7		245.7	#DIV/0!	8.83727	#DIV/0!	259.7		259.7	#DIV/0!	9.59673	#DIV/0!	251.7		251.7	#DIV/0!	9.17046	#DIV/0!				JAK2	100	84.8025	92.0903	87.9998	0	#DIV/0!	#DIV/0!	#DIV/0!		JAK2
	JAK2	175.25	11.1201	111.555	11.1201	191		191	#DIV/0!	8.9132	#DIV/0!	174.9		174.9	#DIV/0!	7.95896	#DIV/0!	166.1		166.1	#DIV/0!	7.38547	#DIV/0!	169		169	#DIV/0!	7.57925	#DIV/0!				JAK2	100	89.2941	82.8599	85.0341	0	#DIV/0!	#DIV/0!	#DIV/0!		JAK2
	JAK2	348.35	15.3763	228.469	15.3763	355.9		355.9	#DIV/0!	11.2885	#DIV/0!	360.4		360.4	#DIV/0!	11.4861	#DIV/0!	351.1		351.1	#DIV/0!	11.0739	#DIV/0!	326		326	#DIV/0!	9.87579	#DIV/0!				JAK2	100	101.75	98.0986	87.4851	0	#DIV/0!	#DIV/0!	#DIV/0!		JAK2
	JAK2	262.65	19.3843	164.471	19.3843	271.6		271.6	#DIV/0!	10.3503	#DIV/0!	275.5		275.5	#DIV/0!	10.537	#DIV/0!	269.7		269.7	#DIV/0!	10.2581	#DIV/0!	233.8		233.8	#DIV/0!	8.32642	#DIV/0!				JAK2	100	101.804	99.1093	80.446	0	#DIV/0!	#DIV/0!	#DIV/0!		JAK2
																																											0
	TYK2	360.438	24.8426	227.464	24.9623	337.6	#DIV/0!	337.6	#DIV/0!	10.4865	#DIV/0!	394.6	#DIV/0!	394.6	#DIV/0!	12.8982	#DIV/0!	361.8	#DIV/0!	361.8	#DIV/0!	11.5755	#DIV/0!	347.75	#DIV/0!	347.75	#DIV/0!	10.9664	#DIV/0!	#DIV/0!	#DIV/0!	#DIV/0!	TYK2	100	122.859	110.341	104.666	0	3.83328	1.18844	2.46996	A	TYK2
	TYK2	388.4	31.52	240.36	31.52	361.9		361.9	#DIV/0!	11.0245	#DIV/0!	432		432	#DIV/0!	13.8434	#DIV/0!	390.6		390.6	#DIV/0!	12.2572	#DIV/0!	369.1		369.1	#DIV/0!	11.3464	#DIV/0!				TYK2	100	125.569	111.182	102.919	0	#DIV/0!	#DIV/0!	#DIV/0!		TYK2
	TYK2	332.475	18.4046	214.328	18.4046	313.3		313.3	#DIV/0!	9.94847	#DIV/0!	357.2		357.2	#DIV/0!	11.9529	#DIV/0!	333		333	#DIV/0!	10.8937	#DIV/0!	326.4		326.4	#DIV/0!	10.5864	#DIV/0!				TYK2	100	120.148	109.501	106.412	0	#DIV/0!	#DIV/0!	#DIV/0!		TYK2
																																											0
	ERK1	324.85	12.5389	214.856	12.5389	318.64	#DIV/0!	318.64	#DIV/0!	10.0762	#DIV/0!	312.16	#DIV/0!	312.16	#DIV/0!	9.72376	#DIV/0!	336.12	#DIV/0!	336.12	#DIV/0!	10.9151	#DIV/0!	332.48	#DIV/0!	332.48	#DIV/0!	10.7235	#DIV/0!	#DIV/0!	#DIV/0!	#DIV/0!	ERK1	100	96.3659	108.629	106.428	0	6.08561	3.18881	2.43824	A	ERK1
	MAPK3 (ERK-1)	184.525	7.66219	121.505	7.66219	179.6		179.6	#DIV/0!	7.62199	#DIV/0!	177.1		177.1	#DIV/0!	7.45618	#DIV/0!	193.9		193.9	#DIV/0!	8.50851	#DIV/0!	187.5		187.5	#DIV/0!	8.12371	#DIV/0!				MAPK3 (ERK-1)	100	97.8247	111.631	106.583	0	#DIV/0!	#DIV/0!	#DIV/0!		MAPK3 (ERK-1)
	MAPK3 (ERK-1)	467.4	13.0933	314.087	13.0933	455.6		455.6	#DIV/0!	11.8959	#DIV/0!	457		457	#DIV/0!	11.9546	#DIV/0!	475.3		475.3	#DIV/0!	12.697	#DIV/0!	481.7		481.7	#DIV/0!	12.9466	#DIV/0!				MAPK3 (ERK-1)	100	100.493	106.734	108.832	0	#DIV/0!	#DIV/0!	#DIV/0!		MAPK3 (ERK-1)
	MAPK3 (ERK-1)	387.25	6.74166	264.333	6.74166	378.8		378.8	#DIV/0!	10.6989	#DIV/0!	386.6		386.6	#DIV/0!	11.0574	#DIV/0!	388.4		388.4	#DIV/0!	11.1385	#DIV/0!	395.2		395.2	#DIV/0!	11.4397	#DIV/0!				MAPK3 (ERK-1)	100	103.351	104.109	106.924	0	#DIV/0!	#DIV/0!	#DIV/0!		MAPK3 (ERK-1)
	MAPK3 (ERK-1)	338.75	19.7795	217.345	19.7795	337.5		337.5	#DIV/0!	10.9615	#DIV/0!	313.2		313.2	#DIV/0!	9.79053	#DIV/0!	361.1		361.1	#DIV/0!	11.9898	#DIV/0!	343.2		343.2	#DIV/0!	11.2185	#DIV/0!				MAPK3 (ERK-1)	100	89.3174	109.381	102.344	0	#DIV/0!	#DIV/0!	#DIV/0!		MAPK3 (ERK-1)
	MAPK3 (ERK-1)	246.325	15.4178	157.01	15.4178	241.7		241.7	#DIV/0!	9.20273	#DIV/0!	226.9		226.9	#DIV/0!	8.36004	#DIV/0!	261.9		261.9	#DIV/0!	10.2416	#DIV/0!	254.8		254.8	#DIV/0!	9.8889	#DIV/0!				MAPK3 (ERK-1)	100	90.843	111.289	107.456	0	#DIV/0!	#DIV/0!	#DIV/0!		MAPK3 (ERK-1)
	p-ERK1	372.044	13.414	247.017	13.414	359.025	#DIV/0!	359.025	#DIV/0!	10.5277	#DIV/0!	367.3	#DIV/0!	367.3	#DIV/0!	10.8566	#DIV/0!	381.625	#DIV/0!	381.625	#DIV/0!	11.5226	#DIV/0!	380.225	#DIV/0!	380.225	#DIV/0!	11.4415	#DIV/0!	#DIV/0!	#DIV/0!	#DIV/0!	p-ERK1	100	102.847	109.321	108.49	0	8.33505	5.11782	7.60948	A	p-ERK1
	p-MAPK3 (pERK-1)	479.65	13.5967	322.158	13.5967	461.6		461.6	#DIV/0!	11.8085	#DIV/0!	480.7		480.7	#DIV/0!	12.5913	#DIV/0!	481.7		481.7	#DIV/0!	12.631	#DIV/0!	494.6		494.6	#DIV/0!	13.1317	#DIV/0!				p-MAPK3 (pERK-1)	100	106.629	106.965	111.205	0	#DIV/0!	#DIV/0!	#DIV/0!		p-MAPK3 (pERK-1)
	p-MAPK3 (pERK-1)	407.7	19.9583	265.432	19.9583	379		379	#DIV/0!	10.6568	#DIV/0!	409.4		409.4	#DIV/0!	11.9987	#DIV/0!	419.8		419.8	#DIV/0!	12.4245	#DIV/0!	422.6		422.6	#DIV/0!	12.5367	#DIV/0!				p-MAPK3 (pERK-1)	100	112.591	116.587	117.64	0	#DIV/0!	#DIV/0!	#DIV/0!		p-MAPK3 (pERK-1)
	p-MAPK3 (pERK-1)	350.05	14.5642	230.471	14.5642	347.9		347.9	#DIV/0!	10.8365	#DIV/0!	334.5		334.5	#DIV/0!	10.1995	#DIV/0!	369.7		369.7	#DIV/0!	11.7995	#DIV/0!	348.1		348.1	#DIV/0!	10.8457	#DIV/0!				p-MAPK3 (pERK-1)	100	94.1217	108.887	100.085	0	#DIV/0!	#DIV/0!	#DIV/0!		p-MAPK3 (pERK-1)
	p-MAPK3 (pERK-1)	250.775	5.53677	170.006	5.53677	247.6		247.6	#DIV/0!	8.80876	#DIV/0!	244.6		244.6	#DIV/0!	8.6368	#DIV/0!	255.3		255.3	#DIV/0!	9.23549	#DIV/0!	255.6		255.6	#DIV/0!	9.25172	#DIV/0!				p-MAPK3 (pERK-1)	100	98.0478	104.844	105.029	0	#DIV/0!	#DIV/0!	#DIV/0!		p-MAPK3 (pERK-1)
																																											0
	Rab1	224.513	6.3814	150.777	6.3814	218.25	#DIV/0!	218.25	#DIV/0!	8.21417	#DIV/0!	232.1	#DIV/0!	232.1	#DIV/0!	9.01791	#DIV/0!	227.35	#DIV/0!	227.35	#DIV/0!	8.75058	#DIV/0!	220.35	#DIV/0!	220.35	#DIV/0!	8.34102	#DIV/0!	#DIV/0!	#DIV/0!		Rab1	100	110.169	106.358	101.632	0	3.40529	1.16126	0.725509	A	Rab1
	Rab1	182.475	6.49173	121.241	6.49173	176.6		176.6	#DIV/0!	7.44038	#DIV/0!	191.4		191.4	#DIV/0!	8.37611	#DIV/0!	182.9		182.9	#DIV/0!	7.85234	#DIV/0!	179		179	#DIV/0!	7.59995	#DIV/0!				Rab1	100	112.576	105.537	102.145	0	#DIV/0!	#DIV/0!	#DIV/0!		Rab1
	Rab1	266.55	6.69253	179.892	6.69253	259.9		259.9	#DIV/0!	8.94469	#DIV/0!	272.8		272.8	#DIV/0!	9.63886	#DIV/0!	271.8		271.8	#DIV/0!	9.58684	#DIV/0!	261.7		261.7	#DIV/0!	9.04475	#DIV/0!				Rab1	100	107.761	107.179	101.119	0	#DIV/0!	#DIV/0!	#DIV/0!		Rab1
		#DIV/0!	#DIV/0!	#DIV/0!																															#DIV/0!	#DIV/0!	#DIV/0!						0
	MEKK1	347.1	13.9718	228.998	14.4745	367.65	#DIV/0!	367.65	#DIV/0!	11.6256	#DIV/0!	336.65	#DIV/0!	336.65	#DIV/0!	10.2605	#DIV/0!	343.3	#DIV/0!	343.3	#DIV/0!	10.5919	#DIV/0!	340.8	#DIV/0!	340.8	#DIV/0!	10.5093	#DIV/0!	0	0		MEKK1	100	88.2579	91.1091	90.3983	0	0.867069	2.57287	5.57514	A	MEKK1
	MEKK1 (MAP3K1)	248.5	7.99708	165.953	7.99708	258.6		258.6	#DIV/0!	9.62534	#DIV/0!	239.3		239.3	#DIV/0!	8.56429	#DIV/0!	246.5		246.5	#DIV/0!	8.9748	#DIV/0!	249.6		249.6	#DIV/0!	9.14588	#DIV/0!	0	0		MEKK1 (MAP3K1)	100	88.9765	93.2415	95.0188	0	#DIV/0!	#DIV/0!	#DIV/0!		MEKK1 (MAP3K1)
	MEKK1 (MAP3K1)	445.7	20.9518	291.038	20.9518	476.7		476.7	#DIV/0!	13.6258	#DIV/0!	434		434	#DIV/0!	11.9567	#DIV/0!	440.1		440.1	#DIV/0!	12.2091	#DIV/0!	432		432	#DIV/0!	11.8727	#DIV/0!	0	0		MEKK1 (MAP3K1)	100	87.7503	89.6029	87.1344	0	#DIV/0!	#DIV/0!	#DIV/0!		MEKK1 (MAP3K1)
																																											0
	SOS1	375.775	32.7618	230.281	33.059	417.4	#DIV/0!	417.4	#DIV/0!	13.4633	#DIV/0!	342.05	#DIV/0!	342.05	#DIV/0!	10.4625	#DIV/0!	359.2	#DIV/0!	359.2	#DIV/0!	11.2312	#DIV/0!	384.45	#DIV/0!	384.45	#DIV/0!	12.2999	#DIV/0!	#DIV/0!	#DIV/0!	#DIV/0!	SOS1	100	77.7112	83.4204	91.3588	0	3.4237	3.42931	5.26139	A	SOS1
	SOS1	268.625	19.2486	168.789	19.2486	289.4		289.4	#DIV/0!	10.9823	#DIV/0!	247.1		247.1	#DIV/0!	8.84936	#DIV/0!	258.6		258.6	#DIV/0!	9.47687	#DIV/0!	279.4		279.4	#DIV/0!	10.5172	#DIV/0!	#DIV/0!	#DIV/0!		SOS1	100	80.5783	86.2922	95.7648	0	#DIV/0!	#DIV/0!	#DIV/0!		SOS1				;
	SOS1	482.925	46.8694	291.178	46.8694	545.4		545.4	#DIV/0!	15.9443	#DIV/0!	437		437	#DIV/0!	12.0757	#DIV/0!	459.8		459.8	#DIV/0!	12.9855	#DIV/0!	489.5		489.5	#DIV/0!	14.0827	#DIV/0!	#DIV/0!	#DIV/0!		SOS1	100	75.7364	81.4424	88.324	0	#DIV/0!	#DIV/0!	#DIV/0!		SOS1
																																											0
	8	283.817	10.7657	187.906	11.6404	271.633	#DIV/0!	271.633	#DIV/0!	8.94629	#DIV/0!	283.133	#DIV/0!	283.133	#DIV/0!	9.48331	#DIV/0!	282.633	#DIV/0!	282.633	#DIV/0!	9.53843	#DIV/0!	297.867	#DIV/0!	297.867	#DIV/0!	10.1786	#DIV/0!	#DIV/0!	#DIV/0!	#DIV/0!	p38	100	105.281	106.92	113.077	0	5.45638	2.98119	3.64919	A	8
	p-p38	374.762	12.2728	250.061	13.0069	359.95	#DIV/0!	359.95	#DIV/0!	10.4364	#DIV/0!	369.85	#DIV/0!	369.85	#DIV/0!	10.849	#DIV/0!	382	#DIV/0!	382	#DIV/0!	11.4445	#DIV/0!	387.25	#DIV/0!	387.25	#DIV/0!	11.6864	#DIV/0!	#DIV/0!	#DIV/0!	#DIV/0!	p-p38	100	103.56	109.818	112.344	0	4.44252	1.7868	4.1355	A	p-p38
		#DIV/0!	#DIV/0!	#DIV/0!												#DIV/0!												#DIV/0!															0
	PTEN	806.719	17.1645	547.539	19.3327	800.375	#DIV/0!	800.375	#DIV/0!	15.5615	#DIV/0!	821.8	#DIV/0!	821.8	#DIV/0!	16.2082	#DIV/0!	819.35	#DIV/0!	819.35	#DIV/0!	16.0744	#DIV/0!	785.35	#DIV/0!	785.35	#DIV/0!	15.1578	#DIV/0!	#DIV/0!	#DIV/0!		PTEN	100	104.213	102.923	97.9405	0	1.73229	2.60882	4.44954	A	PTEN
	PKC	514.86	10.6218	349.78	12.6303	501.22	#DIV/0!	501.22	#DIV/0!	11.9023	#DIV/0!	512.94	#DIV/0!	512.94	#DIV/0!	12.3895	#DIV/0!	526.36	#DIV/0!	526.36	#DIV/0!	12.8712	#DIV/0!	518.92	#DIV/0!	518.92	#DIV/0!	12.6383	#DIV/0!	#DIV/0!	#DIV/0!		PKC	100	104.504	108.573	106.884	0	3.04826	3.47648	3.5565	A	PKC
	p-PKC1α	460.363	15.0634	307.19	15.8512	447.6	#DIV/0!	447.6	#DIV/0!	11.861	#DIV/0!	454.75	#DIV/0!	454.75	#DIV/0!	12.1708	#DIV/0!	482.15	#DIV/0!	482.15	#DIV/0!	13.2275	#DIV/0!	456.95	#DIV/0!	456.95	#DIV/0!	12.2319	#DIV/0!	#DIV/0!	#DIV/0!	#DIV/0!	p-PKC1α	100	102.75	111.479	103.013	0	3.22053	0.996469	2.67529	A	p-PKC1α
		#DIV/0!	#DIV/0!	#DIV/0!	#DIV/0!					#DIV/0!	#DIV/0!			#DIV/0!		#DIV/0!	#DIV/0!			#DIV/0!		#DIV/0!	#DIV/0!			#DIV/0!		#DIV/0!	#DIV/0!				0	100		#DIV/0!	#DIV/0!						0
		#DIV/0!	#DIV/0!	#DIV/0!	#DIV/0!					#DIV/0!	#DIV/0!					#DIV/0!	#DIV/0!					#DIV/0!	#DIV/0!					#DIV/0!	#DIV/0!				0	100		#DIV/0!	#DIV/0!						0
NFkB signaling pathway		#DIV/0!	#DIV/0!	#DIV/0!	#DIV/0!					#DIV/0!	#DIV/0!					#DIV/0!	#DIV/0!					#DIV/0!	#DIV/0!					#DIV/0!	#DIV/0!				0	100		#DIV/0!							0
	NFkB	479.688	32.9529	302.828	32.9529	442.625	#DIV/0!	442.625	#DIV/0!	11.0567	#DIV/0!	495.1	#DIV/0!	495.1	#DIV/0!	12.9035	#DIV/0!	513.775	#DIV/0!	513.775	#DIV/0!	13.4783	#DIV/0!	467.25	#DIV/0!	467.25	#DIV/0!	11.9134	#DIV/0!	#DIV/0!	#DIV/0!	#DIV/0!	NFkB	100	115.881	120.653	107.266	0	4.0464	4.16821	5.87426	A	NFkB
	NFkB	147.85	6.85541	96.6396	6.85541	140.2		140.2	#DIV/0!	6.60003	#DIV/0!	150		150	#DIV/0!	7.30482	#DIV/0!	156.2		156.2	#DIV/0!	7.71754	#DIV/0!	145		145	#DIV/0!	6.95417	#DIV/0!				NFkB	100	110.679	116.932	105.366	0	#DIV/0!	#DIV/0!	#DIV/0!		NFkB
	NFkB	182.075	9.29314	118.159	9.29314	170.3		170.3	#DIV/0!	7.22085	#DIV/0!	188.9		188.9	#DIV/0!	8.41075	#DIV/0!	190.1		190.1	#DIV/0!	8.48178	#DIV/0!	179		179	#DIV/0!	7.80004	#DIV/0!				NFkB	100	116.479	117.462	108.021	0	#DIV/0!	#DIV/0!	#DIV/0!		NFkB
	NFkB	920.15	53.9254	590.18	53.9254	845.7		845.7	#DIV/0!	15.985	#DIV/0!	933		933	#DIV/0!	18.5154	#DIV/0!	974.6		974.6	#DIV/0!	19.6066	#DIV/0!	927.3		927.3	#DIV/0!	18.3608	#DIV/0!				NFkB	100	115.83	122.656	114.863	0	#DIV/0!	#DIV/0!	#DIV/0!		NFkB
	NFkB	668.675	61.7377	406.335	61.7377	614.3		614.3	#DIV/0!	14.421	#DIV/0!	708.5		708.5	#DIV/0!	17.3829	#DIV/0!	734.2		734.2	#DIV/0!	18.107	#DIV/0!	617.7		617.7	#DIV/0!	14.5384	#DIV/0!				NFkB	100	120.539	125.56	100.814	0	#DIV/0!	#DIV/0!	#DIV/0!		NFkB
																																											0
	IKK	278.481	6.52049	188.416	6.52049	284.95	#DIV/0!	284.95	#DIV/0!	9.68748	#DIV/0!	276.1	#DIV/0!	276.1	#DIV/0!	9.2045	#DIV/0!	273.7	#DIV/0!	273.7	#DIV/0!	9.05448	#DIV/0!	279.175	#DIV/0!	279.175	#DIV/0!	9.34761	#DIV/0!	#DIV/0!	#DIV/0!	#DIV/0!	IKK	100	94.7173	93.1504	96.0129	0	2.5354	4.85164	4.68051	A	IKK
	IKK	152.8	5.16978	101.79	5.16978	159.5		159.5	#DIV/0!	7.5967	#DIV/0!	150		150	#DIV/0!	6.94333	#DIV/0!	154		154	#DIV/0!	7.22563	#DIV/0!	147.7		147.7	#DIV/0!	6.77568	#DIV/0!				IKK	100	91.3993	95.1155	89.1924	0	#DIV/0!	#DIV/0!	#DIV/0!		IKK
	IKK	465.6	4.33359	321.586	4.33359	470.1		470.1	#DIV/0!	12.1866	#DIV/0!	459.9		459.9	#DIV/0!	11.7607	#DIV/0!	467.4		467.4	#DIV/0!	12.0753	#DIV/0!	465		465	#DIV/0!	11.9755	#DIV/0!				IKK	100	96.5049	99.0868	98.268	0	#DIV/0!	#DIV/0!	#DIV/0!		IKK
	IKK	255.775	8.35279	170.69	8.35279	263.5		263.5	#DIV/0!	9.63381	#DIV/0!	257.8		257.8	#DIV/0!	9.33329	#DIV/0!	243.9		243.9	#DIV/0!	8.5563	#DIV/0!	257.9		257.9	#DIV/0!	9.33865	#DIV/0!				IKK	100	96.8806	88.8153	96.9362	0	#DIV/0!	#DIV/0!	#DIV/0!		IKK
	IKK	239.75	8.22577	159.599	8.22577	246.7		246.7	#DIV/0!	9.33278	#DIV/0!	236.7		236.7	#DIV/0!	8.7807	#DIV/0!	229.5		229.5	#DIV/0!	8.36067	#DIV/0!	246.1		246.1	#DIV/0!	9.30058	#DIV/0!				IKK	100	94.0846	89.5839	99.655	0	#DIV/0!	#DIV/0!	#DIV/0!		IKK
		#DIV/0!	#DIV/0!	#DIV/0!																																							0
	p38	283.817	10.7657	187.906	11.6404	271.633	#DIV/0!	271.633	#DIV/0!	8.94629	#DIV/0!	283.133	#DIV/0!	283.133	#DIV/0!	9.48331	#DIV/0!	282.633	#DIV/0!	282.633	#DIV/0!	9.53843	#DIV/0!	297.867	#DIV/0!	297.867	#DIV/0!	10.1786	#DIV/0!	#DIV/0!	#DIV/0!	#DIV/0!	p38	100	105.281	106.92	113.077	0	5.45638	2.98119	3.64919	A	p38
	MAPK14 (p38)	130.7	4.40908	87.0809	4.40908	127.3		127.3	#DIV/0!	6.34185	#DIV/0!	126.7		126.7	#DIV/0!	6.29437	#DIV/0!	133.1		133.1	#DIV/0!	6.78374	#DIV/0!	135.7		135.7	#DIV/0!	6.97274	#DIV/0!				MAPK14 (p38)	100	99.2513	106.968	109.948	0	#DIV/0!	#DIV/0!	#DIV/0!		MAPK14 (p38)
	MAPK14 (p38)	441.25	21.372	287.503	21.372	421.5		421.5	#DIV/0!	11.5757	#DIV/0!	440.1		440.1	#DIV/0!	12.353	#DIV/0!	432.2		432.2	#DIV/0!	12.029	#DIV/0!	471.2		471.2	#DIV/0!	13.5535	#DIV/0!				MAPK14 (p38)	100	106.715	103.916	117.086	0	#DIV/0!	#DIV/0!	#DIV/0!		MAPK14 (p38)
	MAPK14 (p38)	279.5	9.14002	186.51	9.14002	266.1		266.1	#DIV/0!	8.92132	#DIV/0!	282.6		282.6	#DIV/0!	9.80255	#DIV/0!	282.6		282.6	#DIV/0!	9.80255	#DIV/0!	286.7		286.7	#DIV/0!	10.0095	#DIV/0!				MAPK14 (p38)	100	109.878	109.878	112.197	0	#DIV/0!	#DIV/0!	#DIV/0!		MAPK14 (p38)
	p-p38	374.762	12.2728	250.061	13.0069	359.95	#DIV/0!	359.95	#DIV/0!	10.4364	#DIV/0!	369.85	#DIV/0!	369.85	#DIV/0!	10.849	#DIV/0!	382	#DIV/0!	382	#DIV/0!	11.4445	#DIV/0!	387.25	#DIV/0!	387.25	#DIV/0!	11.6864	#DIV/0!	#DIV/0!	#DIV/0!	#DIV/0!	p-p38	100	103.56	109.818	112.344	0	4.44252	1.7868	4.1355	A	p-p38
	p-MAPK14 (p-p38)	477.725	12.2897	322.118	12.2897	460		460	#DIV/0!	11.7423	#DIV/0!	479.1		479.1	#DIV/0!	12.5293	#DIV/0!	484.6		484.6	#DIV/0!	12.7468	#DIV/0!	487.2		487.2	#DIV/0!	12.8484	#DIV/0!				p-MAPK14 (p-p38)	100	106.702	108.555	109.42	0	#DIV/0!	#DIV/0!	#DIV/0!		p-MAPK14 (p-p38)
	p-MAPK14 (p-p38)	271.8	13.7242	176.536	13.7242	259.9		259.9	#DIV/0!	9.1304	#DIV/0!	260.6		260.6	#DIV/0!	9.16865	#DIV/0!	279.4		279.4	#DIV/0!	10.1422	#DIV/0!	287.3		287.3	#DIV/0!	10.5245	#DIV/0!				p-MAPK14 (p-p38)	100	100.419	111.082	115.268	0	#DIV/0!	#DIV/0!	#DIV/0!		p-MAPK14 (p-p38)
		#DIV/0!	#DIV/0!	#DIV/0!												#DIV/0!												#DIV/0!															0
		#DIV/0!	#DIV/0!	#DIV/0!																																							0
	GADD45	304.717	15.2987	198.003	15.2987	285.6	#DIV/0!	285.6	#DIV/0!	9.16755	#DIV/0!	304.933	#DIV/0!	304.933	#DIV/0!	10.1072	#DIV/0!	307.033	#DIV/0!	307.033	#DIV/0!	10.2514	#DIV/0!	321.3	#DIV/0!	321.3	#DIV/0!	10.8773	#DIV/0!	#DIV/0!	#DIV/0!	#DIV/0!	GADD45	100	109.965	112.056	118.665	0	5.35444	4.36372	0.206253	A	GADD45
	GADD45	168.45	8.95489	108.96	8.95489	159.3		159.3	#DIV/0!	7.09506	#DIV/0!	164.2		164.2	#DIV/0!	7.43235	#DIV/0!	170.2		170.2	#DIV/0!	7.82559	#DIV/0!	180.1		180.1	#DIV/0!	8.43445	#DIV/0!				GADD45	100	104.754	110.296	118.878	0	#DIV/0!	#DIV/0!	#DIV/0!		GADD45
	GADD45	278.275	14.2878	180.505	14.2878	257.1		257.1	#DIV/0!	8.75188	#DIV/0!	282.6		282.6	#DIV/0!	10.1042	#DIV/0!	285.4		285.4	#DIV/0!	10.2418	#DIV/0!	288		288	#DIV/0!	10.368	#DIV/0!				GADD45	100	115.452	117.025	118.466	0	#DIV/0!	#DIV/0!	#DIV/0!		GADD45
	GADD45	467.425	22.6534	304.544	22.6534	440.4		440.4	#DIV/0!	11.6557	#DIV/0!	468		468	#DIV/0!	12.785	#DIV/0!	465.5		465.5	#DIV/0!	12.6868	#DIV/0!	495.8		495.8	#DIV/0!	13.8295	#DIV/0!				GADD45	100	109.688	108.846	118.65	0	#DIV/0!	#DIV/0!	#DIV/0!		GADD45
																																											0
	GADD153	867.311	17.8371	513.347	17.8371	862.129	#DIV/0!	862.129	#DIV/0!	17.8038	#DIV/0!	875.4	#DIV/0!	875.4	#DIV/0!	18.0342	#DIV/0!	865.386	#DIV/0!	865.386	#DIV/0!	17.9295	#DIV/0!	866.329	#DIV/0!	866.329	#DIV/0!	17.9345	#DIV/0!	#DIV/0!	#DIV/0!	#DIV/0!	GADD153	100	100.76	101.316	101.02	0	4.1303	4.6582	4.4285	A	GADD153
	GADD153 (CHOP)	274.125	9.63859	182.249	9.63859	267		267	#DIV/0!	9.20604	#DIV/0!	265.6		265.6	#DIV/0!	9.12968	#DIV/0!	286		286	#DIV/0!	10.1858	#DIV/0!	277.9		277.9	#DIV/0!	9.78014	#DIV/0!				GADD153 (CHOP)	100	99.1706	110.643	106.236	0	#DIV/0!	#DIV/0!	#DIV/0!		GADD153 (CHOP)
	GADD153 (CHOP)	481.7	5.00932	332.181	5.00932	483.1		483.1	#DIV/0!	12.2849	#DIV/0!	486.9		486.9	#DIV/0!	12.4386	#DIV/0!	481.9		481.9	#DIV/0!	12.236	#DIV/0!	474.9		474.9	#DIV/0!	11.9465	#DIV/0!				GADD153 (CHOP)	100	101.251	99.6016	97.2454	0	#DIV/0!	#DIV/0!	#DIV/0!		GADD153 (CHOP)
	GADD153 (CHOP)	1617.68	33.7433	936.862	33.7433	1638.4		1638.4	#DIV/0!	26.4866	#DIV/0!	1644.2		1644.2	#DIV/0!	26.5958	#DIV/0!	1618.2		1618.2	#DIV/0!	26.1025	#DIV/0!	1569.9		1569.9	#DIV/0!	25.1603	#DIV/0!				GADD153 (CHOP)	100	100.413	98.5498	94.9925	0	#DIV/0!	#DIV/0!	#DIV/0!		GADD153 (CHOP)
	GADD153 (CHOP)	982.475	16.7699	572.715	16.7699	978.3		978.3	#DIV/0!	20.1391	#DIV/0!	981.5		981.5	#DIV/0!	20.2184	#DIV/0!	964.9		964.9	#DIV/0!	19.8037	#DIV/0!	1005.2		1005.2	#DIV/0!	20.7963	#DIV/0!				GADD153 (CHOP)	100	100.394	98.3342	103.263	0	#DIV/0!	#DIV/0!	#DIV/0!		GADD153 (CHOP)
	GADD153 (CHOP)	1425.47	46.0065	809.279	46.0065	1366.7		1366.7	#DIV/0!	23.6098	#DIV/0!	1476.8		1476.8	#DIV/0!	25.8364	#DIV/0!	1418.4		1418.4	#DIV/0!	24.6804	#DIV/0!	1440		1440	#DIV/0!	25.1142	#DIV/0!				GADD153 (CHOP)	100	109.431	104.535	106.372	0	#DIV/0!	#DIV/0!	#DIV/0!		GADD153 (CHOP)
	GADD153 (CHOP)	635.25	4.81283	376.337	4.81283	642.1		642.1	#DIV/0!	16.3022	#DIV/0!	631		631	#DIV/0!	15.9582	#DIV/0!	633.2		633.2	#DIV/0!	16.0269	#DIV/0!	634.7		634.7	#DIV/0!	16.0737	#DIV/0!				GADD153 (CHOP)	100	97.8894	98.3113	98.598	0	#DIV/0!	#DIV/0!	#DIV/0!		GADD153 (CHOP)
	GADD153 (CHOP)	654.475	8.87933	383.806	8.87933	659.3		659.3	#DIV/0!	16.598	#DIV/0!	641.8		641.8	#DIV/0!	16.0622	#DIV/0!	655.1		655.1	#DIV/0!	16.471	#DIV/0!	661.7		661.7	#DIV/0!	16.6702	#DIV/0!				GADD153 (CHOP)	100	96.7718	99.2348	100.435	0	#DIV/0!	#DIV/0!	#DIV/0!		GADD153 (CHOP)
																																											0
	p-GADD153	891.431	6.50097	617.501	9.61138	899.725	#DIV/0!	899.725	#DIV/0!	16.8911	#DIV/0!	889.5	#DIV/0!	889.5	#DIV/0!	16.5844	#DIV/0!	884.125	#DIV/0!	884.125	#DIV/0!	16.421	#DIV/0!	892.375	#DIV/0!	892.375	#DIV/0!	16.6704	#DIV/0!	#DIV/0!	#DIV/0!	#DIV/0!	p-GADD153	100	98.1916	97.2184	98.6949	0	1.96555	1.79733	1.74199	A	p-GADD153
	p-GADD153	896.225	9.80965	617.548	9.80965	900		900	#DIV/0!	16.8063	#DIV/0!	905.3		905.3	#DIV/0!	16.9633	#DIV/0!	882.4		882.4	#DIV/0!	16.2743	#DIV/0!	897.2		897.2	#DIV/0!	16.7228	#DIV/0!				p-GADD153	100	100.934	96.8343	99.5031	0	#DIV/0!	#DIV/0!	#DIV/0!		p-GADD153
	p-GADD153	919.65	9.58627	634.169	9.58627	927.4		927.4	#DIV/0!	17.124	#DIV/0!	906.5		906.5	#DIV/0!	16.5025	#DIV/0!	918.6		918.6	#DIV/0!	16.8651	#DIV/0!	926.1		926.1	#DIV/0!	17.086	#DIV/0!				p-GADD153	100	96.3704	98.488	99.7781	0	#DIV/0!	#DIV/0!	#DIV/0!		p-GADD153
	p-GADD153	863.425	12.728	591.669	12.728	878.8		878.8	#DIV/0!	16.9449	#DIV/0!	868.2		868.2	#DIV/0!	16.6292	#DIV/0!	849.9		849.9	#DIV/0!	16.0696	#DIV/0!	856.8		856.8	#DIV/0!	16.2828	#DIV/0!				p-GADD153	100	98.1368	94.834	96.0927	0	#DIV/0!	#DIV/0!	#DIV/0!		p-GADD153
	p-GADD153	886.425	6.32159	614.176	6.32159	892.7		892.7	#DIV/0!	16.689	#DIV/0!	878		878	#DIV/0!	16.2427	#DIV/0!	885.6		885.6	#DIV/0!	16.475	#DIV/0!	889.4		889.4	#DIV/0!	16.5899	#DIV/0!				p-GADD153	100	97.3253	98.7172	99.4058	0	#DIV/0!	#DIV/0!	#DIV/0!		p-GADD153
																																											0
																																											0
	NRF2	605.525	9.80911	414.058	9.80911	602.625	#DIV/0!	602.625	#DIV/0!	13.482	#DIV/0!	600.525	#DIV/0!	600.525	#DIV/0!	13.5112	#DIV/0!	612.55	#DIV/0!	612.55	#DIV/0!	13.9255	#DIV/0!	606.4	#DIV/0!	606.4	#DIV/0!	13.7228	#DIV/0!	#DIV/0!	#DIV/0!	#DIV/0!	NRF2	100	101.171	104.14	102.752	0	5.82163	5.54409	5.76755	A	NRF2
	NRF2	419.475	8.69344	284.939	8.69344	406.9		406.9	#DIV/0!	11.0436	#DIV/0!	424.6		424.6	#DIV/0!	11.8178	#DIV/0!	420.5		420.5	#DIV/0!	11.6431	#DIV/0!	425.9		425.9	#DIV/0!	11.8727	#DIV/0!				NRF2	100	107.011	105.428	107.508	0	#DIV/0!	#DIV/0!	#DIV/0!		NRF2
	NRF2	393.025	11.7042	263.413	11.7042	378.2		378.2	#DIV/0!	10.7139	#DIV/0!	390.7		390.7	#DIV/0!	11.2821	#DIV/0!	406		406	#DIV/0!	11.941	#DIV/0!	397.2		397.2	#DIV/0!	11.5666	#DIV/0!				NRF2	100	105.304	111.453	107.959	0	#DIV/0!	#DIV/0!	#DIV/0!		NRF2
	NRF2	824	8.41348	568.387	8.41348	832.1		832.1	#DIV/0!	16.2393	#DIV/0!	815.5		815.5	#DIV/0!	15.7198	#DIV/0!	830.3		830.3	#DIV/0!	16.1837	#DIV/0!	818.1		818.1	#DIV/0!	15.8023	#DIV/0!				NRF2	100	96.8015	99.6581	97.3094	0	#DIV/0!	#DIV/0!	#DIV/0!		NRF2
	NRF2	785.6	10.4253	539.495	10.4253	793.3		793.3	#DIV/0!	15.9313	#DIV/0!	771.3		771.3	#DIV/0!	15.2252	#DIV/0!	793.4		793.4	#DIV/0!	15.9344	#DIV/0!	784.4		784.4	#DIV/0!	15.6495	#DIV/0!				NRF2	100	95.5677	100.02	98.231	0	#DIV/0!	#DIV/0!	#DIV/0!		NRF2
		#DIV/0!	#DIV/0!	#DIV/0!																																							0
	PGC1α	314.2	10.1951	209.745	10.2289	327.6	#DIV/0!	327.6	#DIV/0!	10.6533	#DIV/0!	316.2	#DIV/0!	316.2	#DIV/0!	10.0921	#DIV/0!	304.3	#DIV/0!	304.3	#DIV/0!	9.45251	#DIV/0!	308.7	#DIV/0!	308.7	#DIV/0!	9.71543	#DIV/0!	#DIV/0!	#DIV/0!		PGC1α	100	94.4099	87.9046	90.7493	0	2.31436	5.91895	3.21185	A	PGC1α
	PGC1α	173	9.31773	111.782	9.31773	185		185	#DIV/0!	8.55674	#DIV/0!	174.8		174.8	#DIV/0!	7.93837	#DIV/0!	163.1		163.1	#DIV/0!	7.16364	#DIV/0!	169.1		169.1	#DIV/0!	7.57085	#DIV/0!				PGC1α	100	92.7734	83.7193	88.4782	0	#DIV/0!	#DIV/0!	#DIV/0!		PGC1α
	PGC1α	455.4	11.14	307.64	11.14	470.2		470.2	#DIV/0!	12.7499	#DIV/0!	457.6		457.6	#DIV/0!	12.2458	#DIV/0!	445.5		445.5	#DIV/0!	11.7414	#DIV/0!	448.3		448.3	#DIV/0!	11.86	#DIV/0!				PGC1α	100	96.0464	92.09	93.0205	0	#DIV/0!	#DIV/0!	#DIV/0!		PGC1α
		#DIV/0!	#DIV/0!	#DIV/0!																													0										0
	AMPKα	221.613	1.28881	153.84	5.754	220.375	#DIV/0!	220.375	#DIV/0!	8.20235	#DIV/0!	220.8	#DIV/0!	220.8	#DIV/0!	8.2073	#DIV/0!	223.225	#DIV/0!	223.225	#DIV/0!	8.41297	#DIV/0!	222.05	#DIV/0!	222.05	#DIV/0!	8.25197	#DIV/0!	#DIV/0!	#DIV/0!	#DIV/0!	AMPKα	100	99.784	103.238	100.25	0	2.77267	4.15621	5.58794	A	AMPKα
	AMPKα	156.7	4.69965	104.99	4.69965	154.7		154.7	#DIV/0!	7.05051	#DIV/0!	152.8		152.8	#DIV/0!	6.91445	#DIV/0!	163.5		163.5	#DIV/0!	7.64916	#DIV/0!	155.8		155.8	#DIV/0!	7.12809	#DIV/0!				AMPKα	100	98.0703	108.491	101.1	0	#DIV/0!	#DIV/0!	#DIV/0!		AMPKα
	AMPKα	103.6	1.93046	70.5895	1.93046	103.3		103.3	#DIV/0!	5.71931	#DIV/0!	102.1		102.1	#DIV/0!	5.61342	#DIV/0!	106.4		106.4	#DIV/0!	5.98418	#DIV/0!	102.6		102.6	#DIV/0!	5.65778	#DIV/0!				AMPKα	100	98.1486	104.631	98.9242	0	#DIV/0!	#DIV/0!	#DIV/0!		AMPKα
	AMPKα	359.275	9.06178	242.431	9.06178	355.8		355.8	#DIV/0!	10.6475	#DIV/0!	353.6		353.6	#DIV/0!	10.5437	#DIV/0!	354.9		354.9	#DIV/0!	10.6052	#DIV/0!	372.8		372.8	#DIV/0!	11.4179	#DIV/0!				AMPKα	100	99.025	99.6023	107.236	0	#DIV/0!	#DIV/0!	#DIV/0!		AMPKα
	AMPKα	266.875	7.3241	179.488	7.3241	267.7		267.7	#DIV/0!	9.3921	#DIV/0!	274.7		274.7	#DIV/0!	9.75764	#DIV/0!	268.1		268.1	#DIV/0!	9.41337	#DIV/0!	257		257	#DIV/0!	8.80407	#DIV/0!				AMPKα	100	103.892	100.226	93.739	0	#DIV/0!	#DIV/0!	#DIV/0!		AMPKα
																																											0
	SRC1	969.925	34.4797	644.468	34.7879	942.55	#DIV/0!	942.55	#DIV/0!	17.2731	#DIV/0!	956.3	#DIV/0!	956.3	#DIV/0!	17.6675	#DIV/0!	960.5	#DIV/0!	960.5	#DIV/0!	17.7831	#DIV/0!	1020.35	#DIV/0!	1020.35	#DIV/0!	19.3945	#DIV/0!	#DIV/0!	#DIV/0!		SRC1	100	102.295	102.944	112.281	0	1.49139	1.12333	0.0816476	A	SRC1
	SRC1	987.15	36.083	654.922	36.083	959.5		959.5	#DIV/0!	17.4522	#DIV/0!	967.1		967.1	#DIV/0!	17.6686	#DIV/0!	982.7		982.7	#DIV/0!	18.1046	#DIV/0!	1039.3		1039.3	#DIV/0!	19.6056	#DIV/0!				SRC1	100	101.24	103.739	112.339	0	3.40529	1.16126	0.725509		SRC1
	SRC1	952.7	33.4928	633.397	33.4928	925.6		925.6	#DIV/0!	17.0939	#DIV/0!	945.5		945.5	#DIV/0!	17.6664	#DIV/0!	938.3		938.3	#DIV/0!	17.4615	#DIV/0!	1001.4		1001.4	#DIV/0!	19.1834	#DIV/0!				SRC1	100	103.349	102.15	112.223	0	#DIV/0!	#DIV/0!	#DIV/0!		SRC1
																																											0
	pAKT1/2/3	547.406	7.99253	375.192	9.16953	537.925	#DIV/0!	537.925	#DIV/0!	12.2009	#DIV/0!	547.425	#DIV/0!	547.425	#DIV/0!	12.6033	#DIV/0!	557.475	#DIV/0!	557.475	#DIV/0!	12.9481	#DIV/0!	546.8	#DIV/0!	546.8	#DIV/0!	12.5025	#DIV/0!	#DIV/0!	#DIV/0!		pAKT1/2/3	100	103.99	106.454	102.161	0	2.57302	3.35368	1.86575	A	pAKT1/2/3
		#DIV/0!	#DIV/0!	#DIV/0!																																							0
	NFAT5	386	4.80729	265.393	5.26036	391.55	#DIV/0!	391.55	#DIV/0!	11.2348	#DIV/0!	388.05	#DIV/0!	388.05	#DIV/0!	11.0618	#DIV/0!	383.85	#DIV/0!	383.85	#DIV/0!	10.8818	#DIV/0!	380.55	#DIV/0!	380.55	#DIV/0!	10.7235	#DIV/0!	0	0		NFAT5	100	98.3359	96.8089	95.3558	0	3.1556	1.25779	2.38331	A	NFAT5
	NFAT5	329.95	5.74195	225.223	5.74195	337.8		337.8	#DIV/0!	10.6102	#DIV/0!	329.2		329.2	#DIV/0!	10.1969	#DIV/0!	328.8		328.8	#DIV/0!	10.1773	#DIV/0!	324		324	#DIV/0!	9.93866	#DIV/0!	0	0		NFAT5	100	96.1045	95.9195	93.6705	0	#DIV/0!	#DIV/0!	#DIV/0!		NFAT5
	NFAT5	442.05	4.77877	304.656	4.77877	445.3		445.3	#DIV/0!	11.8593	#DIV/0!	446.9		446.9	#DIV/0!	11.9266	#DIV/0!	438.9		438.9	#DIV/0!	11.5864	#DIV/0!	437.1		437.1	#DIV/0!	11.5084	#DIV/0!	0	0		NFAT5	100	100.567	97.6983	97.0411	0	#DIV/0!	#DIV/0!	#DIV/0!		NFAT5
		#DIV/0!	#DIV/0!	#DIV/0!	#DIV/0!			#DIV/0!	#DIV/0!	#DIV/0!	#DIV/0!			#DIV/0!	#DIV/0!	#DIV/0!	#DIV/0!			#DIV/0!	#DIV/0!	#DIV/0!	#DIV/0!			#DIV/0!	#DIV/0!	#DIV/0!	#DIV/0!				0	100	#DIV/0!	#DIV/0!	#DIV/0!	0	#DIV/0!	#DIV/0!	#DIV/0!		0
																																											0
	NFATC1	786.062	21.7562	528.488	21.9327	791	#DIV/0!	791	#DIV/0!	16.2077	#DIV/0!	802.85	#DIV/0!	802.85	#DIV/0!	16.5681	#DIV/0!	754.25	#DIV/0!	754.25	#DIV/0!	15.0313	#DIV/0!	796.15	#DIV/0!	796.15	#DIV/0!	16.3642	#DIV/0!	0	0		NFATC1	100	102.223	92.7416	100.965	0	1.61669	0.0631264	1.90502	A	NFATC1
	NFATC1	783.7	19.1466	529.443	19.1466	791.9		791.9	#DIV/0!	16.2005	#DIV/0!	797.6		797.6	#DIV/0!	16.3755	#DIV/0!	755.4		755.4	#DIV/0!	15.0319	#DIV/0!	789.9		789.9	#DIV/0!	16.1387	#DIV/0!	0	0		NFATC1	100	101.08	92.7863	99.6183	0	#DIV/0!	#DIV/0!	#DIV/0!		NFATC1
	NFATC1	788.425	24.7189	527.179	24.7189	790.1		790.1	#DIV/0!	16.2149	#DIV/0!	808.1		808.1	#DIV/0!	16.7607	#DIV/0!	753.1		753.1	#DIV/0!	15.0307	#DIV/0!	802.4		802.4	#DIV/0!	16.5898	#DIV/0!	0	0		NFATC1	100	103.366	92.697	102.312	0	#DIV/0!	#DIV/0!	#DIV/0!		NFATC1
																																											0
																																											0
	MDR	609.862	20.0534	406.85	20.0534	582.1	#DIV/0!	582.1	#DIV/0!	13.0069	0	613.75	#DIV/0!	613.75	#DIV/0!	14.1028	#DIV/0!	619.975	#DIV/0!	619.975	#DIV/0!	14.3513	#DIV/0!	623.625	#DIV/0!	623.625	#DIV/0!	14.5402	#DIV/0!	#DIV/0!	#DIV/0!	#DIV/0!	MDR	100	108.186	110.395	112.459	0	1.73934	1.29139	4.24938	A	MDR
	MDR	342.675	14.1193	225.753	14.1193	326		326		10.0123	0	338.8		338.8	#DIV/0!	10.6323	#DIV/0!	346.1		346.1	#DIV/0!	10.9703	#DIV/0!	359.8		359.8	#DIV/0!	11.5779	#DIV/0!				MDR	100	106.193	109.568	115.636	0	#DIV/0!	#DIV/0!	#DIV/0!		MDR
	MDR	432.025	19.0111	283.406	19.0111	407.7		407.7		11.1487	0	428.1		428.1	#DIV/0!	12.0289	#DIV/0!	439.9		439.9	#DIV/0!	12.5097	#DIV/0!	452.4		452.4	#DIV/0!	12.9998	#DIV/0!				MDR	100	107.895	112.208	116.603	0	#DIV/0!	#DIV/0!	#DIV/0!		MDR
	MDR	857.8	25.843	574.617	25.843	819.4		819.4		15.6455	0	873.1		873.1	#DIV/0!	17.2767	#DIV/0!	873.1		873.1	#DIV/0!	17.2767	#DIV/0!	865.6		865.6	#DIV/0!	17.0582	#DIV/0!				MDR	100	110.425	110.425	109.029	0	#DIV/0!	#DIV/0!	#DIV/0!		MDR
	MDR	806.95	21.24	543.625	21.24	775.3		775.3		15.2209	0	815		815	#DIV/0!	16.4735	#DIV/0!	820.8		820.8	#DIV/0!	16.6486	#DIV/0!	816.7		816.7	#DIV/0!	16.525	#DIV/0!				MDR	100	108.229	109.38	108.568	0	#DIV/0!	#DIV/0!	#DIV/0!		MDR
		#DIV/0!	#DIV/0!	#DIV/0!	#DIV/0!			#DIV/0!	#DIV/0!	#DIV/0!	#DIV/0!			#DIV/0!	#DIV/0!	#DIV/0!	#DIV/0!			#DIV/0!	#DIV/0!	#DIV/0!	#DIV/0!			#DIV/0!	#DIV/0!	#DIV/0!	#DIV/0!				0	100	#DIV/0!	#DIV/0!	#DIV/0!	0	#DIV/0!	#DIV/0!	#DIV/0!		0
p53 signaling		#DIV/0!	#DIV/0!	#DIV/0!	#DIV/0!					#DIV/0!	#DIV/0!					#DIV/0!	#DIV/0!					#DIV/0!	#DIV/0!					#DIV/0!	#DIV/0!				0										0
																																											0
																																											0
	p53	326.112	17.5992	210.68	18.4096	344.25	#DIV/0!	344.25	#DIV/0!	11.4408	#DIV/0!	322.85	#DIV/0!	322.85	#DIV/0!	10.3694	#DIV/0!	303.2	#DIV/0!	303.2	#DIV/0!	9.48399	#DIV/0!	334.15	#DIV/0!	334.15	#DIV/0!	10.9166	#DIV/0!	#DIV/0!	#DIV/0!		p53	100	89.6927	82.4697	94.7184	0	8.16371	3.69709	6.06511	A	p53
	p53	192.85	14.5292	120.466	14.5292	212.1		212.1	#DIV/0!	9.57257	#DIV/0!	185		185	#DIV/0!	8.03332	#DIV/0!	178.9		178.9	#DIV/0!	7.64422	#DIV/0!	195.4		195.4	#DIV/0!	8.65645	#DIV/0!				p53	100	83.9201	79.8555	90.4297	0	#DIV/0!	#DIV/0!	#DIV/0!		p53
	p53	459.375	22.2901	299.272	22.2901	476.4		476.4	#DIV/0!	13.3089	#DIV/0!	460.7		460.7	#DIV/0!	12.7054	#DIV/0!	427.5		427.5	#DIV/0!	11.3238	#DIV/0!	472.9		472.9	#DIV/0!	13.1768	#DIV/0!				p53	100	95.4654	85.084	99.0071	0	#DIV/0!	#DIV/0!	#DIV/0!		p53
	p73	412.422	51.994	236.702	51.994	488.59	#DIV/0!	488.59	#DIV/0!	14.8772	#DIV/0!	373.8	#DIV/0!	373.8	#DIV/0!	11.1323	#DIV/0!	386.875	#DIV/0!	386.875	#DIV/0!	11.6025	#DIV/0!	400.425	#DIV/0!	400.425	#DIV/0!	12.0999	#DIV/0!	#DIV/0!	#DIV/0!	#DIV/0!	p73	100	76.1192	78.9905	82.2624	0	4.68846	3.7466	3.55849	A	p73
	p73	859.95	121.225	480.74	121.225	1037.3		1037.3	#DIV/0!	23.5915	#DIV/0!	767.3		767.3	#DIV/0!	16.9281	#DIV/0!	802.4		802.4	#DIV/0!	17.9349	#DIV/0!	832.8		832.8	#DIV/0!	18.7632	#DIV/0!				p73	100	71.7549	76.0225	79.5339	0					p73
	p73	166.425	13.0272	103.47	13.0272	185		185	#DIV/0!	9.02938	#DIV/0!	155.4		155.4	#DIV/0!	7.20623	#DIV/0!	160		160	#DIV/0!	7.51863	#DIV/0!	165.3		165.3	#DIV/0!	7.86319	#DIV/0!				p73	100	79.8087	83.2684	87.0845	0					p73
	p73	370.725	51.5762	207.931	51.5762	446.4		446.4	#DIV/0!	15.4424	#DIV/0!	332.9		332.9	#DIV/0!	11.1789	#DIV/0!	344.5		344.5	#DIV/0!	11.6863	#DIV/0!	359.1		359.1	#DIV/0!	12.2951	#DIV/0!				p73	100	72.3911	75.6763	79.6187	0					p73
	p73	252.59	22.1478	154.665	22.1478	285.66		285.66	#DIV/0!	11.4453	#DIV/0!	239.6		239.6	#DIV/0!	9.21601	#DIV/0!	240.6		240.6	#DIV/0!	9.2701	#DIV/0!	244.5		244.5	#DIV/0!	9.47812	#DIV/0!				p73	100	80.5222	80.9949	82.8124	0					p73
	MDM2	300.688	7.16012	203.321	7.35137	294.45	#DIV/0!	294.45	#DIV/0!	9.36411	#DIV/0!	311	#DIV/0!	311	#DIV/0!	10.1858	#DIV/0!	299	#DIV/0!	299	#DIV/0!	9.62444	#DIV/0!	298.3	#DIV/0!	298.3	#DIV/0!	9.59272	#DIV/0!	#DIV/0!	#DIV/0!		MDM2	100	108.874	103.141	102.845	0	0.688283	2.50672	2.80396	A	MDM2
	MDM2	188.9	4.45047	127.78	4.45047	183.4		183.4	#DIV/0!	7.45791	#DIV/0!	194.3		194.3	#DIV/0!	8.15601	#DIV/0!	189		189	#DIV/0!	7.82435	#DIV/0!	188.9		188.9	#DIV/0!	7.81796	#DIV/0!				MDM2	100	109.36	104.913	104.828	0	#DIV/0!	#DIV/0!	#DIV/0!		MDM2
	MDM2	412.475	10.2523	278.48	10.2523	405.5		405.5	#DIV/0!	11.2703	#DIV/0!	427.7		427.7	#DIV/0!	12.2156	#DIV/0!	409		409	#DIV/0!	11.4245	#DIV/0!	407.7		407.7	#DIV/0!	11.3675	#DIV/0!				MDM2	100	108.387	101.368	100.862	0	#DIV/0!	#DIV/0!	#DIV/0!		MDM2
	BAD	356.45	10.0481	239.467	13.5339	366.85	#DIV/0!	366.85	#DIV/0!	11.4166	#DIV/0!	362.95	#DIV/0!	362.95	#DIV/0!	11.2667	#DIV/0!	345.8	#DIV/0!	345.8	#DIV/0!	10.3907	#DIV/0!	350.2	#DIV/0!	350.2	#DIV/0!	10.6125	#DIV/0!	#DIV/0!	#DIV/0!	#DIV/0!	BAD	100	98.9929	90.6219	92.629	0	6.77063	8.68241	7.27321	A	BAD
	BAD	441.675	6.88253	302.29	6.88253	449.8		449.8	#DIV/0!	12.1454	#DIV/0!	433.2		433.2	#DIV/0!	11.4416	#DIV/0!	440.4		440.4	#DIV/0!	11.752	#DIV/0!	443.3		443.3	#DIV/0!	11.8748	#DIV/0!				BAD	100	94.2054	96.7613	97.7719	0	#DIV/0!	#DIV/0!	#DIV/0!		BAD
	BAD	271.225	20.1854	169.672	20.1854	283.9		283.9	#DIV/0!	10.6877	#DIV/0!	292.7		292.7	#DIV/0!	11.0918	#DIV/0!	251.2		251.2	#DIV/0!	9.02928	#DIV/0!	257.1		257.1	#DIV/0!	9.35029	#DIV/0!				BAD	100	103.78	84.4825	87.4861	0	#DIV/0!	#DIV/0!	#DIV/0!		BAD
			#DIV/0!	#DIV/0!																																							0
	BAK	402.3	9.70919	271.901	9.95505	402.05	#DIV/0!	402.05	#DIV/0!	11.3295	#DIV/0!	407.8	#DIV/0!	407.8	#DIV/0!	11.5447	#DIV/0!	410.6	#DIV/0!	410.6	#DIV/0!	11.6741	#DIV/0!	388.75	#DIV/0!	388.75	#DIV/0!	10.7193	#DIV/0!	#DIV/0!	#DIV/0!	#DIV/0!	BAK	100	101.629	102.859	94.4668	0	3.02702	2.03901	1.65036	A	BAK
	BAK	294.975	6.84172	199.641	6.84172	297.7		297.7	#DIV/0!	9.90249	#DIV/0!	296.7		296.7	#DIV/0!	9.85186	#DIV/0!	300.5		300.5	#DIV/0!	10.0429	#DIV/0!	285		285	#DIV/0!	9.23901	#DIV/0!				BAK	100	99.4888	101.418	93.2999	0	#DIV/0!	#DIV/0!	#DIV/0!		BAK
	BAK	509.625	13.0684	343.669	13.0684	506.4		506.4		12.7566	0	518.9		518.9		13.2375	0	520.7		520.7		13.3053	0	492.5		492.5		12.1996	0				BAK	100	103.77	104.301	95.6338	0					BAK
	NOXA	500.462	14.2808	336.043	14.8715	508.6	#DIV/0!	508.6	#DIV/0!	12.964	#DIV/0!	493.6	#DIV/0!	493.6	#DIV/0!	12.4069	#DIV/0!	484.05	#DIV/0!	484.05	#DIV/0!	11.9799	#DIV/0!	515.6	#DIV/0!	515.6	#DIV/0!	13.1763	#DIV/0!	#DIV/0!	#DIV/0!	#DIV/0!	NOXA	100	95.8468	92.1729	101.272	0	1.17146	1.91922	2.97508	A	NOXA
	NOXA	327.525	9.06104	220.206	9.06104	334.9		334.9	#DIV/0!	10.7095	#DIV/0!	327.4		327.4	#DIV/0!	10.3534	#DIV/0!	314.8		314.8	#DIV/0!	9.72592	#DIV/0!	333		333	#DIV/0!	10.6204	#DIV/0!				NOXA	100	96.6751	90.8158	99.1682	0	#DIV/0!	#DIV/0!	#DIV/0!		NOXA
	NOXA	673.4	20.6819	450.698	20.6819	682.3		682.3	#DIV/0!	15.2185	#DIV/0!	659.8		659.8	#DIV/0!	14.4604	#DIV/0!	653.3		653.3	#DIV/0!	14.2338	#DIV/0!	698.2		698.2	#DIV/0!	15.7322	#DIV/0!				NOXA	100	95.0184	93.5299	103.376	0	#DIV/0!	#DIV/0!	#DIV/0!		NOXA
	PUMA	367.825	7.28337	250.194	10.5478	376.75	#DIV/0!	376.75	#DIV/0!	11.3636	#DIV/0!	361.3	#DIV/0!	361.3	#DIV/0!	10.6806	#DIV/0!	362.5	#DIV/0!	362.5	#DIV/0!	10.696	#DIV/0!	370.75	#DIV/0!	370.75	#DIV/0!	11.0423	#DIV/0!	#DIV/0!	#DIV/0!	#DIV/0!	PUMA	100	94.142	93.9315	96.8049	0	2.95909	3.74321	7.1107	A	PUMA
	PUMA	304.05	8.70498	204.13	8.70498	315.1		315.1	#DIV/0!	10.5342	#DIV/0!	306.9		306.9	#DIV/0!	10.1376	#DIV/0!	296.6		296.6	#DIV/0!	9.61613	#DIV/0!	297.6		297.6	#DIV/0!	9.66799	#DIV/0!				PUMA	100	96.2344	91.2846	91.7769	0	#DIV/0!	#DIV/0!	#DIV/0!		PUMA
	PUMA	431.6	12.3906	289.729	12.3906	438.4		438.4	#DIV/0!	12.1931	#DIV/0!	415.7		415.7	#DIV/0!	11.2237	#DIV/0!	428.4		428.4	#DIV/0!	11.7758	#DIV/0!	443.9		443.9	#DIV/0!	12.4165	#DIV/0!				PUMA	100	92.0496	96.5783	101.833	0	#DIV/0!	#DIV/0!	#DIV/0!		PUMA
	BAX	224.925	23.5173	133.93	23.5494	258.2	#DIV/0!	258.2	#DIV/0!	11.0746	#DIV/0!	204	#DIV/0!	204	#DIV/0!	8.35848	#DIV/0!	214.4	#DIV/0!	214.4	#DIV/0!	8.95576	#DIV/0!	223.1	#DIV/0!	223.1	#DIV/0!	9.41479	#DIV/0!	#DIV/0!	#DIV/0!	#DIV/0!	BAX	100	76.0401	81.3771	85.3871	0	6.86787	5.63881	4.74322	A	BAX
	BAX	226.85	13.1961	145.599	13.1961	245.1		245.1	#DIV/0!	9.97502	#DIV/0!	214.7		214.7	#DIV/0!	8.31271	#DIV/0!	220.4		220.4	#DIV/0!	8.64876	#DIV/0!	227.2		227.2	#DIV/0!	9.03333	#DIV/0!				BAX	100	83.3352	86.7042	90.5595	0	#DIV/0!	#DIV/0!	#DIV/0!		BAX
	BAX	197.3	20.0261	118.084	20.0261	225.6		225.6	#DIV/0!	10.369	#DIV/0!	178.7		178.7	#DIV/0!	7.78564	#DIV/0!	190.3		190.3	#DIV/0!	8.49801	#DIV/0!	194.6		194.6	#DIV/0!	8.74735	#DIV/0!				BAX	100	75.0857	81.9559	84.3606	0	#DIV/0!	#DIV/0!	#DIV/0!		BAX
	BAX	250.625	37.426	138.012	37.426	303.9		303.9	#DIV/0!	12.8798	#DIV/0!	218.6		218.6	#DIV/0!	8.97711	#DIV/0!	232.5		232.5	#DIV/0!	9.72052	#DIV/0!	247.5		247.5	#DIV/0!	10.4637	#DIV/0!				BAX	100	69.6993	75.4712	81.2412	0	#DIV/0!	#DIV/0!	#DIV/0!		BAX
		#DIV/0!	#DIV/0!	#DIV/0!																																							0
	BCL2	484.144	9.93978	328.961	9.93978	490.65	#DIV/0!	490.65	#DIV/0!	12.5774	#DIV/0!	476.45	#DIV/0!	476.45	#DIV/0!	12.0034	#DIV/0!	488.15	#DIV/0!	488.15	#DIV/0!	12.49	#DIV/0!	481.325	#DIV/0!	481.325	#DIV/0!	12.2099	#DIV/0!	#DIV/0!	#DIV/0!	#DIV/0!	BCL2	100	95.3987	99.3948	97.1539	0	2.09846	2.39562	5.58515	A	BCL2
	BCL2	434.9	16.1767	288.253	16.1767	434.3		434.3	#DIV/0!	12.085	#DIV/0!	412.6		412.6	#DIV/0!	11.1511	#DIV/0!	442.8		442.8	#DIV/0!	12.4317	#DIV/0!	449.9		449.9	#DIV/0!	12.714	#DIV/0!				BCL2	100	92.2723	102.869	105.205	0	#DIV/0!	#DIV/0!	#DIV/0!		BCL2
	BCL2	286.525	4.56682	196.001	4.56682	291.3		291.3	#DIV/0!	9.76214	#DIV/0!	284.6		284.6	#DIV/0!	9.41272	#DIV/0!	289.1		289.1	#DIV/0!	9.6488	#DIV/0!	281.1		281.1	#DIV/0!	9.22493	#DIV/0!				BCL2	100	96.4207	98.839	94.497	0	#DIV/0!	#DIV/0!	#DIV/0!		BCL2
	BCL2	658.175	7.72329	452.999	7.72329	667.7		667.7	#DIV/0!	14.6527	#DIV/0!	651.5		651.5	#DIV/0!	14.089	#DIV/0!	661.2		661.2	#DIV/0!	14.4292	#DIV/0!	652.3		652.3	#DIV/0!	14.1174	#DIV/0!				BCL2	100	96.1533	98.4746	96.3469	0	#DIV/0!	#DIV/0!	#DIV/0!		BCL2
	BCL2	556.975	11.2923	378.59	11.2923	569.3		569.3	#DIV/0!	13.8098	#DIV/0!	557.1		557.1	#DIV/0!	13.3608	#DIV/0!	559.5		559.5	#DIV/0!	13.4503	#DIV/0!	542		542	#DIV/0!	12.7832	#DIV/0!				BCL2	100	96.7486	97.3968	92.5662	0	#DIV/0!	#DIV/0!	#DIV/0!		BCL2
																																											0
	APAF1	291.225	8.32671	195.531	9.22983	299.5	#DIV/0!	299.5	#DIV/0!	10.1229	#DIV/0!	293.1	#DIV/0!	293.1	#DIV/0!	9.7709	#DIV/0!	292.65	#DIV/0!	292.65	#DIV/0!	9.6884	#DIV/0!	279.65	#DIV/0!	279.65	#DIV/0!	9.06806	#DIV/0!	#DIV/0!	#DIV/0!		APAF1	100	96.1549	94.8463	89.1405	0	3.3988	7.96164	4.05804	A	APAF1
	APAF1	182.125	8.20218	119.285	8.20218	192.8		192.8	#DIV/0!	8.57407	#DIV/0!	183.9		183.9	#DIV/0!	8.03833	#DIV/0!	177.8		177.8	#DIV/0!	7.64949	#DIV/0!	174		174	#DIV/0!	7.39694	#DIV/0!				APAF1	100	93.7516	89.2165	86.271	0	#DIV/0!	#DIV/0!	#DIV/0!		APAF1
	APAF1	400.325	10.2575	269.97	10.2575	406.2		406.2	#DIV/0!	11.6718	#DIV/0!	402.3		402.3	#DIV/0!	11.5035	#DIV/0!	407.5		407.5	#DIV/0!	11.7273	#DIV/0!	385.3		385.3	#DIV/0!	10.7392	#DIV/0!				APAF1	100	98.5582	100.476	92.0099	0	#DIV/0!	#DIV/0!	#DIV/0!		APAF1
	caspase 9	212.938	10.3547	138.702	10.8841	222.25	#DIV/0!	222.25	#DIV/0!	9.15642	#DIV/0!	199.3	#DIV/0!	199.3	#DIV/0!	7.81843	#DIV/0!	210.65	#DIV/0!	210.65	#DIV/0!	8.51247	#DIV/0!	219.55	#DIV/0!	219.55	#DIV/0!	8.99136	#DIV/0!	#DIV/0!	#DIV/0!	#DIV/0!	caspase 9	100	85.6273	93.1588	98.0508	0	6.36954	5.08374	3.89244	A	caspase 9
	caspase 9	209.45	5.86089	140.754	5.86089	215.9		215.9	#DIV/0!	8.66867	#DIV/0!	201.8		201.8	#DIV/0!	7.81319	#DIV/0!	211.1		211.1	#DIV/0!	8.38725	#DIV/0!	209		209	#DIV/0!	8.26111	#DIV/0!				caspase 9	100	90.1313	96.7535	95.2984	0	#DIV/0!	#DIV/0!	#DIV/0!		caspase 9
	caspase 9	216.425	15.9073	135.59	15.9073	228.6		228.6	#DIV/0!	9.64416	#DIV/0!	196.8		196.8	#DIV/0!	7.82367	#DIV/0!	210.2		210.2	#DIV/0!	8.6377	#DIV/0!	230.1		230.1	#DIV/0!	9.72162	#DIV/0!				caspase 9	100	81.1234	89.564	100.803	0	#DIV/0!	#DIV/0!	#DIV/0!		caspase 9
																																											0
	c-caspase 9	609.25	32.2235	394.252	32.2235	652.325	#DIV/0!	652.325	#DIV/0!	15.572	#DIV/0!	612.625	#DIV/0!	612.625	#DIV/0!	14.315	#DIV/0!	590.65	#DIV/0!	590.65	#DIV/0!	13.626	#DIV/0!	581.4	#DIV/0!	581.4	#DIV/0!	13.199	#DIV/0!	#DIV/0!	#DIV/0!	#DIV/0!	c-caspase 9	100	92.0229	88.0708	84.3126	0	3.00192	4.34835	2.70182	A	c-caspase 9
	c-caspase 9	460.3	32.8204	289.39	32.8204	507.5		507.5	#DIV/0!	14.7686	#DIV/0!	457.4		457.4	#DIV/0!	12.9619	#DIV/0!	440.8		440.8	#DIV/0!	12.3049	#DIV/0!	435.5		435.5	#DIV/0!	12.0876	#DIV/0!				c-caspase 9	100	87.7667	83.3182	81.8469	0	#DIV/0!	#DIV/0!	#DIV/0!		c-caspase 9
	c-caspase 9	217.775	12.0345	140.408	12.0345	230		230	#DIV/0!	9.46531	#DIV/0!	220.6		220.6	#DIV/0!	8.955	#DIV/0!	219.3		219.3	#DIV/0!	8.88212	#DIV/0!	201.2		201.2	#DIV/0!	7.79692	#DIV/0!				c-caspase 9	100	94.6087	93.8387	82.3737	0	#DIV/0!	#DIV/0!	#DIV/0!		c-caspase 9
	c-caspase 9	913.925	46.9945	592.753	46.9945	974.7		974.7	#DIV/0!	19.5435	#DIV/0!	926.7		926.7	#DIV/0!	18.2742	#DIV/0!	882.8		882.8	#DIV/0!	17.0308	#DIV/0!	871.5		871.5	#DIV/0!	16.6957	#DIV/0!				c-caspase 9	100	93.5055	87.143	85.4287	0	#DIV/0!	#DIV/0!	#DIV/0!		c-caspase 9
	c-caspase 9	845	37.0446	554.455	37.0446	897.1		897.1	#DIV/0!	18.5107	#DIV/0!	845.8		845.8	#DIV/0!	17.0688	#DIV/0!	819.7		819.7	#DIV/0!	16.2863	#DIV/0!	817.4		817.4	#DIV/0!	16.2156	#DIV/0!				c-caspase 9	100	92.2107	87.9835	87.6012	0	#DIV/0!	#DIV/0!	#DIV/0!		c-caspase 9
																																											0
	AIF	299.275	11.032	198.461	15.0038	314.5	#DIV/0!	314.5	#DIV/0!	10.7729	#DIV/0!	307.933	386.4	298.333	#DIV/0!	10.0164	#DIV/0!	296.033	#DIV/0!	296.033	#DIV/0!	9.89779	#DIV/0!	288.233	#DIV/0!	288.233	#DIV/0!	9.5548	#DIV/0!	#DIV/0!	#DIV/0!	#DIV/0!	AIF	100	92.9477	92.2102	89.0543	0	5.65956	8.69057	2.43413	A	AIF
	AIF	181.65	6.37939	120.776	6.37939	188.1		188.1	#DIV/0!	8.20514	#DIV/0!	175.4		175.4	#DIV/0!	7.39083	#DIV/0!	186.1		186.1	#DIV/0!	8.08235	#DIV/0!	177		177	#DIV/0!	7.49829	#DIV/0!				AIF	100	90.0756	98.5035	91.3853	0	#DIV/0!	#DIV/0!	#DIV/0!		AIF
	AIF	426.9	19.4588	279.371	19.4588	449.7		449.7	#DIV/0!	13.051	#DIV/0!	444	386.4	415.2	40.7294	11.6546	5.82737	435.8		435.8	#DIV/0!	12.5072	#DIV/0!	406.9		406.9	#DIV/0!	11.2929	#DIV/0!				AIF	100	89.3001	95.8328	86.5287	0					AIF
	AIF	289.275	19.1731	183.319	19.1731	305.7		305.7	#DIV/0!	11.0626	#DIV/0!	304.4		304.4	#DIV/0!	11.0037	#DIV/0!	266.2		266.2	#DIV/0!	9.10388	#DIV/0!	280.8		280.8	#DIV/0!	9.87323	#DIV/0!				AIF	100	99.4675	82.2944	89.2489	0					AIF
	PARP-1	276.408	13.8511	179.635	14.8942	297.1	#DIV/0!	297.1	#DIV/0!	10.7905	#DIV/0!	267.967	#DIV/0!	267.967	#DIV/0!	9.37313	#DIV/0!	271.033	#DIV/0!	271.033	#DIV/0!	9.52825	#DIV/0!	269.533	#DIV/0!	269.533	#DIV/0!	9.42218	#DIV/0!	#DIV/0!	#DIV/0!	#DIV/0!	PARP-1	100	86.9023	88.2806	87.1448	0	2.55518	0.269125	4.66634	A	PARP-1
	PARP-1	180.3	9.44493	116.765	9.44493	194.4		194.4	#DIV/0!	8.81107	#DIV/0!	175		175	#DIV/0!	7.63118	#DIV/0!	176.9		176.9	#DIV/0!	7.75467	#DIV/0!	174.9		174.9	#DIV/0!	7.62463	#DIV/0!				PARP-1	100	86.609	88.0106	86.5346	0	#DIV/0!	#DIV/0!	#DIV/0!		PARP-1
	PARP-1	295.7	17.01	189.98	17.01	319.2		319.2	#DIV/0!	11.3675	#DIV/0!	293.7		293.7	#DIV/0!	10.1843	#DIV/0!	291.3		291.3	#DIV/0!	10.0658	#DIV/0!	278.6		278.6	#DIV/0!	9.41382	#DIV/0!				PARP-1	100	89.5914	88.5488	82.8135	0	#DIV/0!	#DIV/0!	#DIV/0!		PARP-1
	PARP-1	353.225	18.2277	229.03	18.2277	377.7		377.7	#DIV/0!	12.193	#DIV/0!	335.2		335.2	#DIV/0!	10.3039	#DIV/0!	344.9		344.9	#DIV/0!	10.7643	#DIV/0!	355.1		355.1	#DIV/0!	11.2281	#DIV/0!				PARP-1	100	84.5064	88.2824	92.0861	0	#DIV/0!	#DIV/0!	#DIV/0!		PARP-1
	c-PARP	314.337	22.5687	197.468	22.6614	344.4	#DIV/0!	344.4	#DIV/0!	12.0901	#DIV/0!	290.85	#DIV/0!	290.85	#DIV/0!	9.54657	#DIV/0!	306	#DIV/0!	306	#DIV/0!	10.3618	#DIV/0!	316.1	#DIV/0!	316.1	#DIV/0!	10.8275	#DIV/0!	#DIV/0!	#DIV/0!	#DIV/0!	c-PARP	100	78.4533	85.495	89.3059	0	9.40586	3.87899	4.6313	A	c-PARP
	c-PARP	406.6	20.2907	264.329	20.2907	433.7		433.7	#DIV/0!	13.0143	#DIV/0!	387		387	#DIV/0!	11.0757	#DIV/0!	396.2		396.2	#DIV/0!	11.4835	#DIV/0!	409.5		409.5	#DIV/0!	12.0487	#DIV/0!				c-PARP	100	85.1043	88.2379	92.5807	0	#DIV/0!	#DIV/0!	#DIV/0!		c-PARP
	c-PARP	222.075	25.032	130.42	25.032	255.1		255.1	#DIV/0!	11.166	#DIV/0!	194.7		194.7	#DIV/0!	8.01745	#DIV/0!	215.8		215.8	#DIV/0!	9.2401	#DIV/0!	222.7		222.7	#DIV/0!	9.60622	#DIV/0!				c-PARP	100	71.8024	82.7522	86.031	0	#DIV/0!	#DIV/0!	#DIV/0!		c-PARP
		#DIV/0!	#DIV/0!	#DIV/0!	#DIV/0!			#DIV/0!	#DIV/0!	#DIV/0!	#DIV/0!			#DIV/0!	#DIV/0!	#DIV/0!	#DIV/0!			#DIV/0!	#DIV/0!	#DIV/0!	#DIV/0!			#DIV/0!	#DIV/0!	#DIV/0!	#DIV/0!				0	100	#DIV/0!	#DIV/0!	#DIV/0!	0	#DIV/0!	#DIV/0!	#DIV/0!		0
		#DIV/0!	#DIV/0!	#DIV/0!	#DIV/0!			#DIV/0!	#DIV/0!	#DIV/0!	#DIV/0!			#DIV/0!	#DIV/0!	#DIV/0!	#DIV/0!			#DIV/0!	#DIV/0!	#DIV/0!	#DIV/0!			#DIV/0!	#DIV/0!	#DIV/0!	#DIV/0!				0	100	#DIV/0!	#DIV/0!	#DIV/0!	0	#DIV/0!	#DIV/0!	#DIV/0!		0
																																											0
		#DIV/0!	#DIV/0!	#DIV/0!																																							0
		#DIV/0!	#DIV/0!	#DIV/0!	#DIV/0!			#DIV/0!	#DIV/0!	#DIV/0!	#DIV/0!			#DIV/0!	#DIV/0!	#DIV/0!	#DIV/0!			#DIV/0!	#DIV/0!	#DIV/0!	#DIV/0!			#DIV/0!	#DIV/0!	#DIV/0!	#DIV/0!					100	#DIV/0!	#DIV/0!	#DIV/0!	0	#DIV/0!	#DIV/0!	#DIV/0!		0
FAS-related apoptosis		#DIV/0!	#DIV/0!	#DIV/0!	#DIV/0!					#DIV/0!	#DIV/0!					#DIV/0!	#DIV/0!					#DIV/0!	#DIV/0!					#DIV/0!	#DIV/0!														0
	FASL	312.283	21.607	196.991	21.7745	295.733	#DIV/0!	295.733	#DIV/0!	9.77019	#DIV/0!	297.633	#DIV/0!	297.633	#DIV/0!	9.85156	#DIV/0!	313.3	#DIV/0!	313.3	#DIV/0!	10.6224	#DIV/0!	342.467	#DIV/0!	342.467	#DIV/0!	11.816	#DIV/0!	#DIV/0!	#DIV/0!	#DIV/0!	FASL	100	100.685	108.987	120.454	0	0.959864	1.7309	3.77422	A	FASL
	FASL	165.275	9.25252	106.44	9.25252	157.8		157.8	#DIV/0!	7.16659	#DIV/0!	157.4		157.4	#DIV/0!	7.13863	#DIV/0!	169.7		169.7	#DIV/0!	7.95362	#DIV/0!	176.2		176.2	#DIV/0!	8.35225	#DIV/0!				FASL	100	99.6098	110.982	116.544	0	#DIV/0!	#DIV/0!	#DIV/0!		FASL
	FASL	359.45	28.9651	222.65	28.9651	338.5		338.5	#DIV/0!	10.7634	#DIV/0!	340.8		340.8	#DIV/0!	10.8697	#DIV/0!	357.5		357.5	#DIV/0!	11.6125	#DIV/0!	401		401	#DIV/0!	13.3548	#DIV/0!				FASL	100	100.988	107.889	124.076	0	#DIV/0!	#DIV/0!	#DIV/0!		FASL
	FASL	412.125	27.1058	261.382	27.1058	390.9		390.9	#DIV/0!	11.3806	#DIV/0!	394.7		394.7	#DIV/0!	11.5464	#DIV/0!	412.7		412.7	#DIV/0!	12.3011	#DIV/0!	450.2		450.2	#DIV/0!	13.7411	#DIV/0!				FASL	100	101.456	108.089	120.741	0	#DIV/0!	#DIV/0!	#DIV/0!		FASL
	FAS	611.054	17.2242	410.513	17.2242	588.386	#DIV/0!	588.386	#DIV/0!	12.9921	#DIV/0!	626.671	#DIV/0!	626.671	#DIV/0!	14.3111	#DIV/0!	619.157	#DIV/0!	619.157	#DIV/0!	14.0894	#DIV/0!	610	#DIV/0!	610	#DIV/0!	13.757	#DIV/0!	#DIV/0!	#DIV/0!	#DIV/0!	FAS	100	110.12	108.704	105.9	0	3.6104	1.89294	2.06275	A	FAS
	FAS	172.725	5.5614	115.346	5.5614	165.3		165.3	#DIV/0!	7.06781	#DIV/0!	175.4		175.4	#DIV/0!	7.74945	#DIV/0!	178.2		178.2	#DIV/0!	7.92805	#DIV/0!	172		172	#DIV/0!	7.52688	#DIV/0!				FAS	100	109.644	112.171	106.495	0	#DIV/0!	#DIV/0!	#DIV/0!		FAS
	FAS	498.175	12.6842	336.038	12.6842	479.3		479.3	#DIV/0!	11.9692	#DIV/0!	506.1		506.1	#DIV/0!	13.0408	#DIV/0!	505		505	#DIV/0!	12.9985	#DIV/0!	502.3		502.3	#DIV/0!	12.8943	#DIV/0!				FAS	100	108.953	108.6	107.729	0	#DIV/0!	#DIV/0!	#DIV/0!		FAS
	FAS	408.8	13.5324	272.628	13.5324	393.8		393.8	#DIV/0!	11.0078	#DIV/0!	425.3		425.3	#DIV/0!	12.3561	#DIV/0!	413.1		413.1	#DIV/0!	11.8521	#DIV/0!	403		403	#DIV/0!	11.4181	#DIV/0!				FAS	100	112.248	107.67	103.727	0	#DIV/0!	#DIV/0!	#DIV/0!		FAS
	FAS	931.35	19.1361	632.809	19.1361	905.8		905.8	#DIV/0!	16.5224	#DIV/0!	947.7		947.7	#DIV/0!	17.7452	#DIV/0!	944.2		944.2	#DIV/0!	17.6463	#DIV/0!	927.7		927.7	#DIV/0!	17.1724	#DIV/0!				FAS	100	107.4	106.802	103.934	0	#DIV/0!	#DIV/0!	#DIV/0!		FAS
	FAS	658.325	11.6102	449.217	11.6102	643.3		643.3	#DIV/0!	13.9314	#DIV/0!	661		661	#DIV/0!	14.5528	#DIV/0!	671.4		671.4	#DIV/0!	14.9058	#DIV/0!	657.6		657.6	#DIV/0!	14.4355	#DIV/0!				FAS	100	104.46	106.995	103.619	0	#DIV/0!	#DIV/0!	#DIV/0!		FAS
	FAS	835.925	32.1047	553.043	32.1047	793.8		793.8	#DIV/0!	15.5164	#DIV/0!	871.1		871.1	#DIV/0!	17.8342	#DIV/0!	844.7		844.7	#DIV/0!	17.078	#DIV/0!	834.1		834.1	#DIV/0!	16.7648	#DIV/0!				FAS	100	114.938	110.064	108.046	0	#DIV/0!	#DIV/0!	#DIV/0!		FAS
	FAS	772.075	25.9402	514.512	25.9402	737.4		737.4	#DIV/0!	14.9294	#DIV/0!	800.1		800.1	#DIV/0!	16.8993	#DIV/0!	777.5		777.5	#DIV/0!	16.2169	#DIV/0!	773.3		773.3	#DIV/0!	16.0869	#DIV/0!				FAS	100	113.195	108.624	107.753	0	#DIV/0!	#DIV/0!	#DIV/0!		FAS
																																											0
	FADD	306.575	13.2909	201.312	14.1381	289.5	#DIV/0!	289.5	#DIV/0!	9.2815	#DIV/0!	321.95	#DIV/0!	321.95	#DIV/0!	10.7687	#DIV/0!	306.9	#DIV/0!	306.9	#DIV/0!	10.1876	#DIV/0!	307.95	#DIV/0!	307.95	#DIV/0!	10.1874	#DIV/0!	#DIV/0!	#DIV/0!	#DIV/0!	FADD	100	115.253	110.25	109.641	0	5.94984	3.76184	0.920763	A	FADD
	FADD	201.7	6.97233	134.218	6.97233	191.7		191.7	#DIV/0!	7.58171	#DIV/0!	205.1		205.1	#DIV/0!	8.41916	#DIV/0!	207.5		207.5	#DIV/0!	8.56051	#DIV/0!	202.5		202.5	#DIV/0!	8.26331	#DIV/0!				FADD	100	111.046	112.91	108.99	0	#DIV/0!	#DIV/0!	#DIV/0!		FADD
	FADD	411.45	21.3039	266.711	21.3039	387.3		387.3	#DIV/0!	10.9813	#DIV/0!	438.8		438.8	#DIV/0!	13.1183	#DIV/0!	406.3		406.3	#DIV/0!	11.8148	#DIV/0!	413.4		413.4	#DIV/0!	12.1115	#DIV/0!				FADD	100	119.46	107.59	110.292	0	#DIV/0!	#DIV/0!	#DIV/0!		FADD
																																											0
	FLIP	274.45	9.2764	182.839	9.57367	277.75	#DIV/0!	277.75	#DIV/0!	9.66023	#DIV/0!	283.65	#DIV/0!	283.65	#DIV/0!	9.97401	#DIV/0!	274.7	#DIV/0!	274.7	#DIV/0!	9.46647	#DIV/0!	261.7	#DIV/0!	261.7	#DIV/0!	8.78441	#DIV/0!	#DIV/0!	#DIV/0!		FLIP	100	103.463	97.6208	90.6902	0	2.1369	3.71274	2.42061	A	FLIP
	FLIP	186.8	9.11738	121.643	9.11738	190.3		190.3	#DIV/0!	8.28598	#DIV/0!	197.3		197.3	#DIV/0!	8.69813	#DIV/0!	183.6		183.6	#DIV/0!	7.8713	#DIV/0!	176		176	#DIV/0!	7.37275	#DIV/0!				FLIP	100	104.974	94.9955	88.9786	0	#DIV/0!	#DIV/0!	#DIV/0!		FLIP
	FLIP	362.1	10.03	243.44	10.03	365.2		365.2	#DIV/0!	11.0345	#DIV/0!	370		370	#DIV/0!	11.2499	#DIV/0!	365.8		365.8	#DIV/0!	11.0616	#DIV/0!	347.4		347.4	#DIV/0!	10.1961	#DIV/0!				FLIP	100	101.952	100.246	92.4019	0	#DIV/0!	#DIV/0!	#DIV/0!		FLIP
	BID	347.4	8.59098	234.589	8.71827	335.6	#DIV/0!	335.6	#DIV/0!	9.99321	#DIV/0!	346.5	#DIV/0!	346.5	#DIV/0!	10.4939	#DIV/0!	354.35	#DIV/0!	354.35	#DIV/0!	10.8595	#DIV/0!	353.15	#DIV/0!	353.15	#DIV/0!	10.8155	#DIV/0!	#DIV/0!	#DIV/0!	#DIV/0!	BID	100	104.782	108.47	108.129	0	2.85699	2.48789	1.24893	A	BID
	BID	428.925	11.8447	288.403	11.8447	412.1		412.1	#DIV/0!	11.1219	#DIV/0!	429.5		429.5	#DIV/0!	11.8784	#DIV/0!	438.7		438.7	#DIV/0!	12.2596	#DIV/0!	435.4		435.4	#DIV/0!	12.1242	#DIV/0!				BID	100	106.802	110.229	109.012	0	#DIV/0!	#DIV/0!	#DIV/0!		BID
	BID	265.875	5.59188	180.521	5.59188	259.1		259.1	#DIV/0!	8.8645	#DIV/0!	263.5		263.5	#DIV/0!	9.1093	#DIV/0!	270		270	#DIV/0!	9.45935	#DIV/0!	270.9		270.9	#DIV/0!	9.50681	#DIV/0!				BID	100	102.762	106.711	107.246	0	#DIV/0!	#DIV/0!	#DIV/0!		BID
	caspase 7	335.212	22.7278	211.921	24.7641	304.9	#DIV/0!	304.9	#DIV/0!	9.6984	#DIV/0!	334.85	#DIV/0!	334.85	#DIV/0!	11.1596	#DIV/0!	359.5	#DIV/0!	359.5	#DIV/0!	12.1355	#DIV/0!	341.6	#DIV/0!	341.6	#DIV/0!	11.3462	#DIV/0!	#DIV/0!	#DIV/0!	#DIV/0!	caspase 7	100	115.56	124.806	116.379	0	6.92817	4.5333	8.57362	A	caspase 7
	caspase 7	269.3	17.0562	171.454	17.0562	247.5		247.5	#DIV/0!	8.72045	#DIV/0!	281.8		281.8	#DIV/0!	10.5046	#DIV/0!	283.9		283.9	#DIV/0!	10.6041	#DIV/0!	264		264	#DIV/0!	9.62009	#DIV/0!				caspase 7	100	120.459	121.6	110.317	0	#DIV/0!	#DIV/0!	#DIV/0!		caspase 7
	caspase 7	401.125	32.472	248.316	32.472	362.3		362.3	#DIV/0!	10.6764	#DIV/0!	387.9		387.9	#DIV/0!	11.8146	#DIV/0!	435.1		435.1	#DIV/0!	13.6669	#DIV/0!	419.2		419.2	#DIV/0!	13.0723	#DIV/0!				caspase 7	100	110.661	128.011	122.441	0	#DIV/0!	#DIV/0!	#DIV/0!		caspase 7
	c-caspase 8	319.975	12.9753	211.007	12.9753	302.9	#DIV/0!	302.9	#DIV/0!	9.3907	#DIV/0!	328.767	#DIV/0!	328.767	#DIV/0!	10.5743	#DIV/0!	328.567	#DIV/0!	328.567	#DIV/0!	10.6555	#DIV/0!	319.667	#DIV/0!	319.667	#DIV/0!	10.2352	#DIV/0!	#DIV/0!	#DIV/0!	#DIV/0!	c-caspase 8	100	111.975	114.002	109.451	0	4.34816	4.0284	4.81166	A	c-caspase 8
	c-caspase 8	158.4	7.74812	103.132	7.74812	148.6		148.6	#DIV/0!	6.74301	#DIV/0!	156.5		156.5	#DIV/0!	7.30535	#DIV/0!	166.7		166.7	#DIV/0!	7.97296	#DIV/0!	161.8		161.8	#DIV/0!	7.65951	#DIV/0!				c-caspase 8	100	108.34	118.24	113.592	0	#DIV/0!	#DIV/0!	#DIV/0!		c-caspase 8
	c-caspase 8	352.225	11.2541	235.303	11.2541	338.6		338.6	#DIV/0!	10.1635	#DIV/0!	362.1		362.1	#DIV/0!	11.2604	#DIV/0!	360.8		360.8	#DIV/0!	11.2025	#DIV/0!	347.4		347.4	#DIV/0!	10.5876	#DIV/0!				c-caspase 8	100	110.793	110.223	104.173		#DIV/0!	#DIV/0!	#DIV/0!		c-caspase 8
	c-caspase 8	449.3	19.9237	294.586	19.9237	421.5		421.5	#DIV/0!	11.2656	#DIV/0!	467.7		467.7	#DIV/0!	13.1573	#DIV/0!	458.2		458.2	#DIV/0!	12.7912	#DIV/0!	449.8		449.8	#DIV/0!	12.4585	#DIV/0!				c-caspase 8	100	116.792	113.542	110.589		#DIV/0!	#DIV/0!	#DIV/0!		c-caspase 8
	c-caspase 10	375.325	21.1279	241.6	21.7923	351.55	#DIV/0!	351.55	#DIV/0!	10.4958	#DIV/0!	376.25	#DIV/0!	376.25	#DIV/0!	11.63	#DIV/0!	402.75	#DIV/0!	402.75	#DIV/0!	12.7159	#DIV/0!	370.75	#DIV/0!	370.75	#DIV/0!	11.3621	#DIV/0!	#DIV/0!	#DIV/0!	#DIV/0!	c-caspase 10	100	111.115	121.44	108.182	#DIV/0!	6.81753	6.33789	1.58958	A	c-caspase 10
	c-caspase 10	424.2	19.0919	277.848	19.0919	402.6		402.6	#DIV/0!	11.1692	#DIV/0!	418.8		418.8	#DIV/0!	11.8723	#DIV/0!	448.5		448.5	#DIV/0!	13.0634	#DIV/0!	426.9		426.9	#DIV/0!	12.2087	#DIV/0!				c-caspase 10	100	106.295	116.959	109.306		#DIV/0!	#DIV/0!	#DIV/0!		c-caspase 10
	c-caspase 10	326.45	24.4928	204.022	24.4928	300.5		300.5	#DIV/0!	9.82231	#DIV/0!	333.7		333.7	#DIV/0!	11.3876	#DIV/0!	357		357	#DIV/0!	12.3684	#DIV/0!	314.6		314.6	#DIV/0!	10.5156	#DIV/0!				c-caspase 10	100	115.936	125.922	107.058		#DIV/0!	#DIV/0!	#DIV/0!		c-caspase 10
		#DIV/0!	#DIV/0!	#DIV/0!												#DIV/0!												#DIV/0!						100	#DIV/0!	#DIV/0!							0
	caspase 3	376.262	19.3087	244.075	19.6713	348.9	#DIV/0!	348.9	#DIV/0!	10.2267	#DIV/0!	376.9	#DIV/0!	376.9	#DIV/0!	11.5032	#DIV/0!	387.15	#DIV/0!	387.15	#DIV/0!	11.9426	#DIV/0!	392.1	#DIV/0!	392.1	#DIV/0!	12.1677	#DIV/0!	#DIV/0!	#DIV/0!	#DIV/0!	caspase 3	100	112.441	116.782	119.237	0	0.779961	0.0717464	4.7992	A	caspase 3
	caspase 3	434.9	20.2901	284.14	20.2901	405.2		405.2	#DIV/0!	11.0027	#DIV/0!	438.7		438.7	#DIV/0!	12.4322	#DIV/0!	449.1		449.1	#DIV/0!	12.8437	#DIV/0!	446.6		446.6	#DIV/0!	12.746	#DIV/0!				caspase 3	100	112.992	116.732	115.844	0	#DIV/0!	#DIV/0!	#DIV/0!		caspase 3
	caspase 3	317.625	19.0526	203.285	19.0526	292.6		292.6	#DIV/0!	9.45067	#DIV/0!	315.1		315.1	#DIV/0!	10.5743	#DIV/0!	325.2		325.2	#DIV/0!	11.0415	#DIV/0!	337.6		337.6	#DIV/0!	11.5894	#DIV/0!				caspase 3	100	111.889	116.833	122.631	0	#DIV/0!	#DIV/0!	#DIV/0!		caspase 3
		#DIV/0!	#DIV/0!	#DIV/0!												#DIV/0!												#DIV/0!						100	#DIV/0!	#DIV/0!							0				t,a
	c-caspase 3	635.281	28.7818	415.915	28.7818	602.225	#DIV/0!	602.225	#DIV/0!	13.374	#DIV/0!	630.425	#DIV/0!	630.425	#DIV/0!	14.3084	#DIV/0!	637.625	#DIV/0!	637.625	#DIV/0!	14.6096	#DIV/0!	670.85	#DIV/0!	670.85	#DIV/0!	15.5825	#DIV/0!	#DIV/0!	#DIV/0!	#DIV/0!	c-caspase 3	100	106.663	109.418	116.054	0	1.94151	2.07074	3.32277	A	c-caspase 3
	c-caspase 3	407.675	12.3238	273.049	12.3238	392.2		392.2	#DIV/0!	10.9156	#DIV/0!	404.4		404.4	#DIV/0!	11.4609	#DIV/0!	413.2		413.2	#DIV/0!	11.8386	#DIV/0!	420.9		420.9	#DIV/0!	12.1594	#DIV/0!				c-caspase 3	100	104.995	108.455	111.394	0	#DIV/0!	#DIV/0!	#DIV/0!		c-caspase 3
	c-caspase 3	368.925	16.5321	241.715	16.5321	349.9		349.9	#DIV/0!	10.4012	#DIV/0!	361.5		361.5	#DIV/0!	10.9446	#DIV/0!	377		377	#DIV/0!	11.6312	#DIV/0!	387.3		387.3	#DIV/0!	12.0658	#DIV/0!				c-caspase 3	100	105.225	111.826	116.005	0	#DIV/0!	#DIV/0!	#DIV/0!		c-caspase 3
	c-caspase 3	908.4	45.6417	590.238	45.6417	858.2		858.2	#DIV/0!	16.3695	#DIV/0!	909.3		909.3	#DIV/0!	17.8623	#DIV/0!	897.6		897.6	#DIV/0!	17.5317	#DIV/0!	968.5		968.5	#DIV/0!	19.449	#DIV/0!				c-caspase 3	100	109.119	107.1	118.812	0	#DIV/0!	#DIV/0!	#DIV/0!		c-caspase 3
	c-caspase 3	856.125	40.6297	558.658	40.6297	808.6		808.6	#DIV/0!	15.8096	#DIV/0!	846.5		846.5	#DIV/0!	16.9659	#DIV/0!	862.7		862.7	#DIV/0!	17.4368	#DIV/0!	906.7		906.7	#DIV/0!	18.6559	#DIV/0!				c-caspase 3	100	107.314	110.293	118.004	0	#DIV/0!	#DIV/0!	#DIV/0!		c-caspase 3
																																											0
Tumor suppress proteins		#DIV/0!	#DIV/0!	#DIV/0!	#DIV/0!					#DIV/0!	#DIV/0!					#DIV/0!	#DIV/0!					#DIV/0!	#DIV/0!					#DIV/0!	#DIV/0!				0										0
	PTEN	806.719	19.3327	545.37	19.3327	800.375	#DIV/0!	800.375	#DIV/0!	15.5615	#DIV/0!	821.8	#DIV/0!	821.8	#DIV/0!	16.2082	#DIV/0!	819.35	#DIV/0!	819.35	#DIV/0!	16.0744	#DIV/0!	785.35	#DIV/0!	785.35	#DIV/0!	15.1578	#DIV/0!	#DIV/0!	#DIV/0!	#DIV/0!	PTEN	100	104.213	102.923	97.9405	0	1.73229	2.60882	4.44954	A	PTEN
	PTEN	461.5	8.33027	314.72	8.33027	453.8		453.8	#DIV/0!	11.7932	#DIV/0!	472.5		472.5	#DIV/0!	12.5611	#DIV/0!	456.5		456.5	#DIV/0!	11.9072	#DIV/0!	463.2		463.2	#DIV/0!	12.1852	#DIV/0!				PTEN	100	106.511	100.966	103.324	0	#DIV/0!	#DIV/0!	#DIV/0!		PTEN
	PTEN	473.925	6.72972	325.018	6.72972	473.1		473.1	#DIV/0!	12.1689	#DIV/0!	480		480	#DIV/0!	12.4492	#DIV/0!	477.8		477.8	#DIV/0!	12.3605	#DIV/0!	464.8		464.8	#DIV/0!	11.823	#DIV/0!				PTEN	100	102.303	101.575	97.1571	0	#DIV/0!	#DIV/0!	#DIV/0!		PTEN
	PTEN	1211.48	17.926	830.106	17.926	1201.6		1201.6	#DIV/0!	19.2742	#DIV/0!	1232.2		1232.2	#DIV/0!	20.0523	#DIV/0!	1219.8		1219.8	#DIV/0!	19.7407	#DIV/0!	1192.3		1192.3	#DIV/0!	19.0314	#DIV/0!				PTEN	100	104.037	102.42	98.7404	0	#DIV/0!	#DIV/0!	#DIV/0!		PTEN
	PTEN	1079.98	44.3447	711.638	44.3447	1073		1073	#DIV/0!	19.0095	#DIV/0!	1102.5		1102.5	#DIV/0!	19.7702	#DIV/0!	1123.3		1123.3	#DIV/0!	20.2895	#DIV/0!	1021.1		1021.1	#DIV/0!	17.5915	#DIV/0!				PTEN	100	104.002	106.733	92.5406	0	#DIV/0!	#DIV/0!	#DIV/0!		PTEN
			#DIV/0!	#DIV/0!																																							0
	pAKT1/2/3	547.406	9.16953	374.015	9.16953	537.925	#DIV/0!	537.925	#DIV/0!	12.2009	#DIV/0!	547.425	#DIV/0!	547.425	#DIV/0!	12.6033	#DIV/0!	557.475	#DIV/0!	557.475	#DIV/0!	12.9481	#DIV/0!	546.8	#DIV/0!	546.8	#DIV/0!	12.5025	#DIV/0!	#DIV/0!	#DIV/0!	#DIV/0!	pAKT1/2/3	100	103.99	106.454	102.161	0	2.57302	3.35368	1.86575	A	pAKT1/2/3
																																											0
	BRCA1	860.508	30.2692	572.087	30.2692	889.5	#DIV/0!	889.5	#DIV/0!	17.3405	#DIV/0!	843.9	#DIV/0!	843.9	#DIV/0!	15.9582	#DIV/0!	848.733	#DIV/0!	848.733	#DIV/0!	16.352	#DIV/0!	859.9	#DIV/0!	859.9	#DIV/0!	16.561	#DIV/0!	#DIV/0!	#DIV/0!	#DIV/0!	BRCA1	100	91.6223	95.6923	95.997	0	4.89612	6.68396	3.61766	A	BRCA1
	BRCA1	437.725	19.6013	286.806	19.6013	449.2		449.2	#DIV/0!	12.7434	#DIV/0!	412		412	#DIV/0!	11.189	#DIV/0!	456.2		456.2	#DIV/0!	13.0151	#DIV/0!	433.5		433.5	#DIV/0!	12.1117	#DIV/0!				BRCA1	100	87.8025	102.133	95.0432	0	#DIV/0!	#DIV/0!	#DIV/0!		BRCA1
	BRCA1	346.525	13.987	228.581	13.987	346.5		346.5	#DIV/0!	10.8591	#DIV/0!	327		327	#DIV/0!	9.92066	#DIV/0!	359		359	#DIV/0!	11.4201	#DIV/0!	353.6		353.6	#DIV/0!	11.1812	#DIV/0!				BRCA1	100	91.3582	105.167	102.967	0	#DIV/0!	#DIV/0!	#DIV/0!		BRCA1
	BRCA1	1303.67	41.3859	871.187	41.3859	1332.1		1332.1	#DIV/0!	21.4689	#DIV/0!	1341.3		1341.3	#DIV/0!	21.6821	#DIV/0!	1251.5		1251.5	#DIV/0!	19.5016	#DIV/0!	1289.8		1289.8	#DIV/0!	20.46	#DIV/0!				BRCA1	100	100.993	90.8367	95.3009	0	#DIV/0!	#DIV/0!	#DIV/0!		BRCA1
	BRCA1	1149.48	48.3497	756.283	48.3497	1207.2		1207.2	#DIV/0!	21.2348	#DIV/0!	1113.4		1113.4	#DIV/0!	18.8975	#DIV/0!	1105.9		1105.9	#DIV/0!	18.6981	#DIV/0!	1171.4		1171.4	#DIV/0!	20.3744	#DIV/0!				BRCA1	100	88.9932	88.0538	95.9482	0	#DIV/0!	#DIV/0!	#DIV/0!		BRCA1
	BRCA1	995.425	33.2215	663.576	33.2215	1034.2		1034.2	#DIV/0!	19.2516	#DIV/0!	953.4		953.4	#DIV/0!	17.0242	#DIV/0!	1001.3		1001.3	#DIV/0!	18.3773	#DIV/0!	992.8		992.8	#DIV/0!	18.1445	#DIV/0!				BRCA1	100	88.4302	95.4584	94.2495	0	#DIV/0!	#DIV/0!	#DIV/0!		BRCA1
	BRCA1	930.225	25.0697	626.088	25.0697	967.8		967.8	#DIV/0!	18.4855	#DIV/0!	916.3		916.3	#DIV/0!	17.0356	#DIV/0!	918.5		918.5	#DIV/0!	17.1001	#DIV/0!	918.3		918.3	#DIV/0!	17.0942	#DIV/0!				BRCA1	100	92.1568	92.5055	92.4738	0	#DIV/0!	#DIV/0!	#DIV/0!		BRCA1
																																											0
	BRCA2	470.325	33.3131	295.914	37.1641	500.6	#DIV/0!	500.6	#DIV/0!	14.3461	#DIV/0!	461.95	#DIV/0!	461.95	#DIV/0!	13.0206	#DIV/0!	426.95	#DIV/0!	426.95	#DIV/0!	11.5976	#DIV/0!	491.8	#DIV/0!	491.8	#DIV/0!	13.94	#DIV/0!	#DIV/0!	#DIV/0!	#DIV/0!	BRCA2	100	91.4973	81.4249	96.5816	0	9.05389	7.16584	7.21822	A	BRCA2
	BRCA2	414.1	18.5356	271.334	18.5356	432.5		432.5	#DIV/0!	12.6951	#DIV/0!	425.8		425.8	#DIV/0!	12.4284	#DIV/0!	391.9		391.9	#DIV/0!	10.9802	#DIV/0!	406.2		406.2	#DIV/0!	11.6132	#DIV/0!				BRCA2	100	97.8993	86.4919	91.4775	0	#DIV/0!	#DIV/0!	#DIV/0!		BRCA2
	BRCA2	526.55	55.7926	312.792	55.7926	568.7		568.7	#DIV/0!	15.9971	#DIV/0!	498.1		498.1	#DIV/0!	13.6128	#DIV/0!	462		462	#DIV/0!	12.2151	#DIV/0!	577.4		577.4	#DIV/0!	16.2668	#DIV/0!				BRCA2	100	85.0952	76.3579	101.686	0	#DIV/0!	#DIV/0!	#DIV/0!		BRCA2
																																											0
	NF1	831.104	21.0164	560.757	21.0164	850.483	#DIV/0!	850.483	#DIV/0!	16.5629	#DIV/0!	808.217	#DIV/0!	808.217	#DIV/0!	15.4008	#DIV/0!	831.783	#DIV/0!	831.783	#DIV/0!	16.0519	#DIV/0!	833.933	#DIV/0!	833.933	#DIV/0!	16.0023	#DIV/0!	#DIV/0!	#DIV/0!	#DIV/0!	NF1	100	93.7101	97.2024	96.0804	0	3.58171	2.12561	3.10391	A	NF1
	NF1	539.475	7.95629	369.676	7.95629	545.3		545.3	#DIV/0!	13.2523	#DIV/0!	537.2		537.2	#DIV/0!	12.9431	#DIV/0!	546.2		546.2	#DIV/0!	13.2862	#DIV/0!	529.2		529.2	#DIV/0!	12.6303	#DIV/0!				NF1	100	97.6667	100.256	95.3062	0	#DIV/0!	#DIV/0!	#DIV/0!		NF1
	NF1	306.65	7.10047	207.555	7.10047	312.1		312.1	#DIV/0!	10.2247	#DIV/0!	308		308	#DIV/0!	10.0222	#DIV/0!	310.2		310.2	#DIV/0!	10.1314	#DIV/0!	296.3		296.3	#DIV/0!	9.42048	#DIV/0!				NF1	100	98.0195	99.0871	92.1341	0	#DIV/0!	#DIV/0!	#DIV/0!		NF1
	NF1	1309.57	40.1631	876.539	40.1631	1345.3		1345.3	#DIV/0!	21.6509	#DIV/0!	1253.6		1253.6	#DIV/0!	19.418	#DIV/0!	1309.1		1309.1	#DIV/0!	20.7981	#DIV/0!	1330.3		1330.3	#DIV/0!	21.3017	#DIV/0!				NF1	100	89.6871	96.0612	98.387	0	#DIV/0!	#DIV/0!	#DIV/0!		NF1
	NF1	1197.62	34.8494	803.488	34.8494	1221.3		1221.3	#DIV/0!	20.4404	#DIV/0!	1147.6		1147.6	#DIV/0!	18.5503	#DIV/0!	1200		1200	#DIV/0!	19.9126	#DIV/0!	1221.6		1221.6	#DIV/0!	20.4478	#DIV/0!				NF1	100	90.7527	97.4177	100.036	0	#DIV/0!	#DIV/0!	#DIV/0!		NF1
	NF1	836.275	17.1813	568.211	17.1813	861.3		861.3	#DIV/0!	17.1198	#DIV/0!	830		830	#DIV/0!	16.1799	#DIV/0!	831.6		831.6	#DIV/0!	16.2293	#DIV/0!	822.2		822.2	#DIV/0!	15.937	#DIV/0!				NF1	100	94.5096	94.798	93.091	0	#DIV/0!	#DIV/0!	#DIV/0!		NF1
	NF1	797.025	18.8479	539.07	18.8479	817.6		817.6	#DIV/0!	16.6892	#DIV/0!	772.9		772.9	#DIV/0!	15.2915	#DIV/0!	793.6		793.6	#DIV/0!	15.954	#DIV/0!	804		804	#DIV/0!	16.2767	#DIV/0!				NF1	100	91.625	95.5946	97.5281	0	#DIV/0!	#DIV/0!	#DIV/0!		NF1
																																											0
	ATM	473.7	21.2865	310.304	21.5262	490.6	#DIV/0!	490.6	#DIV/0!	13.4346	#DIV/0!	473.3	#DIV/0!	473.3	#DIV/0!	12.7755	#DIV/0!	443.8	#DIV/0!	443.8	#DIV/0!	11.5638	#DIV/0!	487.1	#DIV/0!	487.1	#DIV/0!	13.3047	#DIV/0!	#DIV/0!	#DIV/0!	#DIV/0!	ATM	100	95.1386	86.1132	99.0419	0	3.84576	3.30653	0.746237	A	ATM
	ATM	483.575	17.8055	320.697	17.8055	495.3		495.3	#DIV/0!	13.2137	#DIV/0!	487.9		487.9	#DIV/0!	12.9307	#DIV/0!	457.3		457.3	#DIV/0!	11.6877	#DIV/0!	493.8		493.8	#DIV/0!	13.1569	#DIV/0!				ATM	100	97.858	88.4513	99.5695	0	#DIV/0!	#DIV/0!	#DIV/0!		ATM
	ATM	463.825	25.247	299.431	25.247	485.9		485.9	#DIV/0!	13.6554	#DIV/0!	458.7		458.7	#DIV/0!	12.6202	#DIV/0!	430.3		430.3	#DIV/0!	11.4398	#DIV/0!	480.4		480.4	#DIV/0!	13.4525	#DIV/0!				ATM	100	92.4192	83.7752	98.5142	0	#DIV/0!	#DIV/0!	#DIV/0!		ATM
																																											0
																																											0
																																											0
		#DIV/0!	#DIV/0!	#DIV/0!																																							0
Oncogenes		#DIV/0!	#DIV/0!	#DIV/0!	#DIV/0!			#DIV/0!	#DIV/0!	#DIV/0!	#DIV/0!			#DIV/0!	#DIV/0!	#DIV/0!	#DIV/0!			#DIV/0!	#DIV/0!	#DIV/0!	#DIV/0!			#DIV/0!	#DIV/0!	#DIV/0!	#DIV/0!				0	100	#DIV/0!	#DIV/0!	#DIV/0!	0	#DIV/0!	#DIV/0!	#DIV/0!		0
	maspin	561.325	15.7019	377.226	16.6459	577.85	#DIV/0!	577.85	#DIV/0!	14.1276	#DIV/0!	569.35	#DIV/0!	569.35	#DIV/0!	13.8313	#DIV/0!	541.95	#DIV/0!	541.95	#DIV/0!	12.7961	#DIV/0!	556.15	#DIV/0!	556.15	#DIV/0!	13.3772	#DIV/0!	#DIV/0!	#DIV/0!	#DIV/0!	maspin	100	97.937	90.4931	94.954	0	0.493481	1.16081	3.7753	A	maspin
	maspin	455.3	14.0373	304.673	14.0373	466.5		466.5	#DIV/0!	12.7211	#DIV/0!	461		461	#DIV/0!	12.5031	#DIV/0!	434.8		434.8	#DIV/0!	11.4073	#DIV/0!	458.9		458.9	#DIV/0!	12.4188	#DIV/0!				maspin	100	98.286	89.6723	97.6236	0	#DIV/0!	#DIV/0!	#DIV/0!		maspin
	maspin	667.35	19.2545	447.89	19.2545	689.2		689.2	#DIV/0!	15.5341	#DIV/0!	677.7		677.7	#DIV/0!	15.1595	#DIV/0!	649.1		649.1	#DIV/0!	14.1848	#DIV/0!	653.4		653.4	#DIV/0!	14.3356	#DIV/0!				maspin	100	97.5881	91.3139	92.2845	0	#DIV/0!	#DIV/0!	#DIV/0!		maspin
																																											0
	DMBT1	483.038	35.7834	302.343	35.8316	529.8	#DIV/0!	529.8	#DIV/0!	15.035	#DIV/0!	492.15	#DIV/0!	492.15	#DIV/0!	13.764	#DIV/0!	452.8	#DIV/0!	452.8	#DIV/0!	12.2661	#DIV/0!	457.4	#DIV/0!	457.4	#DIV/0!	12.4511	#DIV/0!	#DIV/0!	#DIV/0!	#DIV/0!	DMBT1	100	91.7951	81.9945	83.2021	0	4.39512	7.24638	6.8472	A	DMBT1
	DMBT1	475.075	21.7087	310.844	21.7087	502.1		502.1	#DIV/0!	13.8295	#DIV/0!	483.1		483.1	#DIV/0!	13.1246	#DIV/0!	456		456	#DIV/0!	12.0481	#DIV/0!	459.1		459.1	#DIV/0!	12.1761	#DIV/0!				DMBT1	100	94.9029	87.1184	88.0438	0	#DIV/0!	#DIV/0!	#DIV/0!		DMBT1
	DMBT1	491	49.9544	293.746	49.9544	557.5		557.5	#DIV/0!	16.2405	#DIV/0!	501.2		501.2	#DIV/0!	14.4033	#DIV/0!	449.6		449.6	#DIV/0!	12.4842	#DIV/0!	455.7		455.7	#DIV/0!	12.7261	#DIV/0!				DMBT1	100	88.6873	76.8705	78.3604	0	#DIV/0!	#DIV/0!	#DIV/0!		DMBT1
																																											0
	PIM-1	651.562	17.6463	438.447	17.6463	650.2	#DIV/0!	650.2	#DIV/0!	14.4868	#DIV/0!	668.7	#DIV/0!	668.7	#DIV/0!	15.0999	#DIV/0!	632.633	#DIV/0!	632.633	#DIV/0!	13.8451	#DIV/0!	654.713	#DIV/0!	654.713	#DIV/0!	14.5601	#DIV/0!	#DIV/0!	#DIV/0!	#DIV/0!	PIM-1	100	104.193	95.3969	100.082	0	2.39696	2.97836	7.2733	A	PIM-1
	PIM-1	461.875	17.4221	305.89	17.4221	473.2		473.2	#DIV/0!	12.9348	#DIV/0!	480.3		480.3	#DIV/0!	13.2064	#DIV/0!	447.4		447.4	#DIV/0!	11.8958	#DIV/0!	446.6		446.6	#DIV/0!	11.8621	#DIV/0!				PIM-1	100	102.1	91.9671	91.7068	0	#DIV/0!	#DIV/0!	#DIV/0!		PIM-1
	PIM-1	844.135	17.5043	573.39	17.5043	838.2		838.2	#DIV/0!	16.273	#DIV/0!	858		858	#DIV/0!	16.8704	#DIV/0!	822		822	#DIV/0!	15.7674	#DIV/0!	858.34		858.34	#DIV/0!	16.8805	#DIV/0!				PIM-1	100	103.671	96.8929	103.733	0	#DIV/0!	#DIV/0!	#DIV/0!		PIM-1
	PIM-1	648.675	18.0125	436.06	18.0125	639.2		639.2	#DIV/0!	14.2527	#DIV/0!	667.8		667.8	#DIV/0!	15.223	#DIV/0!	628.5		628.5	#DIV/0!	13.8723	#DIV/0!	659.2		659.2	#DIV/0!	14.9379	#DIV/0!				PIM-1	100	106.808	97.3307	104.807	0	#DIV/0!	#DIV/0!	#DIV/0!		PIM-1
																																											0
	CEA	827.056	32.4816	546.458	32.4816	800.6	#DIV/0!	800.6	#DIV/0!	15.2895	#DIV/0!	861.925	#DIV/0!	861.925	#DIV/0!	16.9144	#DIV/0!	837.075	#DIV/0!	837.075	#DIV/0!	16.4857	#DIV/0!	808.625	#DIV/0!	808.625	#DIV/0!	15.5752	#DIV/0!	#DIV/0!	#DIV/0!	#DIV/0!	CEA	100	109.646	108.902	102.372	0	4.57481	6.56627	3.5225	A	CEA
	CEA	476.85	29.0688	304.726	29.0688	453.9		453.9	#DIV/0!	12.2137	#DIV/0!	486.9		486.9	#DIV/0!	13.4972	#DIV/0!	513.5		513.5	#DIV/0!	14.449	#DIV/0!	453.1		453.1	#DIV/0!	12.1809	#DIV/0!				CEA	100	110.509	118.302	99.7315	0	#DIV/0!	#DIV/0!	#DIV/0!		CEA
	CEA	309.875	7.47947	209.433	7.47947	300.8		300.8	#DIV/0!	9.55861	#DIV/0!	306.8		306.8	#DIV/0!	9.86747	#DIV/0!	317		317	#DIV/0!	10.3714	#DIV/0!	314.9		314.9	#DIV/0!	10.2697	#DIV/0!				CEA	100	103.231	108.504	107.439	0	#DIV/0!	#DIV/0!	#DIV/0!		CEA
	CEA	1321.15	54.2116	870.593	54.2116	1276.4		1276.4	#DIV/0!	20.1446	#DIV/0!	1398.7		1398.7	#DIV/0!	22.9806	#DIV/0!	1316.2		1316.2	#DIV/0!	21.1094	#DIV/0!	1293.3		1293.3	#DIV/0!	20.5598	#DIV/0!				CEA	100	114.078	104.789	102.061	0	#DIV/0!	#DIV/0!	#DIV/0!		CEA
	CEA	1200.35	39.1667	801.078	39.1667	1171.3		1171.3	#DIV/0!	19.2411	#DIV/0!	1255.3		1255.3	#DIV/0!	21.3125	#DIV/0!	1201.6		1201.6	#DIV/0!	20.013	#DIV/0!	1173.2		1173.2	#DIV/0!	19.2905	#DIV/0!				CEA	100	110.765	104.012	100.256	0	#DIV/0!	#DIV/0!	#DIV/0!		CEA
																																											0
	14 3 3θ	306.562	10.4559	204.138	10.4559	295.275	#DIV/0!	295.275	#DIV/0!	9.53015	#DIV/0!	307.775	#DIV/0!	307.775	#DIV/0!	10.1332	#DIV/0!	307.1	#DIV/0!	307.1	#DIV/0!	10.1356	#DIV/0!	316.1	#DIV/0!	316.1	#DIV/0!	10.564	#DIV/0!	#DIV/0!	#DIV/0!	#DIV/0!	14 3 3θ	100	106.189	106.44	110.938	0	6.73712	2.79582	4.95144	A	14 3 3θ
	14 3 3θ	272.875	12.7254	178.287	12.7254	257.9		257.9	#DIV/0!	8.92261	#DIV/0!	273.8		273.8	#DIV/0!	9.77307	#DIV/0!	270.9		270.9	#DIV/0!	9.62356	#DIV/0!	288.9		288.9	#DIV/0!	10.5173	#DIV/0!				14 3 3θ	100	109.532	107.856	117.872	0	#DIV/0!	#DIV/0!	#DIV/0!		14 3 3θ
	14 3 3θ	368.625	12.8217	245.216	12.8217	354.1		354.1	#DIV/0!	10.4348	#DIV/0!	380.8		380.8	#DIV/0!	11.6441	#DIV/0!	361.7		361.7	#DIV/0!	10.7928	#DIV/0!	377.9		377.9	#DIV/0!	11.5189	#DIV/0!				14 3 3θ	100	111.589	103.431	110.389	0	#DIV/0!	#DIV/0!	#DIV/0!		14 3 3θ
	14 3 3θ	312.75	8.42951	210.495	8.42951	300.5		300.5	#DIV/0!	9.48707	#DIV/0!	313.9		313.9	#DIV/0!	10.1688	#DIV/0!	318.6		318.6	#DIV/0!	10.3973	#DIV/0!	318		318	#DIV/0!	10.3684	#DIV/0!				14 3 3θ	100	107.186	109.595	109.29	0	#DIV/0!	#DIV/0!	#DIV/0!		14 3 3θ
	14 3 3θ	272	7.84687	182.553	7.84687	268.6		268.6	#DIV/0!	9.27615	#DIV/0!	262.6		262.6	#DIV/0!	8.94689	#DIV/0!	277.2		277.2	#DIV/0!	9.72866	#DIV/0!	279.6		279.6	#DIV/0!	9.85124	#DIV/0!				14 3 3θ	100	96.4505	104.878	106.2	0	#DIV/0!	#DIV/0!	#DIV/0!		14 3 3θ
																																											0
	survivin	355.1	13.1204	235.45	13.1204	340.45	#DIV/0!	340.45	#DIV/0!	10.1447	#DIV/0!	352.125	#DIV/0!	352.125	#DIV/0!	10.7358	#DIV/0!	359.8	#DIV/0!	359.8	#DIV/0!	11.0691	#DIV/0!	368.025	#DIV/0!	368.025	#DIV/0!	11.3754	#DIV/0!	#DIV/0!	#DIV/0!	#DIV/0!	survivin	100	106.291	109.443	111.926	0	4.02838	4.47412	5.28441	A	survivin
	survivin	497.5	14.6736	333.576	14.6736	483.8		483.8	#DIV/0!	12.2566	#DIV/0!	488.4		488.4	#DIV/0!	12.4428	#DIV/0!	501.3		501.3	#DIV/0!	12.9508	#DIV/0!	516.5		516.5	#DIV/0!	13.5249	#DIV/0!				survivin	100	101.52	105.664	110.348	0	#DIV/0!	#DIV/0!	#DIV/0!		survivin
	survivin	376.775	19.2868	244.456	19.2868	358.1		358.1	#DIV/0!	10.6604	#DIV/0!	368.8		368.8	#DIV/0!	11.151	#DIV/0!	376.9		376.9	#DIV/0!	11.5084	#DIV/0!	403.3		403.3	#DIV/0!	12.6033	#DIV/0!				survivin	100	104.602	107.955	118.226	0	#DIV/0!	#DIV/0!	#DIV/0!		survivin
	survivin	294.55	12.5322	193.653	12.5322	276.8		276.8	#DIV/0!	9.11851	#DIV/0!	295.3		295.3	#DIV/0!	10.082	#DIV/0!	305.4		305.4	#DIV/0!	10.5711	#DIV/0!	300.7		300.7	#DIV/0!	10.3464	#DIV/0!				survivin	100	110.567	115.93	113.465	0	#DIV/0!	#DIV/0!	#DIV/0!		survivin
	survivin	251.575	5.98909	170.113	5.98909	243.1		243.1	#DIV/0!	8.54322	#DIV/0!	256		256	#DIV/0!	9.2675	#DIV/0!	255.6		255.6	#DIV/0!	9.2459	#DIV/0!	251.6		251.6	#DIV/0!	9.02699	#DIV/0!				survivin	100	108.478	108.225	105.663	0	#DIV/0!	#DIV/0!	#DIV/0!		survivin
																																											0
	mucin 1	378.519	30.9029	234.06	30.9029	421.75	#DIV/0!	421.75	#DIV/0!	13.6589	#DIV/0!	375.725	#DIV/0!	375.725	#DIV/0!	11.8737	#DIV/0!	365.6	#DIV/0!	365.6	#DIV/0!	11.4216	#DIV/0!	351	#DIV/0!	351	#DIV/0!	10.7647	#DIV/0!	#DIV/0!	#DIV/0!	#DIV/0!	mucin 1	100	87.1084	83.6396	78.7989	0	5.10481	4.74857	4.51711	A	mucin 1
	mucin 1	510	26.5263	330.474	26.5263	547.2		547.2	#DIV/0!	14.7216	#DIV/0!	506.2		506.2	#DIV/0!	13.2562	#DIV/0!	502.1		502.1	#DIV/0!	13.1006	#DIV/0!	484.5		484.5	#DIV/0!	12.4107	#DIV/0!				mucin 1	100	90.0456	88.989	84.3027	0	#DIV/0!	#DIV/0!	#DIV/0!		mucin 1
	mucin 1	329.15	22.8661	207.539	22.8661	360		360	#DIV/0!	12.3475	#DIV/0!	330.5		330.5	#DIV/0!	11.0888	#DIV/0!	320		320	#DIV/0!	10.6048	#DIV/0!	306.1		306.1	#DIV/0!	9.92779	#DIV/0!				mucin 1	100	89.8058	85.8859	80.4032	0	#DIV/0!	#DIV/0!	#DIV/0!		mucin 1
	mucin 1	354.375	44.1003	203.962	44.1003	419.5		419.5	#DIV/0!	14.6812	#DIV/0!	340.1		340.1	#DIV/0!	11.6678	#DIV/0!	335.9		335.9	#DIV/0!	11.4864	#DIV/0!	322		322	#DIV/0!	10.8645	#DIV/0!				mucin 1	100	79.4745	78.2389	74.0029	0	#DIV/0!	#DIV/0!	#DIV/0!		mucin 1
	mucin 1	320.55	30.1187	194.266	30.1187	360.3		360.3	#DIV/0!	12.8854	#DIV/0!	326.1		326.1	#DIV/0!	11.4819	#DIV/0!	304.4		304.4	#DIV/0!	10.4945	#DIV/0!	291.4		291.4	#DIV/0!	9.85564	#DIV/0!				mucin 1	100	89.1077	81.4445	76.4869	0	#DIV/0!	#DIV/0!	#DIV/0!		mucin 1
																																											0
	mucin 4	429.125	17.848	282.54	18.9247	405.1	#DIV/0!	405.1	#DIV/0!	11.1024	#DIV/0!	429.15	#DIV/0!	429.15	#DIV/0!	12.1343	#DIV/0!	447.85	#DIV/0!	447.85	#DIV/0!	12.854	#DIV/0!	434.4	#DIV/0!	434.4	#DIV/0!	12.297	#DIV/0!	#DIV/0!	#DIV/0!	#DIV/0!	mucin 4	100	109.294	115.592	110.443	0	0.00517315	4.73611	8.11575	A	mucin 4
	mucin 4	482.6	25.3302	312.49	25.3302	449.7		449.7	#DIV/0!	11.7137	#DIV/0!	476.4		476.4	#DIV/0!	12.8027	#DIV/0!	506.6		506.6	#DIV/0!	13.9323	#DIV/0!	497.7		497.7	#DIV/0!	13.6092	#DIV/0!				mucin 4	100	109.297	118.941	116.182	0	#DIV/0!	#DIV/0!	#DIV/0!		mucin 4
	mucin 4	375.65	12.5192	250.436	12.5192	360.5		360.5	#DIV/0!	10.4911	#DIV/0!	381.9		381.9	#DIV/0!	11.4658	#DIV/0!	389.1		389.1	#DIV/0!	11.7756	#DIV/0!	371.1		371.1	#DIV/0!	10.9847	#DIV/0!				mucin 4	100	109.29	112.243	104.705	0	#DIV/0!	#DIV/0!	#DIV/0!		mucin 4
		#DIV/0!	#DIV/0!	#DIV/0!																																							0
	YAP1	802.306	27.6874	533.927	27.6874	778.125	#DIV/0!	778.125	#DIV/0!	14.8622	#DIV/0!	830.725	#DIV/0!	830.725	#DIV/0!	16.3846	#DIV/0!	802.6	#DIV/0!	802.6	#DIV/0!	15.6962	#DIV/0!	797.775	#DIV/0!	797.775	#DIV/0!	15.4975	#DIV/0!	#DIV/0!	#DIV/0!	#DIV/0!	YAP1	100	110.33	106.327	104.523	0	5.45716	4.30385	4.53224	A	YAP1
	YAP1	335.825	5.87161	229.206	5.87161	327.7		327.7	#DIV/0!	9.92442	#DIV/0!	338.1		338.1	#DIV/0!	10.4352	#DIV/0!	341.5		341.5	#DIV/0!	10.5969	#DIV/0!	336		336	#DIV/0!	10.3341	#DIV/0!				YAP1	100	105.147	106.776	104.128	0	#DIV/0!	#DIV/0!	#DIV/0!		YAP1
	YAP1	383.025	19.3352	248.782	19.3352	364.9		364.9	#DIV/0!	10.7758	#DIV/0!	409.5		409.5	#DIV/0!	12.6774	#DIV/0!	384.2		384.2	#DIV/0!	11.6369	#DIV/0!	373.5		373.5	#DIV/0!	11.1677	#DIV/0!				YAP1	100	117.647	107.991	103.637	0	#DIV/0!	#DIV/0!	#DIV/0!		YAP1
	YAP1	1004.27	29.9672	673.025	29.9672	961.4		961.4	#DIV/0!	16.9816	#DIV/0!	1005.9		1005.9	#DIV/0!	18.2449	#DIV/0!	1023.8		1023.8	#DIV/0!	18.729	#DIV/0!	1026		1026	#DIV/0!	18.7876	#DIV/0!				YAP1	100	107.439	110.29	110.635	0	#DIV/0!	#DIV/0!	#DIV/0!		YAP1
	YAP1	1486.1	55.5756	984.694	55.5756	1458.5		1458.5	#DIV/0!	21.7671	#DIV/0!	1569.4		1569.4	#DIV/0!	24.1807	#DIV/0!	1460.9		1460.9	#DIV/0!	21.8221	#DIV/0!	1455.6		1455.6	#DIV/0!	21.7004	#DIV/0!				YAP1	100	111.088	100.253	99.6935	0	#DIV/0!	#DIV/0!	#DIV/0!		YAP1
			#DIV/0!	#DIV/0!																																							0
	MBD4	533.206	13.1192	360.125	15.5616	536.75	#DIV/0!	536.75	#DIV/0!	13.3642	#DIV/0!	513.775	#DIV/0!	513.775	#DIV/0!	12.4785	#DIV/0!	541.125	#DIV/0!	541.125	#DIV/0!	13.4692	#DIV/0!	541.175	#DIV/0!	541.175	#DIV/0!	13.5613	#DIV/0!	#DIV/0!	#DIV/0!	#DIV/0!	MBD4	100	93.2592	100.429	101.777	0	4.40048	2.20259	2.84949	A	MBD4
		#DIV/0!	#DIV/0!	#DIV/0!																																							0
		#DIV/0!	#DIV/0!	#DIV/0!																																							0
Cellular protection and survival		#DIV/0!	#DIV/0!	#DIV/0!												#DIV/0!												#DIV/0!															0
	HO-1	465.181	19.3374	306.289	19.3374	488.7	#DIV/0!	488.7	#DIV/0!	13.3474	#DIV/0!	456.975	#DIV/0!	456.975	#DIV/0!	12.1175	#DIV/0!	468.675	#DIV/0!	468.675	#DIV/0!	12.5376	#DIV/0!	446.375	#DIV/0!	446.375	#DIV/0!	11.7159	#DIV/0!	#DIV/0!	#DIV/0!	#DIV/0!	HO-1	100	90.7131	93.5464	87.9269	0	4.31521	3.80958	2.91106	A	HO-1
	HO-1	340.05	13.8223	224.213	13.8223	358.2		358.2	#DIV/0!	11.5753	#DIV/0!	342.9		342.9	#DIV/0!	10.8944	#DIV/0!	332.3		332.3	#DIV/0!	10.3965	#DIV/0!	326.8		326.8	#DIV/0!	10.1285	#DIV/0!				HO-1	100	94.1175	89.8164	87.5014	0	#DIV/0!	#DIV/0!	#DIV/0!		HO-1
	HO-1	308.1	15.6058	200.064	15.6058	330		330	#DIV/0!	11.3989	#DIV/0!	294		294	#DIV/0!	9.69205	#DIV/0!	307.5		307.5	#DIV/0!	10.3651	#DIV/0!	300.9		300.9	#DIV/0!	10.0417	#DIV/0!				HO-1	100	85.0259	90.9306	88.0933	0	#DIV/0!	#DIV/0!	#DIV/0!		HO-1
	HO-1	662.6	33.8551	429.965	33.8551	701.1		701.1	#DIV/0!	16.4662	#DIV/0!	648.1		648.1	#DIV/0!	14.7694	#DIV/0!	677.6		677.6	#DIV/0!	15.7364	#DIV/0!	623.6		623.6	#DIV/0!	13.9153	#DIV/0!				HO-1	100	89.6953	95.5682	84.5083	0	#DIV/0!	#DIV/0!	#DIV/0!		HO-1
	HO-1	549.975	14.0664	370.916	14.0664	565.5		565.5	#DIV/0!	13.9493	#DIV/0!	542.9		542.9	#DIV/0!	13.1143	#DIV/0!	557.3		557.3	#DIV/0!	13.6522	#DIV/0!	534.2		534.2	#DIV/0!	12.7783	#DIV/0!				HO-1	100	94.0135	97.8703	91.6048	0	#DIV/0!	#DIV/0!	#DIV/0!		HO-1
																																											0
	HSP27	385.987	19.1318	251.059	19.2773	407	#DIV/0!	407	#DIV/0!	12.4025	#DIV/0!	396	#DIV/0!	396	#DIV/0!	11.9825	#DIV/0!	376.6	#DIV/0!	376.6	#DIV/0!	11.1402	#DIV/0!	364.35	#DIV/0!	364.35	#DIV/0!	10.6033	#DIV/0!	#DIV/0!	#DIV/0!	#DIV/0!	HSP27	100	96.8373	89.9154	85.7744	0	2.61497	1.08598	3.27904	A	HSP27
	HSP27	309.8	13.1304	203.73	13.1304	322.5		322.5	#DIV/0!	10.8982	#DIV/0!	319.4		319.4	#DIV/0!	10.755	#DIV/0!	301.4		301.4	#DIV/0!	9.88283	#DIV/0!	295.9		295.9	#DIV/0!	9.60054	#DIV/0!				HSP27	100	98.6863	90.6833	88.093	0	#DIV/0!	#DIV/0!	#DIV/0!		HSP27
	HSP27	462.175	25.4242	298.098	25.4242	491.5		491.5	#DIV/0!	13.9069	#DIV/0!	472.6		472.6	#DIV/0!	13.2099	#DIV/0!	451.8		451.8	#DIV/0!	12.3976	#DIV/0!	432.8		432.8	#DIV/0!	11.6061	#DIV/0!				HSP27	100	94.9882	89.1475	83.4558	0	#DIV/0!	#DIV/0!	#DIV/0!		HSP27
		#DIV/0!	#DIV/0!	#DIV/0!												#DIV/0!												#DIV/0!															0
	HSP70	242.283	12.5881	157.01	12.6373	230.667	#DIV/0!	230.667	#DIV/0!	8.26525	#DIV/0!	258.7	#DIV/0!	258.7	#DIV/0!	9.7025	#DIV/0!	245.333	#DIV/0!	245.333	#DIV/0!	9.04954	#DIV/0!	234.433	#DIV/0!	234.433	#DIV/0!	8.50557	#DIV/0!	#DIV/0!	#DIV/0!	#DIV/0!	HSP70	100	117.248	109.477	103.495	0	0.916957	0.324402	2.6034	A	HSP70
	HSP70	84.675	3.69718	55.5753	3.69718	80.4		80.4	#DIV/0!	4.98244	#DIV/0!	89.3		89.3	#DIV/0!	5.8073	#DIV/0!	85.3		85.3	#DIV/0!	5.45203	#DIV/0!	83.7		83.7	#DIV/0!	5.30327	#DIV/0!				HSP70	100	116.555	109.425	106.439	0	#DIV/0!	#DIV/0!	#DIV/0!		HSP70
	HSP70	319.075	15.8956	207.457	15.8956	304.3		304.3	#DIV/0!	9.84089	#DIV/0!	339.8		339.8	#DIV/0!	11.504	#DIV/0!	322.9		322.9	#DIV/0!	10.7444	#DIV/0!	309.3		309.3	#DIV/0!	10.0917	#DIV/0!				HSP70	100	116.9	109.182	102.549	0	#DIV/0!	#DIV/0!	#DIV/0!		HSP70
	HSP70	323.1	18.3192	207.851	18.3192	307.3		307.3	#DIV/0!	9.97242	#DIV/0!	347		347	#DIV/0!	11.7962	#DIV/0!	327.8		327.8	#DIV/0!	10.9521	#DIV/0!	310.3		310.3	#DIV/0!	10.1217	#DIV/0!				HSP70	100	118.288	109.824	101.497	0	#DIV/0!	#DIV/0!	#DIV/0!		HSP70
																																											0
	HSP90α/β	310.658	21.3557	196.105	21.7892	341.533	#DIV/0!	341.533	#DIV/0!	11.6502	#DIV/0!	308.367	#DIV/0!	308.367	#DIV/0!	10.3127	#DIV/0!	295.6	#DIV/0!	295.6	#DIV/0!	9.70656	#DIV/0!	297.133	#DIV/0!	297.133	#DIV/0!	9.81772	#DIV/0!	#DIV/0!	#DIV/0!	#DIV/0!	HSP90α/β	100	89.2243	84.0626	85.3291	0	3.95977	3.6085	5.2921	A	HSP90α/β
	HSP91α/β	146.925	6.06376	96.7837	6.06376	155.8		155.8	#DIV/0!	7.6822	#DIV/0!	145.8		145.8	#DIV/0!	7.00116	#DIV/0!	142.7		142.7	#DIV/0!	6.77615	#DIV/0!	143.4		143.4	#DIV/0!	6.82761	#DIV/0!				HSP91α/β	100	91.1348	88.2059	88.8757	0	#DIV/0!	#DIV/0!	#DIV/0!		HSP91α/β
	HSP92α/β	318.875	18.8677	204.345	18.8677	343.4		343.4	#DIV/0!	11.7922	#DIV/0!	321.7		321.7		10.8331	0	298.7		298.7		9.71366	0	311.7		311.7		10.3612	0				HSP92α/β	100	91.8666	82.3738	87.8654	0	#DIV/0!	#DIV/0!	#DIV/0!		HSP92α/β
	HSP93α/β	466.175	40.4362	285.886	40.4362	525.4		525.4	#DIV/0!	15.4762	#DIV/0!	457.6		457.6		13.104	0	445.4		445.4		12.6299	0	436.3		436.3		12.2643	0				HSP93α/β	100	84.6715	81.6082	79.2462	0	#DIV/0!	#DIV/0!	#DIV/0!		HSP93α/β
			#DIV/0!	#DIV/0!																																							0
	SOD1	245.337	23.0672	148.669	23.617	226.5	#DIV/0!	226.5	#DIV/0!	8.57531	#DIV/0!	227.1	#DIV/0!	227.1	#DIV/0!	8.65184	#DIV/0!	253.35	#DIV/0!	253.35	#DIV/0!	9.8458	#DIV/0!	274.4	#DIV/0!	274.4	#DIV/0!	10.9337	#DIV/0!	#DIV/0!	#DIV/0!	#DIV/0!	SOD1	100	101.499	113.687	128.179	0	3.34327	6.21825	3.72927	A	SOD1
	SOD1	125.4	13.011	74.769	13.011	115.4		115.4	#DIV/0!	6.37425	#DIV/0!	118.6		118.6	#DIV/0!	6.6205	#DIV/0!	123.3		123.3	#DIV/0!	6.96642	#DIV/0!	144.3		144.3	#DIV/0!	8.33853	#DIV/0!				SOD1	100	103.863	109.29	130.816	0	#DIV/0!	#DIV/0!	#DIV/0!		SOD1
	SOD1	365.275	34.2229	221.47	34.2229	337.6		337.6	#DIV/0!	10.7764	#DIV/0!	335.6		335.6	#DIV/0!	10.6832	#DIV/0!	383.4		383.4	#DIV/0!	12.7252	#DIV/0!	404.5		404.5	#DIV/0!	13.5289	#DIV/0!				SOD1	100	99.1352	118.084	125.542	0	#DIV/0!	#DIV/0!	#DIV/0!		SOD1
		#DIV/0!	#DIV/0!	#DIV/0!																																							0
	GSTO1/2	242.837	19.4741	150.512	20.0102	213.95	#DIV/0!	213.95	#DIV/0!	7.73566	#DIV/0!	250.25	#DIV/0!	250.25	#DIV/0!	9.58345	#DIV/0!	250.6	#DIV/0!	250.6	#DIV/0!	9.66508	#DIV/0!	256.55	#DIV/0!	256.55	#DIV/0!	10.027	#DIV/0!	#DIV/0!	#DIV/0!	#DIV/0!	GSTO1/2	100	122.482	124.413	130.275	0	7.55973	2.847	3.5198	A	GSTO1/2
	GSTO1/2	118.275	10.3116	72.4809	10.3116	105		105	#DIV/0!	5.70255	#DIV/0!	117.1		117.1	#DIV/0!	6.67975	#DIV/0!	121.2		121.2	#DIV/0!	6.97991	#DIV/0!	129.8		129.8	#DIV/0!	7.57094	#DIV/0!				GSTO1/2	100	117.136	122.4	132.764	0	#DIV/0!	#DIV/0!	#DIV/0!		GSTO1/2
	GSTO1/2	367.4	29.7087	227.471	29.7087	322.9		322.9	#DIV/0!	9.76876	#DIV/0!	383.4		383.4	#DIV/0!	12.4871	#DIV/0!	380		380	#DIV/0!	12.3503	#DIV/0!	383.3		383.3	#DIV/0!	12.4831	#DIV/0!				GSTO1/2	100	127.827	126.426	127.786	0					GSTO1/2
			#DIV/0!	#DIV/0!																																							0
	NOS1	302.075	9.93626	201.516	10.2349	300.35	#DIV/0!	300.35	#DIV/0!	9.6358	#DIV/0!	315.25	#DIV/0!	315.25	#DIV/0!	10.2949	#DIV/0!	301.55	#DIV/0!	301.55	#DIV/0!	9.7121	#DIV/0!	291.15	#DIV/0!	291.15	#DIV/0!	9.12857	#DIV/0!	#DIV/0!	#DIV/0!	#DIV/0!	NOS1	100	106.381	101.011	94.1726	0	2.4964	1.18981	3.06274	A	NOS1
	NOS1	150.525	5.39096	99.9765	5.39096	150.8		150.8	#DIV/0!	7.12906	#DIV/0!	155.6		155.6	#DIV/0!	7.45811	#DIV/0!	152.7		152.7	#DIV/0!	7.26109	#DIV/0!	143		143	#DIV/0!	6.55923	#DIV/0!				NOS1	100	104.616	101.852	92.0069	0	#DIV/0!	#DIV/0!	#DIV/0!		NOS1
	NOS1	453.625	15.0788	302.459	15.0788	449.9		449.9	#DIV/0!	12.1425	#DIV/0!	474.9		474.9	#DIV/0!	13.1317	#DIV/0!	450.4		450.4	#DIV/0!	12.1631	#DIV/0!	439.3		439.3	#DIV/0!	11.6979	#DIV/0!				NOS1	100	108.146	100.169	96.3383	0	#DIV/0!	#DIV/0!	#DIV/0!		NOS1
																																											0
	SVCT2	433.144	14.7259	288.475	14.7259	431.15	#DIV/0!	431.15	#DIV/0!	11.5109	#DIV/0!	415.775	#DIV/0!	415.775	#DIV/0!	10.73	#DIV/0!	442.75	#DIV/0!	442.75	#DIV/0!	11.9369	#DIV/0!	442.9	#DIV/0!	442.9	#DIV/0!	12.1094	#DIV/0!	#DIV/0!	#DIV/0!	#DIV/0!	SVCT2	100	91.8717	103.443	106.632	0	6.37038	3.60633	6.36995	A	SVCT2
	SVCT2	170.9	14.148	105.482	14.148	169.6		169.6	#DIV/0!	8.00737	#DIV/0!	151.8		151.8	#DIV/0!	6.80573	#DIV/0!	177.5		177.5	#DIV/0!	8.48634	#DIV/0!	184.7		184.7	#DIV/0!	8.90045	#DIV/0!				SVCT2	100	84.9934	105.982	111.153	0	#DIV/0!	#DIV/0!	#DIV/0!		SVCT2
	SVCT2	214.05	16.676	133.159	16.676	213.7		213.7	#DIV/0!	8.97447	#DIV/0!	195.7		195.7	#DIV/0!	7.90829	#DIV/0!	210.7		210.7	#DIV/0!	8.80574	#DIV/0!	236.1		236.1	#DIV/0!	10.146	#DIV/0!				SVCT2	100	88.1199	98.1199	113.054	0	#DIV/0!	#DIV/0!	#DIV/0!		SVCT2
	SVCT2	788.425	17.9087	533.989	17.9087	786.8		786.8	#DIV/0!	15.9	#DIV/0!	766		766	#DIV/0!	15.2319	#DIV/0!	809.6		809.6	#DIV/0!	16.6015	#DIV/0!	791.3		791.3	#DIV/0!	16.0409	#DIV/0!				SVCT2	100	95.798	104.412	100.886	0	#DIV/0!	#DIV/0!	#DIV/0!		SVCT2
	SVCT2	559.2	10.1709	381.269	10.1709	554.5		554.5	#DIV/0!	13.1617	#DIV/0!	549.6		549.6	#DIV/0!	12.9742	#DIV/0!	573.2		573.2	#DIV/0!	13.8539	#DIV/0!	559.5		559.5	#DIV/0!	13.3503	#DIV/0!				SVCT2	100	98.5756	105.259	101.433	0	#DIV/0!	#DIV/0!	#DIV/0!		SVCT2
																																											0
	AMPKα	221.613	1.28881	153.84	5.754	220.375	#DIV/0!	220.375	#DIV/0!	8.20235	#DIV/0!	220.8	#DIV/0!	220.8	#DIV/0!	8.2073	#DIV/0!	223.225	#DIV/0!	223.225	#DIV/0!	8.41297	#DIV/0!	222.05	#DIV/0!	222.05	#DIV/0!	8.25197	#DIV/0!	#DIV/0!	#DIV/0!	#DIV/0!	AMPKα	100	99.784	103.238	100.25	0	2.77267	4.15621	5.58794	A	AMPKα
		#DIV/0!	#DIV/0!	#DIV/0!																																							0
	TERT	205.442	6.69507	137.114	7.42643	214.833	#DIV/0!	214.833	#DIV/0!	8.82778	#DIV/0!	200.1	#DIV/0!	200.1	#DIV/0!	7.92785	#DIV/0!	201.233	#DIV/0!	201.233	#DIV/0!	8.02914	#DIV/0!	205.6	#DIV/0!	205.6	#DIV/0!	8.28195	#DIV/0!	#DIV/0!	#DIV/0!	#DIV/0!	TERT	100	89.5862	90.9886	93.7978	0	4.67313	0.543225	4.62263	A	TERT
	TERT	189.825	9.02122	123.856	9.02122	202.7		202.7	#DIV/0!	8.8794	#DIV/0!	182.1		182.1	#DIV/0!	7.63176	#DIV/0!	188.9		188.9	#DIV/0!	8.06497	#DIV/0!	185.6		185.6	#DIV/0!	7.85772	#DIV/0!				TERT	100	85.949	90.8279	88.4938	0	#DIV/0!	#DIV/0!	#DIV/0!		TERT
	TERT	164.075	6.16516	108.687	6.16516	171.4		171.4	#DIV/0!	7.91913	#DIV/0!	157.2		157.2	#DIV/0!	6.9651	#DIV/0!	161.3		161.3	#DIV/0!	7.25346	#DIV/0!	166.4		166.4	#DIV/0!	7.59688	#DIV/0!				TERT	100	87.9529	91.5941	95.9308	0	#DIV/0!	#DIV/0!	#DIV/0!		TERT
	TERT	262.425	7.0929	176.605	7.0929	270.4		270.4	#DIV/0!	9.6848	#DIV/0!	261		261	#DIV/0!	9.1867	#DIV/0!	253.5		253.5	#DIV/0!	8.769	#DIV/0!	264.8		264.8	#DIV/0!	9.39124	#DIV/0!				TERT	100	94.8568	90.5439	96.9688	0	#DIV/0!	#DIV/0!	#DIV/0!		TERT
		#DIV/0!	#DIV/0!	#DIV/0!																																							0
	Klotho	#DIV/0!	#DIV/0!	#DIV/0!	#DIV/0!	1096.95	#DIV/0!	#DIV/0!	#DIV/0!	#DIV/0!	#DIV/0!	1149.35	#DIV/0!	#DIV/0!	#DIV/0!	#DIV/0!	#DIV/0!	1072.35	#DIV/0!	#DIV/0!	#DIV/0!	#DIV/0!	#DIV/0!	1103.3	#DIV/0!	#DIV/0!	#DIV/0!	#DIV/0!	#DIV/0!	#DIV/0!	#DIV/0!	#DIV/0!	Klotho	100	107.099	96.5086	100.846	0	0.576307	1.41398	1.52622	A	Klotho
	Klotho	1135.03	37.1705	757.347	37.1705	1125.2		1125.2	#DIV/0!	19.1795	#DIV/0!	1182.5		1182.5	#DIV/0!	20.6192	#DIV/0!	1092.9		1092.9	#DIV/0!	18.3181	#DIV/0!	1139.5		1139.5	#DIV/0!	19.5487	#DIV/0!				Klotho	100	107.507	95.5088	101.925	0	#DIV/0!	#DIV/0!	#DIV/0!		Klotho
	Klotho	1075.95	27.8937	725.271	27.8937	1068.7		1068.7	#DIV/0!	18.5318	#DIV/0!	1116.2		1116.2	#DIV/0!	19.7719	#DIV/0!	1051.8		1051.8	#DIV/0!	18.0701	#DIV/0!	1067.1		1067.1	#DIV/0!	18.4886	#DIV/0!				Klotho	100	106.692	97.5085	99.7668	0	#DIV/0!	#DIV/0!	#DIV/0!		Klotho
	Klotho	#DIV/0!	#DIV/0!	#DIV/0!	#DIV/0!			#DIV/0!	#DIV/0!	#DIV/0!	#DIV/0!			#DIV/0!	#DIV/0!	#DIV/0!	#DIV/0!			#DIV/0!	#DIV/0!	#DIV/0!	#DIV/0!			#DIV/0!	#DIV/0!	#DIV/0!	#DIV/0!				Klotho	100				0	#DIV/0!	#DIV/0!	#DIV/0!		Klotho
																																											0
																																											0
			#DIV/0!	#DIV/0!																																							0
	mTOR	279.237	18.4007	177.066	18.7488	304.8	#DIV/0!	304.8	#DIV/0!	10.8088	#DIV/0!	273.6	#DIV/0!	273.6	#DIV/0!	9.38837	#DIV/0!	261.15	#DIV/0!	261.15	#DIV/0!	8.74032	#DIV/0!	277.4	#DIV/0!	277.4	#DIV/0!	9.66978	#DIV/0!	0	0	#DIV/0!	mTOR	100	86.7219	80.4724	90.4841	0	0.622014	1.77951	4.65807	A	mTOR
	PKC	514.86	10.6218	349.78	12.6303	501.22	#DIV/0!	501.22	#DIV/0!	11.9023	#DIV/0!	512.94	#DIV/0!	512.94	#DIV/0!	12.3895	#DIV/0!	526.36	#DIV/0!	526.36	#DIV/0!	12.8712	#DIV/0!	518.92	#DIV/0!	518.92	#DIV/0!	12.6383	#DIV/0!	#DIV/0!	#DIV/0!		PKC	100	104.504	108.573	106.884	0	3.04826	3.47648	3.5565	A	PKC
	p-PKC1α	460.363	15.0634	307.19	15.8512	447.6	#DIV/0!	447.6	#DIV/0!	11.861	#DIV/0!	454.75	#DIV/0!	454.75	#DIV/0!	12.1708	#DIV/0!	482.15	#DIV/0!	482.15	#DIV/0!	13.2275	#DIV/0!	456.95	#DIV/0!	456.95	#DIV/0!	12.2319	#DIV/0!	#DIV/0!	#DIV/0!	#DIV/0!	p-PKC1α	100	102.75	111.479	103.013	0	3.22053	0.996469	2.67529	A	p-PKC1α
		#DIV/0!	#DIV/0!	#DIV/0!																																		0					0
	leptin	304.388	13.4159	199.655	14.1717	294	#DIV/0!	294	#DIV/0!	9.57582	#DIV/0!	310.2	#DIV/0!	310.2	#DIV/0!	10.3121	#DIV/0!	320.6	#DIV/0!	320.6	#DIV/0!	10.8333	#DIV/0!	292.75	#DIV/0!	292.75	#DIV/0!	9.57519	#DIV/0!	#DIV/0!	#DIV/0!	#DIV/0!	leptin	100	107.187	113.141	100.773	0	3.68661	0.0634858	5.72287	A	leptin
	leptin	199.375	7.02822	132.534	7.02822	192.3		192.3	#DIV/0!	7.73083	#DIV/0!	197.9		197.9	#DIV/0!	8.08491	#DIV/0!	209.1		209.1	#DIV/0!	8.75018	#DIV/0!	198.2		198.2	#DIV/0!	8.10344	#DIV/0!				leptin	100	104.58	113.186	104.82	0	#DIV/0!	#DIV/0!	#DIV/0!		leptin
	leptin	409.4	21.3151	265.265	21.3151	395.7		395.7	#DIV/0!	11.4208	#DIV/0!	422.5		422.5	#DIV/0!	12.5393	#DIV/0!	432.1		432.1	#DIV/0!	12.9165	#DIV/0!	387.3		387.3	#DIV/0!	11.0469	#DIV/0!				leptin	100	109.794	113.096	96.7264	0	#DIV/0!	#DIV/0!	#DIV/0!		leptin
		#DIV/0!	#DIV/0!	#DIV/0!																																							0
	LC3β	459.438	15.8797	305.727	15.8797	441.575	#DIV/0!	441.575	#DIV/0!	10.9786	#DIV/0!	456.4	#DIV/0!	456.4	#DIV/0!	11.5976	#DIV/0!	462.825	#DIV/0!	462.825	#DIV/0!	11.9086	#DIV/0!	476.95	#DIV/0!	476.95	#DIV/0!	12.2864	#DIV/0!	#DIV/0!	#DIV/0!	#DIV/0!	LC3β	100	106.014	109.765	111.552	0	1.86311	4.49245	2.21305	A	LC3β
	LC3β (MAP1LC3B)	108.6	4.06038	71.9596	4.06038	103.4		103.4	#DIV/0!	5.60717	#DIV/0!	107.4		107.4	#DIV/0!	5.95318	#DIV/0!	112.3		112.3	#DIV/0!	6.35141	#DIV/0!	111.3		111.3	#DIV/0!	6.27219	#DIV/0!				LC3β (MAP1LC3B)	100	106.171	113.273	111.86	0	#DIV/0!	#DIV/0!	#DIV/0!		LC3β (MAP1LC3B)
	LC3β (MAP1LC3B)	272.75	9.71202	181.213	9.71202	259.9		259.9	#DIV/0!	8.87057	#DIV/0!	274		274	#DIV/0!	9.6326	#DIV/0!	283.5		283.5	#DIV/0!	10.1137	#DIV/0!	273.6		273.6	#DIV/0!	9.61182	#DIV/0!				LC3β (MAP1LC3B)	100	108.591	114.014	108.356	0	#DIV/0!	#DIV/0!	#DIV/0!		LC3β (MAP1LC3B)
	LC3β (MAP1LC3B)	734.775	24.4268	489.916	24.4268	708.6		708.6	#DIV/0!	14.788	#DIV/0!	729		729	#DIV/0!	15.4624	#DIV/0!	734		734	#DIV/0!	15.6232	#DIV/0!	767.5		767.5	#DIV/0!	16.6609	#DIV/0!				LC3β (MAP1LC3B)	100	104.56	105.648	112.665	0	#DIV/0!	#DIV/0!	#DIV/0!		LC3β (MAP1LC3B)
	LC3β (MAP1LC3B)	721.625	25.3196	479.818	25.3196	694.4		694.4	#DIV/0!	14.6486	#DIV/0!	715.2		715.2	#DIV/0!	15.3422	#DIV/0!	721.5		721.5	#DIV/0!	15.5461	#DIV/0!	755.4		755.4	#DIV/0!	16.6007	#DIV/0!				LC3β (MAP1LC3B)	100	104.735	106.127	113.326	0	#DIV/0!	#DIV/0!	#DIV/0!		LC3β (MAP1LC3B)
																																											0
	ATF4	907.75	26.107	609.318	26.107	877.913	#DIV/0!	877.913	#DIV/0!	16.2157	#DIV/0!	915.612	#DIV/0!	915.612	#DIV/0!	17.1492	#DIV/0!	930.512	#DIV/0!	930.512	#DIV/0!	17.611	#DIV/0!	906.962	#DIV/0!	906.962	#DIV/0!	17.0225	#DIV/0!	#DIV/0!	#DIV/0!	#DIV/0!	ATF4	100	105.008	108.03	104.722	0	6.41847	5.40826	2.97048	A	ATF4
	ATF4	1536.72	62.5535	1013.15	62.5535	1459		1459	#DIV/0!	21.1151	#DIV/0!	1578.7		1578.7	#DIV/0!	23.7812	#DIV/0!	1595.2		1595.2	#DIV/0!	24.1256	#DIV/0!	1514		1514	#DIV/0!	22.3796	#DIV/0!				ATF4	100	112.627	114.258	105.989	0	#DIV/0!	#DIV/0!	#DIV/0!		ATF4
	ATF4	1267.97	62.1539	825.429	62.1539	1185.7		1185.7	#DIV/0!	18.9808	#DIV/0!	1323.2		1323.2	#DIV/0!	22.3108	#DIV/0!	1308		1308	#DIV/0!	21.9675	#DIV/0!	1255		1255	#DIV/0!	20.7261	#DIV/0!				ATF4	100	117.544	115.735	109.195	0	#DIV/0!	#DIV/0!	#DIV/0!		ATF4
	ATF4	654.625	7.13647	451.101	7.13647	651.3		651.3	#DIV/0!	14.1492	#DIV/0!	653.6		653.6	#DIV/0!	14.2302	#DIV/0!	664.9		664.9	#DIV/0!	14.6219	#DIV/0!	648.7		648.7	#DIV/0!	14.057	#DIV/0!				ATF4	100	100.573	103.341	99.3485	0	#DIV/0!	#DIV/0!	#DIV/0!		ATF4
	ATF4	668.225	7.01302	460.744	7.01302	659.9		659.9	#DIV/0!	14.1122	#DIV/0!	670.9		670.9	#DIV/0!	14.4967	#DIV/0!	665.8		665.8	#DIV/0!	14.3198	#DIV/0!	676.3		676.3	#DIV/0!	14.6818	#DIV/0!				ATF4	100	102.725	101.47	104.036	0	#DIV/0!	#DIV/0!	#DIV/0!		ATF4
	ATF4	836.4	17.8492	567.631	17.8492	819.2		819.2	#DIV/0!	15.8609	#DIV/0!	825.2		825.2	#DIV/0!	16.049	#DIV/0!	842.5		842.5	#DIV/0!	16.5792	#DIV/0!	858.7		858.7	#DIV/0!	17.0607	#DIV/0!				ATF4	100	101.185	104.528	107.565	0	#DIV/0!	#DIV/0!	#DIV/0!		ATF4
	ATF4	864.325	15.0318	589.996	15.0318	849.2		849.2	#DIV/0!	16.0998	#DIV/0!	855.9		855.9	#DIV/0!	16.3066	#DIV/0!	883.2		883.2	#DIV/0!	17.1232	#DIV/0!	869		869	#DIV/0!	16.7034	#DIV/0!				ATF4	100	101.284	106.357	103.749	0	#DIV/0!	#DIV/0!	#DIV/0!		ATF4
	ATF4	737.7	25.8066	490.583	25.8066	713.9		713.9	#DIV/0!	14.9438	#DIV/0!	728.3		728.3	#DIV/0!	15.4181	#DIV/0!	774.2		774.2	#DIV/0!	16.8409	#DIV/0!	734.4		734.4	#DIV/0!	15.6146	#DIV/0!				ATF4	100	103.174	112.695	104.489	0	#DIV/0!	#DIV/0!	#DIV/0!		ATF4
	ATF4	696.025	11.3118	475.906	11.3118	685.1		685.1	#DIV/0!	14.4635	#DIV/0!	689.1		689.1	#DIV/0!	14.6012	#DIV/0!	710.3		710.3	#DIV/0!	15.3099	#DIV/0!	699.6		699.6	#DIV/0!	14.9564	#DIV/0!				ATF4	100	100.952	105.852	103.408	0	#DIV/0!	#DIV/0!	#DIV/0!		ATF4
																																						0					0
	ATF6α	828.392	25.5566	554.318	25.5566	864.233	#DIV/0!	864.233	#DIV/0!	17.5695	#DIV/0!	809.033	#DIV/0!	809.033	#DIV/0!	15.9552	#DIV/0!	818.2	#DIV/0!	818.2	#DIV/0!	16.2288	#DIV/0!	822.1	#DIV/0!	822.1	#DIV/0!	16.3385	#DIV/0!	#DIV/0!	#DIV/0!	#DIV/0!	ATF6α	100	91.0368	92.4802	93.0425	0	4.48761	2.33923	1.66446	A	ATF6α
	ATF6α	903.375	39.766	592.596	39.766	958		958	#DIV/0!	19.1155	#DIV/0!	864.5		864.5	#DIV/0!	16.4895	#DIV/0!	887.6		887.6	#DIV/0!	17.1757	#DIV/0!	903.4		903.4	#DIV/0!	17.6296	#DIV/0!				ATF6α	100	86.2623	89.8519	92.2267	0	#DIV/0!	#DIV/0!	#DIV/0!		ATF6α
	ATF6α	790.125	15.4329	537.655	15.4329	812.3		812.3	#DIV/0!	16.5724	#DIV/0!	786.4		786.4	#DIV/0!	15.7717	#DIV/0!	776.5		776.5	#DIV/0!	15.4546	#DIV/0!	785.3		785.3	#DIV/0!	15.7368	#DIV/0!				ATF6α	100	95.1681	93.255	94.9574	0	#DIV/0!	#DIV/0!	#DIV/0!		ATF6α
	ATF6α	791.675	21.4708	532.702	21.4708	822.4		822.4	#DIV/0!	17.0205	#DIV/0!	776.2		776.2	#DIV/0!	15.6044	#DIV/0!	790.5		790.5	#DIV/0!	16.0561	#DIV/0!	777.6		777.6	#DIV/0!	15.6492	#DIV/0!				ATF6α	100	91.6801	94.3337	91.9433	0	#DIV/0!	#DIV/0!	#DIV/0!		ATF6α
																																											0
	IRE1α	#DIV/0!	#DIV/0!	#DIV/0!	#DIV/0!	771.65	#DIV/0!	#DIV/0!	#DIV/0!	#DIV/0!	#DIV/0!	784.6	#DIV/0!	#DIV/0!	#DIV/0!	#DIV/0!	#DIV/0!	730.25	#DIV/0!	#DIV/0!	#DIV/0!	#DIV/0!	#DIV/0!	765.45	#DIV/0!	#DIV/0!	#DIV/0!	#DIV/0!	#DIV/0!	#DIV/0!	#DIV/0!	#DIV/0!	IRE1α	100	102.452	91.8142	98.7433	0	2.91604	3.06382	3.19262	A	IRE1α
	IRE1α	764.8	27.6893	507.671	27.6893	776.1		776.1	#DIV/0!	16.3838	#DIV/0!	778.2		778.2	#DIV/0!	16.4478	#DIV/0!	723.4		723.4	#DIV/0!	14.6877	#DIV/0!	781.5		781.5	#DIV/0!	16.5478	#DIV/0!				IRE1α	100	100.39	89.6478	101.001	0	#DIV/0!	#DIV/0!	#DIV/0!		IRE1α
	IRE1α	761.175	23.41	509.412	23.41	767.2		767.2	#DIV/0!	16.0558	#DIV/0!	791		791	#DIV/0!	16.7806	#DIV/0!	737.1		737.1	#DIV/0!	15.0893	#DIV/0!	749.4		749.4	#DIV/0!	15.4915	#DIV/0!				IRE1α	100	104.514	93.9807	96.4858	0	#DIV/0!	#DIV/0!	#DIV/0!		IRE1α
	IRE1α	#DIV/0!	#DIV/0!	#DIV/0!	#DIV/0!			#DIV/0!	#DIV/0!	#DIV/0!	#DIV/0!			#DIV/0!	#DIV/0!	#DIV/0!	#DIV/0!			#DIV/0!	#DIV/0!	#DIV/0!	#DIV/0!			#DIV/0!	#DIV/0!	#DIV/0!	#DIV/0!				IRE1α	100				0	#DIV/0!	#DIV/0!	#DIV/0!		IRE1α
																																											0
	BIP	#DIV/0!	#DIV/0!	#DIV/0!	#DIV/0!	722.45	#DIV/0!	#DIV/0!	#DIV/0!	#DIV/0!	#DIV/0!	668.5	#DIV/0!	#DIV/0!	#DIV/0!	#DIV/0!	#DIV/0!	706.25	#DIV/0!	#DIV/0!	#DIV/0!	#DIV/0!	#DIV/0!	738.3	#DIV/0!	#DIV/0!	#DIV/0!	#DIV/0!	#DIV/0!	#DIV/0!	#DIV/0!	#DIV/0!	BIP	100	91.5637	97.4558	102.343	0	4.56212	0.766002	0.918884	A	BIP
	BIP	727.2	42.2881	394.032	42.2881	744.6		744.6	#DIV/0!	18.7235	#DIV/0!	667.6		667.6	#DIV/0!	16.5399	#DIV/0!	730.7		730.7	#DIV/0!	18.3485	#DIV/0!	765.9		765.9	#DIV/0!	19.2839	#DIV/0!				BIP	100	88.3378	97.9975	102.993	0	#DIV/0!	#DIV/0!	#DIV/0!		BIP
	BIP	690.55	18.484	395.846	18.484	700.3		700.3	#DIV/0!	17.4486	#DIV/0!	669.4		669.4	#DIV/0!	16.5395	#DIV/0!	681.8		681.8	#DIV/0!	16.9102	#DIV/0!	710.7		710.7	#DIV/0!	17.7441	#DIV/0!				BIP	100	94.7896	96.9142	101.694	0	#DIV/0!	#DIV/0!	#DIV/0!		BIP
	BIP	#DIV/0!	#DIV/0!	#DIV/0!	#DIV/0!			#DIV/0!	#DIV/0!	#DIV/0!	#DIV/0!			#DIV/0!	#DIV/0!	#DIV/0!	#DIV/0!			#DIV/0!	#DIV/0!	#DIV/0!	#DIV/0!			#DIV/0!	#DIV/0!	#DIV/0!	#DIV/0!				BIP	100				0	#DIV/0!	#DIV/0!	#DIV/0!		BIP
	BIP	#DIV/0!	#DIV/0!	#DIV/0!	#DIV/0!			#DIV/0!	#DIV/0!	#DIV/0!	#DIV/0!			#DIV/0!	#DIV/0!	#DIV/0!	#DIV/0!			#DIV/0!	#DIV/0!	#DIV/0!	#DIV/0!			#DIV/0!	#DIV/0!	#DIV/0!	#DIV/0!				BIP	100				0	#DIV/0!	#DIV/0!	#DIV/0!		BIP
																																											0
	GADD153	867.311	17.8371	513.347	17.8371	862.129	#DIV/0!	862.129	#DIV/0!	17.8038	#DIV/0!	875.4	#DIV/0!	875.4	#DIV/0!	18.0342	#DIV/0!	865.386	#DIV/0!	865.386	#DIV/0!	17.9295	#DIV/0!	866.329	#DIV/0!	866.329	#DIV/0!	17.9345	#DIV/0!	#DIV/0!	#DIV/0!	#DIV/0!	GADD153	100	100.76	101.316	101.02	0	4.1303	4.6582	4.4285	A	GADD153
																																											0
	NRF2	605.525	5.27656	418.591	9.80911	602.625	#DIV/0!	602.625	#DIV/0!	13.482	#DIV/0!	600.525	#DIV/0!	600.525	#DIV/0!	13.5112	#DIV/0!	612.55	#DIV/0!	612.55	#DIV/0!	13.9255	#DIV/0!	606.4	#DIV/0!	606.4	#DIV/0!	13.7228	#DIV/0!	#DIV/0!	#DIV/0!	#DIV/0!	NRF2	100	101.171	104.14	102.752	0	5.82163	5.54409	5.76755	A	NRF2
	PGC1α	314.2	10.1951	209.745	10.2289	327.6	#DIV/0!	327.6	#DIV/0!	10.6533	#DIV/0!	316.2	#DIV/0!	316.2	#DIV/0!	10.0921	#DIV/0!	304.3	#DIV/0!	304.3	#DIV/0!	9.45251	#DIV/0!	308.7	#DIV/0!	308.7	#DIV/0!	9.71543	#DIV/0!	#DIV/0!	#DIV/0!	0	PGC1α	100	94.4099	87.9046	90.7493	0	2.31436	5.91895	3.21185	A	PGC1α
																																											0
	SIRT1	#DIV/0!	#DIV/0!	#DIV/0!	#DIV/0!	752.45	#DIV/0!	#DIV/0!	#DIV/0!	#DIV/0!	#DIV/0!	694.7	#DIV/0!	#DIV/0!	#DIV/0!	#DIV/0!	#DIV/0!	691	#DIV/0!	#DIV/0!	#DIV/0!	#DIV/0!	#DIV/0!	713.9	#DIV/0!	#DIV/0!	#DIV/0!	#DIV/0!	#DIV/0!	#DIV/0!	#DIV/0!	#DIV/0!	SIRT1	100	91.5311	90.9711	94.4346	0	0.785812	0.936314	0.538709	A	SIRT1
	SIRT1	808.825	34.1722	451.123	34.1722	856.7		856.7	#DIV/0!	20.1389	#DIV/0!	786.8		786.8	#DIV/0!	18.3215	#DIV/0!	781.9		781.9	#DIV/0!	18.1873	#DIV/0!	809.9		809.9	#DIV/0!	18.9414	#DIV/0!				SIRT1	100	90.9754	90.309	94.0537	0	#DIV/0!	#DIV/0!	#DIV/0!		SIRT1
	SIRT1	617.2	22.1138	348.206	22.1138	648.2		648.2	#DIV/0!	17.3203	#DIV/0!	602.6		602.6	#DIV/0!	15.9497	#DIV/0!	600.1		600.1	#DIV/0!	15.8712	#DIV/0!	617.9		617.9	#DIV/0!	16.4224	#DIV/0!				SIRT1	100	92.0867	91.6331	94.8155	0	#DIV/0!	#DIV/0!	#DIV/0!		SIRT1
	SIRT1	#DIV/0!	#DIV/0!	#DIV/0!	#DIV/0!			#DIV/0!	#DIV/0!	#DIV/0!	#DIV/0!			#DIV/0!	#DIV/0!	#DIV/0!	#DIV/0!			#DIV/0!	#DIV/0!	#DIV/0!	#DIV/0!			#DIV/0!	#DIV/0!	#DIV/0!	#DIV/0!				SIRT1	100				0	#DIV/0!	#DIV/0!	#DIV/0!		SIRT1
																																											0
	SIRT3	857.231	37.6038	476.735	37.6038	889.75	#DIV/0!	889.75	#DIV/0!	20.0883	#DIV/0!	855.275	#DIV/0!	855.275	#DIV/0!	19.3775	#DIV/0!	819.825	#DIV/0!	819.825	#DIV/0!	18.4548	#DIV/0!	864.075	#DIV/0!	864.075	#DIV/0!	19.5701	#DIV/0!	#DIV/0!	#DIV/0!	#DIV/0!	SIRT3	100	97.5013	92.9464	98.161	0	8.50718	8.83285	5.88639	A	SIRT3
	SIRT3	833.875	18.0723	482.253	18.0723	814.1		814.1	#DIV/0!	18.2167	#DIV/0!	856.2		856.2	#DIV/0!	19.3377	#DIV/0!	826		826	#DIV/0!	18.5404	#DIV/0!	839.2		839.2	#DIV/0!	18.893	#DIV/0!				SIRT3	100	106.154	101.777	103.713	0	#DIV/0!	#DIV/0!	#DIV/0!		SIRT3
	SIRT3	630.55	10.9583	367.372	10.9583	623.7		623.7	#DIV/0!	16.0103	#DIV/0!	641.6		641.6	#DIV/0!	16.5598	#DIV/0!	618.9		618.9	#DIV/0!	15.8596	#DIV/0!	638		638	#DIV/0!	16.4508	#DIV/0!				SIRT3	100	103.433	99.0593	102.752	0	#DIV/0!	#DIV/0!	#DIV/0!		SIRT3
	SIRT3	989.825	54.4974	539.398	54.4974	1062.7		1062.7	#DIV/0!	22.8758	#DIV/0!	959.6		959.6	#DIV/0!	20.4988	#DIV/0!	938.7		938.7	#DIV/0!	19.9826	#DIV/0!	998.3		998.3	#DIV/0!	21.422	#DIV/0!				SIRT3	100	89.6093	87.3524	93.6448	0	#DIV/0!	#DIV/0!	#DIV/0!		SIRT3
	SIRT3	974.675	66.8871	517.918	66.8871	1058.5		1058.5	#DIV/0!	23.2504	#DIV/0!	963.7		963.7	#DIV/0!	21.1136	#DIV/0!	895.7		895.7	#DIV/0!	19.4366	#DIV/0!	980.8		980.8	#DIV/0!	21.5147	#DIV/0!				SIRT3	100	90.8093	83.5968	92.5346	0	#DIV/0!	#DIV/0!	#DIV/0!		SIRT3
																																											0
	SIRT6	#DIV/0!	#DIV/0!	#DIV/0!	#DIV/0!	1016.2	#DIV/0!	#DIV/0!	#DIV/0!	#DIV/0!	#DIV/0!	1049.7	#DIV/0!	#DIV/0!	#DIV/0!	#DIV/0!	#DIV/0!	1066.85	#DIV/0!	#DIV/0!	#DIV/0!	#DIV/0!	#DIV/0!	1060.6	#DIV/0!	#DIV/0!	#DIV/0!	#DIV/0!	#DIV/0!	#DIV/0!	#DIV/0!	#DIV/0!	SIRT6	100	103.843	105.837	105.25	0	3.02482	2.87525	0.190785	A	SIRT6
	SIRT6	975.075	17.9392	567.106	17.9392	954.1		954.1	#DIV/0!	19.6722	#DIV/0!	967.4		967.4	#DIV/0!	20.0074	#DIV/0!	984.1		984.1	#DIV/0!	20.4204	#DIV/0!	994.7		994.7	#DIV/0!	20.6784	#DIV/0!				SIRT6	100	101.704	103.804	105.115	0	#DIV/0!	#DIV/0!	#DIV/0!		SIRT6
	SIRT6	1121.6	30.5017	642.458	30.5017	1078.3		1078.3	#DIV/0!	20.8768	#DIV/0!	1132		1132	#DIV/0!	22.1256	#DIV/0!	1149.6		1149.6	#DIV/0!	22.5198	#DIV/0!	1126.5		1126.5	#DIV/0!	22.0009	#DIV/0!				SIRT6	100	105.982	107.87	105.385	0	#DIV/0!	#DIV/0!	#DIV/0!		SIRT6
	SIRT6	#DIV/0!	#DIV/0!	#DIV/0!	#DIV/0!			#DIV/0!	#DIV/0!	#DIV/0!	#DIV/0!			#DIV/0!	#DIV/0!	#DIV/0!	#DIV/0!			#DIV/0!	#DIV/0!	#DIV/0!	#DIV/0!			#DIV/0!	#DIV/0!	#DIV/0!	#DIV/0!				SIRT6	100				0	#DIV/0!	#DIV/0!	#DIV/0!		SIRT6
																																											0
	SIRT7	#DIV/0!	#DIV/0!	#DIV/0!	#DIV/0!	757.9	#DIV/0!	#DIV/0!	#DIV/0!	#DIV/0!	#DIV/0!	763.05	#DIV/0!	#DIV/0!	#DIV/0!	#DIV/0!	#DIV/0!	751.6	#DIV/0!	#DIV/0!	#DIV/0!	#DIV/0!	#DIV/0!	785.5	#DIV/0!	#DIV/0!	#DIV/0!	#DIV/0!	#DIV/0!	#DIV/0!	#DIV/0!	#DIV/0!	SIRT7	100	100.806	98.9966	104.298	0	1.02577	0.689368	0.0872998	A	SIRT7
	SIRT7	757.35	13.9963	440.414	13.9963	751.3		751.3	#DIV/0!	17.632	#DIV/0!	751.8		751.8	#DIV/0!	17.6461	#DIV/0!	748.1		748.1	#DIV/0!	17.541	#DIV/0!	778.2		778.2	#DIV/0!	18.379	#DIV/0!				SIRT7	100	100.08	99.484	104.237	0	#DIV/0!	#DIV/0!	#DIV/0!		SIRT7
	SIRT7	771.675	16.118	446.887	16.118	764.5		764.5	#DIV/0!	17.8217	#DIV/0!	774.3		774.3	#DIV/0!	18.0946	#DIV/0!	755.1		755.1	#DIV/0!	17.556	#DIV/0!	792.8		792.8	#DIV/0!	18.5987	#DIV/0!				SIRT7	100	101.531	98.5091	104.36	0	#DIV/0!	#DIV/0!	#DIV/0!		SIRT7
	SIRT7	#DIV/0!	#DIV/0!	#DIV/0!	#DIV/0!			#DIV/0!	#DIV/0!	#DIV/0!	#DIV/0!			#DIV/0!	#DIV/0!	#DIV/0!	#DIV/0!			#DIV/0!	#DIV/0!	#DIV/0!	#DIV/0!			#DIV/0!	#DIV/0!	#DIV/0!	#DIV/0!				SIRT7	100				0	#DIV/0!	#DIV/0!	#DIV/0!		SIRT7
																																											0
Transcription factors		#DIV/0!	#DIV/0!	#DIV/0!	#DIV/0!					#DIV/0!	#DIV/0!					#DIV/0!	#DIV/0!			#DIV/0!	#DIV/0!	#DIV/0!	#DIV/0!					#DIV/0!	#DIV/0!						#DIV/0!		#DIV/0!						0
																																											0
		#DIV/0!	#DIV/0!	#DIV/0!																																							0
	SP1	719.95	20.3541	483.611	20.3541	700.775	#DIV/0!	700.775	#DIV/0!	13.9547	#DIV/0!	720.8	#DIV/0!	720.8	#DIV/0!	14.6598	#DIV/0!	715.625	#DIV/0!	715.625	#DIV/0!	14.4467	#DIV/0!	742.6	#DIV/0!	742.6	#DIV/0!	15.1692	#DIV/0!	#DIV/0!	#DIV/0!	#DIV/0!	SP1	100	105.731	104.031	108.326	0	3.21139	3.43723	3.84789	A	SP1
	SP1	169.3	4.32743	114.183	4.32743	163		163	#DIV/0!	6.98695	#DIV/0!	170		170	#DIV/0!	7.47111	#DIV/0!	171.7		171.7	#DIV/0!	7.58402	#DIV/0!	172.5		172.5	#DIV/0!	7.63659	#DIV/0!				SP1	100	106.929	108.546	109.298	0	#DIV/0!	#DIV/0!	#DIV/0!		SP1
	SP1	487.375	14.2864	326.876	14.2864	476.9		476.9	#DIV/0!	12.2484	#DIV/0!	507.5		507.5	#DIV/0!	13.4396	#DIV/0!	477.5		477.5	#DIV/0!	12.2729	#DIV/0!	487.6		487.6	#DIV/0!	12.6777	#DIV/0!				SP1	100	109.725	100.2	103.505	0	#DIV/0!	#DIV/0!	#DIV/0!		SP1
	SP1	1163.58	42.1262	772.376	42.1262	1127.9		1127.9	#DIV/0!	18.8553	#DIV/0!	1149.2		1149.2	#DIV/0!	19.4119	#DIV/0!	1152.6		1152.6	#DIV/0!	19.4993	#DIV/0!	1224.6		1224.6	#DIV/0!	21.2656	#DIV/0!				SP1	100	102.952	103.415	112.783	0	#DIV/0!	#DIV/0!	#DIV/0!		SP1
	SP1	1059.55	20.6762	721.009	20.6762	1035.3		1035.3	#DIV/0!	17.7283	#DIV/0!	1056.5		1056.5	#DIV/0!	18.3164	#DIV/0!	1060.7		1060.7	#DIV/0!	18.4307	#DIV/0!	1085.7		1085.7	#DIV/0!	19.0969	#DIV/0!				SP1	100	103.318	103.962	107.72	0	#DIV/0!	#DIV/0!	#DIV/0!		SP1
																																											0
	SP3	832.281	55.2651	527.332	55.2651	910.5	#DIV/0!	910.5	#DIV/0!	18.014	#DIV/0!	822.275	#DIV/0!	822.275	#DIV/0!	15.8505	#DIV/0!	804.575	#DIV/0!	804.575	#DIV/0!	15.4092	#DIV/0!	791.775	#DIV/0!	791.775	#DIV/0!	15.0151	#DIV/0!	#DIV/0!	#DIV/0!	#DIV/0!	SP3	100	88.5749	86.0862	83.5556	0	2.75731	3.46357	2.83484	A	SP3
	SP3	145.875	9.79775	92.3148	9.79775	158.8		158.8	#DIV/0!	8.15385	#DIV/0!	147.7		147.7	#DIV/0!	7.44213	#DIV/0!	140.6		140.6	#DIV/0!	6.94876	#DIV/0!	136.4		136.4	#DIV/0!	6.63967	#DIV/0!				SP3	100	91.2713	85.2206	81.4299	0	#DIV/0!	#DIV/0!	#DIV/0!		SP3
	SP3	413.175	18.2768	270.946	18.2768	440.2		440.2	#DIV/0!	13.0098	#DIV/0!	403.8		403.8	#DIV/0!	11.5262	#DIV/0!	408.1		408.1	#DIV/0!	11.7113	#DIV/0!	400.6		400.6	#DIV/0!	11.3866	#DIV/0!				SP3	100	88.5968	90.0191	87.5233	0	#DIV/0!	#DIV/0!	#DIV/0!		SP3
	SP3	1460.72	109.822	912.686	109.822	1611.1		1611.1	#DIV/0!	26.4275	#DIV/0!	1474		1474	#DIV/0!	23.6921	#DIV/0!	1380.1		1380.1	#DIV/0!	21.6198	#DIV/0!	1377.7		1377.7	#DIV/0!	21.5642	#DIV/0!				SP3	100	89.6492	81.8077	81.5974	0	#DIV/0!	#DIV/0!	#DIV/0!		SP3
	SP3	1309.35	83.1643	833.381	83.1643	1431.9		1431.9	#DIV/0!	24.4647	#DIV/0!	1263.6		1263.6	#DIV/0!	20.7417	#DIV/0!	1289.5		1289.5	#DIV/0!	21.3569	#DIV/0!	1252.4		1252.4	#DIV/0!	20.47	#DIV/0!				SP3	100	84.7824	87.2972	83.6716	0	#DIV/0!	#DIV/0!	#DIV/0!		SP3
	FOXO1	#DIV/0!	#DIV/0!	#DIV/0!	#DIV/0!	1045.2	#DIV/0!	#DIV/0!	#DIV/0!	#DIV/0!	#DIV/0!	1053.15	#DIV/0!	#DIV/0!	#DIV/0!	#DIV/0!	#DIV/0!	1047.75	#DIV/0!	#DIV/0!	#DIV/0!	#DIV/0!	#DIV/0!	1073.6	#DIV/0!	#DIV/0!	#DIV/0!	#DIV/0!	#DIV/0!	#DIV/0!	#DIV/0!	#DIV/0!	FOXO1	100	101.236	100.432	104.342	0	0.0928199	1.68203	0.00382507	A	FOXO1
	FOXO1	1080.15	15.1766	740.928	15.1766	1072.1		1072.1	#DIV/0!	18.1981	#DIV/0!	1079.9		1079.9	#DIV/0!	18.4112	#DIV/0!	1067.1		1067.1	#DIV/0!	18.0602	#DIV/0!	1101.5		1101.5	#DIV/0!	18.9887	#DIV/0!				FOXO1	100	101.171	99.2422	104.344	0	#DIV/0!	#DIV/0!	#DIV/0!		FOXO1
	FOXO1	1029.7	11.5259	709.264	11.5259	1018.3		1018.3	#DIV/0!	17.5794	#DIV/0!	1026.4		1026.4	#DIV/0!	17.8083	#DIV/0!	1028.4		1028.4	#DIV/0!	17.8644	#DIV/0!	1045.7		1045.7	#DIV/0!	18.3422	#DIV/0!				FOXO1	100	101.302	101.621	104.339	0	#DIV/0!	#DIV/0!	#DIV/0!		FOXO1
	FOXO1	#DIV/0!	#DIV/0!	#DIV/0!	#DIV/0!			#DIV/0!	#DIV/0!	#DIV/0!	#DIV/0!			#DIV/0!	#DIV/0!	#DIV/0!	#DIV/0!			#DIV/0!	#DIV/0!	#DIV/0!	#DIV/0!			#DIV/0!	#DIV/0!	#DIV/0!	#DIV/0!				FOXO1	100				0	#DIV/0!	#DIV/0!	#DIV/0!		FOXO1
	FOXO1	#DIV/0!	#DIV/0!	#DIV/0!	#DIV/0!			#DIV/0!	#DIV/0!	#DIV/0!	#DIV/0!			#DIV/0!	#DIV/0!	#DIV/0!	#DIV/0!			#DIV/0!	#DIV/0!	#DIV/0!	#DIV/0!			#DIV/0!	#DIV/0!	#DIV/0!	#DIV/0!				FOXO1	100				0	#DIV/0!	#DIV/0!	#DIV/0!		FOXO1
	FOXO3	#DIV/0!	#DIV/0!	#DIV/0!	#DIV/0!	1022.35	#DIV/0!	#DIV/0!	#DIV/0!	#DIV/0!	#DIV/0!	1028	#DIV/0!	#DIV/0!	#DIV/0!	#DIV/0!	#DIV/0!	1020.9	#DIV/0!	#DIV/0!	#DIV/0!	#DIV/0!	#DIV/0!	1030	#DIV/0!	#DIV/0!	#DIV/0!	#DIV/0!	#DIV/0!	#DIV/0!	#DIV/0!	#DIV/0!	FOXO3	100	100.893	99.7346	101.221	0	0.938357	1.84661	0.38668	A	FOXO3
	FOXO3	1058.3	4.57602	736.234	4.57602	1051.8		1051.8	#DIV/0!	17.7642	#DIV/0!	1061.7		1061.7	#DIV/0!	18.0407	#DIV/0!	1058.4		1058.4	#DIV/0!	17.949	#DIV/0!	1061.3		1061.3	#DIV/0!	18.0296	#DIV/0!				FOXO3	100	101.556	101.04	101.494	0	#DIV/0!	#DIV/0!	#DIV/0!		FOXO3
	FOXO3	992.325	6.44276	688.185	6.44276	992.9		992.9	#DIV/0!	17.4561	#DIV/0!	994.3		994.3	#DIV/0!	17.4961	#DIV/0!	983.4		983.4	#DIV/0!	17.1818	#DIV/0!	998.7		998.7	#DIV/0!	17.6214	#DIV/0!				FOXO3	100	100.229	98.4288	100.947	0	#DIV/0!	#DIV/0!	#DIV/0!		FOXO3
	FOXO3	#DIV/0!	#DIV/0!	#DIV/0!	#DIV/0!			#DIV/0!	#DIV/0!	#DIV/0!	#DIV/0!			#DIV/0!	#DIV/0!	#DIV/0!	#DIV/0!			#DIV/0!	#DIV/0!	#DIV/0!	#DIV/0!			#DIV/0!	#DIV/0!	#DIV/0!	#DIV/0!				FOXO3	100				0	#DIV/0!	#DIV/0!	#DIV/0!		FOXO3
	FOXO3	#DIV/0!	#DIV/0!	#DIV/0!	#DIV/0!			#DIV/0!	#DIV/0!	#DIV/0!	#DIV/0!			#DIV/0!	#DIV/0!	#DIV/0!	#DIV/0!			#DIV/0!	#DIV/0!	#DIV/0!	#DIV/0!			#DIV/0!	#DIV/0!	#DIV/0!	#DIV/0!				FOXO3	100				0	#DIV/0!	#DIV/0!	#DIV/0!		FOXO3
	FOXP3	879.842	28.173	499.732	28.173	848.717	#DIV/0!	848.717	#DIV/0!	18.6232	#DIV/0!	901.083	#DIV/0!	901.083	#DIV/0!	19.98	#DIV/0!	890.683	#DIV/0!	890.683	#DIV/0!	19.7066	#DIV/0!	878.883	#DIV/0!	878.883	#DIV/0!	19.3786	#DIV/0!	#DIV/0!	#DIV/0!	#DIV/0!	FOXP3	100	107.365	105.848	103.907	0	2.59183	3.44765	2.86854	A	FOXP3
	FOXP3	853.075	13.2802	498.565	13.2802	837.5		837.5	#DIV/0!	18.4102	#DIV/0!	866.9		866.9	#DIV/0!	19.1921	#DIV/0!	847.1		847.1	#DIV/0!	18.6691	#DIV/0!	860.8		860.8	#DIV/0!	19.0325	#DIV/0!				FOXP3	100	104.247	101.406	103.38	0	#DIV/0!	#DIV/0!	#DIV/0!		FOXP3
	FOXP3	658.175	26.1899	368.715	26.1899	632.6		632.6	#DIV/0!	16.2445	#DIV/0!	688.8		688.8	#DIV/0!	17.8909	#DIV/0!	670.7		670.7	#DIV/0!	17.3777	#DIV/0!	640.6		640.6	#DIV/0!	16.4889	#DIV/0!				FOXP3	100	110.135	106.976	101.504	0	#DIV/0!	#DIV/0!	#DIV/0!		FOXP3
	FOXP3	999.625	33.5602	566.215	33.5602	965		965	#DIV/0!	19.9696	#DIV/0!	1043.5		1043.5	#DIV/0!	21.8469	#DIV/0!	1005.3		1005.3	#DIV/0!	20.9544	#DIV/0!	984.7		984.7	#DIV/0!	20.4569	#DIV/0!				FOXP3	100	109.401	104.931	102.44	0	#DIV/0!	#DIV/0!	#DIV/0!		FOXP3
	FOXP3	741.675	27.6696	417.335	27.6696	714.1		714.1	#DIV/0!	17.2269	#DIV/0!	768.2		768.2	#DIV/0!	18.7314	#DIV/0!	762.6		762.6	#DIV/0!	18.5813	#DIV/0!	721.8		721.8	#DIV/0!	17.4489	#DIV/0!				FOXP3	100	108.734	107.862	101.289	0	#DIV/0!	#DIV/0!	#DIV/0!		FOXP3
	FOXP3	1017.85	28.5711	582.139	28.5711	982.6		982.6	#DIV/0!	20.0115	#DIV/0!	1044.9		1044.9	#DIV/0!	21.5119	#DIV/0!	1007.1		1007.1	#DIV/0!	20.6146	#DIV/0!	1036.8		1036.8	#DIV/0!	21.3228	#DIV/0!				FOXP3	100	107.497	103.014	106.553	0	#DIV/0!	#DIV/0!	#DIV/0!		FOXP3
	FOXP3	1008.65	39.767	565.423	39.767	960.5		960.5	#DIV/0!	19.8765	#DIV/0!	994.2		994.2	#DIV/0!	20.7069	#DIV/0!	1051.3		1051.3	#DIV/0!	22.0426	#DIV/0!	1028.6		1028.6	#DIV/0!	21.5215	#DIV/0!				FOXP3	100	104.178	110.898	108.276	0	#DIV/0!	#DIV/0!	#DIV/0!		FOXP3
																																											0
	FOXP4	773.825	39.8215	424.474	39.8215	803.475	#DIV/0!	803.475	#DIV/0!	19.4156	#DIV/0!	799.975	#DIV/0!	799.975	#DIV/0!	19.3365	#DIV/0!	767.525	#DIV/0!	767.525	#DIV/0!	18.4721	#DIV/0!	724.325	#DIV/0!	724.325	#DIV/0!	17.2741	#DIV/0!	#DIV/0!	#DIV/0!	#DIV/0!	FOXP4	100	99.6603	95.1955	89.0349	0	1.93812	4.2509	3.33289	A	FOXP4
	FOXP4	819.9	26.5836	465.356	26.5836	840.5		840.5	#DIV/0!	19.3686	#DIV/0!	823.2		823.2	#DIV/0!	18.9168	#DIV/0!	834.4		834.4	#DIV/0!	19.2105	#DIV/0!	781.5		781.5	#DIV/0!	17.7804	#DIV/0!				FOXP4	100	97.667	99.1836	91.8002	0	#DIV/0!	#DIV/0!	#DIV/0!		FOXP4
	FOXP4	691.175	49.9872	364.718	49.9872	714.3		714.3	#DIV/0!	18.6971	#DIV/0!	728.5		728.5	#DIV/0!	19.0731	#DIV/0!	704.2		704.2	#DIV/0!	18.425	#DIV/0!	617.7		617.7	#DIV/0!	15.9054	#DIV/0!				FOXP4	100	102.011	98.5448	85.0688	0	#DIV/0!	#DIV/0!	#DIV/0!		FOXP4
	FOXP4	925.075	51.8964	503.149	51.8964	974.6		974.6	#DIV/0!	21.7129	#DIV/0!	961.1		961.1	#DIV/0!	21.3998	#DIV/0!	900.6		900.6	#DIV/0!	19.9362	#DIV/0!	864		864	#DIV/0!	18.9961	#DIV/0!				FOXP4	100	98.5579	91.8171	87.4874	0	#DIV/0!	#DIV/0!	#DIV/0!		FOXP4
	FOXP4	659.15	30.8188	364.671	30.8188	684.5		684.5	#DIV/0!	17.8838	#DIV/0!	687.1		687.1	#DIV/0!	17.9563	#DIV/0!	630.9		630.9	#DIV/0!	16.3165	#DIV/0!	634.1		634.1	#DIV/0!	16.4143	#DIV/0!				FOXP4	100	100.406	91.2365	91.7832	0	#DIV/0!	#DIV/0!	#DIV/0!		FOXP4
		#DIV/0!	#DIV/0!	#DIV/0!																																							0
																																											0
	SOX9	515.52	14.3546	346.509	14.3546	499.26	#DIV/0!	499.26	#DIV/0!	12.0605	#DIV/0!	510.94	#DIV/0!	510.94	#DIV/0!	12.4827	#DIV/0!	521.74	#DIV/0!	521.74	#DIV/0!	12.968	#DIV/0!	530.14	#DIV/0!	530.14	#DIV/0!	13.2236	#DIV/0!	#DIV/0!	#DIV/0!	#DIV/0!	SOX9	100	103.296	108.02	109.623	0	2.87906	2.90074	1.0525	A	SOX9
	SOX9	491.375	16.1558	327.807	16.1558	474.5		474.5	#DIV/0!	12.1117	#DIV/0!	480.7		480.7	#DIV/0!	12.365	#DIV/0!	503.6		503.6	#DIV/0!	13.2587	#DIV/0!	506.7		506.7	#DIV/0!	13.3751	#DIV/0!				SOX9	100	102.091	109.47	110.431	0	#DIV/0!	#DIV/0!	#DIV/0!		SOX9
	SOX9	298.55	11.0723	197.913	11.0723	290.3		290.3	#DIV/0!	9.61183	#DIV/0!	288.1		288.1	#DIV/0!	9.4967	#DIV/0!	305.1		305.1	#DIV/0!	10.3531	#DIV/0!	310.7		310.7	#DIV/0!	10.6201	#DIV/0!				SOX9	100	98.8022	107.712	110.49	0	#DIV/0!	#DIV/0!	#DIV/0!		SOX9
	SOX9	248.125	7.83512	165.852	7.83512	238.2		238.2	#DIV/0!	8.50574	#DIV/0!	246.7		246.7	#DIV/0!	8.99153	#DIV/0!	256.9		256.9	#DIV/0!	9.54189	#DIV/0!	250.7		250.7	#DIV/0!	9.21128	#DIV/0!				SOX9	100	105.711	112.182	108.295	0	#DIV/0!	#DIV/0!	#DIV/0!		SOX9
	SOX9	798.075	17.4282	541.224	17.4282	774.9		774.9	#DIV/0!	15.2865	#DIV/0!	800.4		800.4	#DIV/0!	16.0989	#DIV/0!	799.8		799.8	#DIV/0!	16.0803	#DIV/0!	817.2		817.2	#DIV/0!	16.6125	#DIV/0!				SOX9	100	105.315	105.193	108.675	0	#DIV/0!	#DIV/0!	#DIV/0!		SOX9
	SOX9	741.475	19.2817	499.751	19.2817	718.4		718.4	#DIV/0!	14.7868	#DIV/0!	738.8		738.8	#DIV/0!	15.4612	#DIV/0!	743.3		743.3	#DIV/0!	15.6061	#DIV/0!	765.4		765.4	#DIV/0!	16.2987	#DIV/0!				SOX9	100	104.561	105.541	110.225	0	#DIV/0!	#DIV/0!	#DIV/0!		SOX9
																																											0
SHH and Notch signaling																																											0
	SHH	541.469	22.9172	356.111	22.9172	519.075	#DIV/0!	519.075	#DIV/0!	12.5941	#DIV/0!	541.15	#DIV/0!	541.15	#DIV/0!	13.4411	#DIV/0!	571.75	#DIV/0!	571.75	#DIV/0!	14.4562	#DIV/0!	533.9	#DIV/0!	533.9	#DIV/0!	13.1907	#DIV/0!	#DIV/0!	#DIV/0!	#DIV/0!	SHH	100	106.962	114.601	105.108	0	2.9336	3.56138	3.50819	A	SHH
	SHH	428.75	14.0272	286.098	14.0272	414.1		414.1	#DIV/0!	11.3138	#DIV/0!	431.2		431.2	#DIV/0!	12.0458	#DIV/0!	447		447	#DIV/0!	12.6847	#DIV/0!	422.7		422.7	#DIV/0!	11.6877	#DIV/0!				SHH	100	106.47	112.117	103.305	0	#DIV/0!	#DIV/0!	#DIV/0!		SHH
	SHH	339.925	12.8554	225.092	12.8554	322		322	#DIV/0!	9.84418	#DIV/0!	342.4		342.4	#DIV/0!	10.8309	#DIV/0!	352.6		352.6	#DIV/0!	11.2919	#DIV/0!	342.7		342.7	#DIV/0!	10.8447	#DIV/0!				SHH	100	110.023	114.707	110.164	0	#DIV/0!	#DIV/0!	#DIV/0!		SHH
	SHH	709.9	42.4167	454.513	42.4167	674.3		674.3	#DIV/0!	14.8252	#DIV/0!	711.9		711.9	#DIV/0!	16.0433	#DIV/0!	768.9		768.9	#DIV/0!	17.731	#DIV/0!	684.5		684.5	#DIV/0!	15.1653	#DIV/0!				SHH	100	108.216	119.6	102.294	0	#DIV/0!	#DIV/0!	#DIV/0!		SHH
	SHH	687.3	22.3696	458.74	22.3696	665.9		665.9	#DIV/0!	14.393	#DIV/0!	679.1		679.1	#DIV/0!	14.8445	#DIV/0!	718.5		718.5	#DIV/0!	16.1171	#DIV/0!	685.7		685.7	#DIV/0!	15.0652	#DIV/0!				SHH	100	103.137	111.978	104.67	0	#DIV/0!	#DIV/0!	#DIV/0!		SHH
																																											0
	PTCH1	823.863	34.2602	542.444	34.2602	786.267	#DIV/0!	786.267	#DIV/0!	15.2825	#DIV/0!	824.167	#DIV/0!	824.167	#DIV/0!	16.425	#DIV/0!	847.717	#DIV/0!	847.717	#DIV/0!	16.9681	#DIV/0!	837.3	#DIV/0!	837.3	#DIV/0!	16.7132	#DIV/0!	#DIV/0!	#DIV/0!	#DIV/0!	PTCH1	100	107.516	110.083	108.83	0	4.40489	6.73168	8.24809	A	PTCH1
	PTCH1	415.325	16.7685	273.959	16.7685	399.8		399.8	#DIV/0!	11.2179	#DIV/0!	438.8		438.8	#DIV/0!	12.839	#DIV/0!	408.2		408.2	#DIV/0!	11.5862	#DIV/0!	414.5		414.5	#DIV/0!	11.855	#DIV/0!				PTCH1	100	114.452	103.284	105.679	0	#DIV/0!	#DIV/0!	#DIV/0!		PTCH1
	PTCH1	366.225	3.06309	253.294	3.06309	361.9		361.9	#DIV/0!	10.4214	#DIV/0!	367.2		367.2	#DIV/0!	10.6727	#DIV/0!	369.1		369.1	#DIV/0!	10.7613	#DIV/0!	366.7		366.7	#DIV/0!	10.6492	#DIV/0!				PTCH1	100	102.411	103.262	102.186	0	#DIV/0!	#DIV/0!	#DIV/0!		PTCH1
	PTCH1	1004.88	64.6885	638.724	64.6885	935.5		935.5	#DIV/0!	17.2272	#DIV/0!	965.1		965.1	#DIV/0!	18.0659	#DIV/0!	1049.4		1049.4	#DIV/0!	20.2651	#DIV/0!	1069.5		1069.5	#DIV/0!	20.7551	#DIV/0!				PTCH1	100	104.868	117.635	120.479	0	#DIV/0!	#DIV/0!	#DIV/0!		PTCH1
	PTCH1	949.5	49.7892	614.861	49.7892	891.6		891.6	#DIV/0!	16.6355	#DIV/0!	926.3		926.3	#DIV/0!	17.6476	#DIV/0!	978.7		978.7	#DIV/0!	19.0746	#DIV/0!	1001.4		1001.4	#DIV/0!	19.6606	#DIV/0!				PTCH1	100	106.084	114.662	118.185	0	#DIV/0!	#DIV/0!	#DIV/0!		PTCH1
	PTCH1	1101.58	18.8963	752.206	18.8963	1076.3		1076.3	#DIV/0!	18.0026	#DIV/0!	1118.2		1118.2	#DIV/0!	19.131	#DIV/0!	1113.6		1113.6	#DIV/0!	19.0104	#DIV/0!	1098.2		1098.2	#DIV/0!	18.6009	#DIV/0!				PTCH1	100	106.268	105.598	103.323	0	#DIV/0!	#DIV/0!	#DIV/0!		PTCH1
	PTCH1	1105.67	52.3556	721.617	52.3556	1052.5		1052.5	#DIV/0!	18.1902	#DIV/0!	1129.4		1129.4	#DIV/0!	20.1936	#DIV/0!	1167.3		1167.3	#DIV/0!	21.1112	#DIV/0!	1073.5		1073.5	#DIV/0!	18.7585	#DIV/0!				PTCH1	100	111.014	116.058	103.125	0	#DIV/0!	#DIV/0!	#DIV/0!		PTCH1
																																											0
	GLI1	953.546	53.8644	613.618	53.8644	1013.08	#DIV/0!	1013.08	#DIV/0!	18.9964	#DIV/0!	930.4	#DIV/0!	930.4	#DIV/0!	17.0751	#DIV/0!	906.65	#DIV/0!	906.65	#DIV/0!	16.3915	#DIV/0!	964.05	#DIV/0!	964.05	#DIV/0!	17.7054	#DIV/0!	#DIV/0!	#DIV/0!	#DIV/0!	GLI1	100	90.7895	87.1344	93.1372	0	4.96832	3.93737	4.27876	A	GLI1
	GLI1	324.575	10.4513	216.751	10.4513	338.4		338.4	#DIV/0!	11.0295	#DIV/0!	314.6		314.6	#DIV/0!	9.89185	#DIV/0!	318.8		318.8	#DIV/0!	10.1019	#DIV/0!	326.5		326.5	#DIV/0!	10.4761	#DIV/0!				GLI1	100	89.6858	91.5904	94.983	0	#DIV/0!	#DIV/0!	#DIV/0!		GLI1
	GLI1	356.25	11.542	237.833	11.542	369.2		369.2	#DIV/0!	11.4615	#DIV/0!	357.3		357.3	#DIV/0!	10.9301	#DIV/0!	341.1		341.1	#DIV/0!	10.162	#DIV/0!	357.4		357.4	#DIV/0!	10.9347	#DIV/0!				GLI1	100	95.3632	88.662	95.4031	0	#DIV/0!	#DIV/0!	#DIV/0!		GLI1
	GLI1	1046.65	45.934	686.721	45.934	1113.1		1113.1	#DIV/0!	20.6489	#DIV/0!	1027.1		1027.1	#DIV/0!	18.4494	#DIV/0!	1037.9		1037.9	#DIV/0!	18.7398	#DIV/0!	1008.5		1008.5	#DIV/0!	17.9382	#DIV/0!				GLI1	100	89.3477	90.7541	86.8722	0	#DIV/0!	#DIV/0!	#DIV/0!		GLI1
	GLI1	985.225	45.951	643.706	45.951	1037.3		1037.3	#DIV/0!	19.8392	#DIV/0!	1009.4		1009.4	#DIV/0!	19.1231	#DIV/0!	939		939	#DIV/0!	17.1841	#DIV/0!	955.2		955.2	#DIV/0!	17.6492	#DIV/0!				GLI1	100	96.3906	86.617	88.9612	0	#DIV/0!	#DIV/0!	#DIV/0!		GLI1
	GLI1	1159.97	66.7017	745.281	66.7017	1233		1233	#DIV/0!	22.0844	#DIV/0!	1152.5		1152.5	#DIV/0!	20.1797	#DIV/0!	1073.3		1073.3	#DIV/0!	18.1113	#DIV/0!	1181.1		1181.1	#DIV/0!	20.8763	#DIV/0!				GLI1	100	91.3754	82.0096	94.5297	0	#DIV/0!	#DIV/0!	#DIV/0!		GLI1
	GLI1	1848.6	142.607	1151.41	142.607	1987.5		1987.5	#DIV/0!	28.9152	#DIV/0!	1721.5		1721.5	#DIV/0!	23.8765	#DIV/0!	1729.8		1729.8	#DIV/0!	24.0497	#DIV/0!	1955.6		1955.6	#DIV/0!	28.3582	#DIV/0!				GLI1	100	82.5743	83.1732	98.0738	0	#DIV/0!	#DIV/0!	#DIV/0!		GLI1
																																											0
	Notch1	929.612	22.2408	628.488	22.2408	943.225	#DIV/0!	943.225	#DIV/0!	16.9035	#DIV/0!	950.3	#DIV/0!	950.3	#DIV/0!	17.1239	#DIV/0!	919.85	#DIV/0!	919.85	#DIV/0!	16.2619	#DIV/0!	905.075	#DIV/0!	905.075	#DIV/0!	15.9172	#DIV/0!	#DIV/0!	#DIV/0!	#DIV/0!	Notch1	100	101.534	96.1981	94.6696	0	1.56377	0.553393	3.13306	A	Notch1
	Notch1	346.525	7.29309	235.274	7.29309	347.9		347.9	#DIV/0!	10.6125	#DIV/0!	355.9		355.9	#DIV/0!	10.983	#DIV/0!	338.7		338.7	#DIV/0!	10.1698	#DIV/0!	343.6		343.6	#DIV/0!	10.408	#DIV/0!				Notch1	100	103.491	95.8287	98.0724	0	#DIV/0!	#DIV/0!	#DIV/0!		Notch1
	Notch1	500.6	11.3652	339.055	11.3652	508.8		508.8	#DIV/0!	13.0286	#DIV/0!	509.9		509.9	#DIV/0!	13.0708	#DIV/0!	498.2		498.2	#DIV/0!	12.6153	#DIV/0!	485.5		485.5	#DIV/0!	12.1015	#DIV/0!				Notch1	100	100.323	96.8273	92.8836	0	#DIV/0!	#DIV/0!	#DIV/0!		Notch1
	Notch1	1189	23.4218	808.878	23.4218	1200		1200	#DIV/0!	19.7768	#DIV/0!	1216.6		1216.6	#DIV/0!	20.1921	#DIV/0!	1166.7		1166.7	#DIV/0!	18.9162	#DIV/0!	1172.7		1172.7	#DIV/0!	19.0741	#DIV/0!				Notch1	100	102.1	95.6483	96.4469	0	#DIV/0!	#DIV/0!	#DIV/0!		Notch1
	Notch1	1682.33	46.8834	1130.74	46.8834	1716.2		1716.2	#DIV/0!	24.1962	#DIV/0!	1718.8		1718.8	#DIV/0!	24.2499	#DIV/0!	1675.8		1675.8	#DIV/0!	23.3464	#DIV/0!	1618.5		1618.5	#DIV/0!	22.0852	#DIV/0!				Notch1	100	100.222	96.488	91.2755	0	#DIV/0!	#DIV/0!	#DIV/0!		Notch1
																																											0
	Jagged2	954.367	33.0268	635.03	33.0268	962.233	#DIV/0!	962.233	#DIV/0!	17.4991	#DIV/0!	996.883	#DIV/0!	996.883	#DIV/0!	18.358	#DIV/0!	925.783	#DIV/0!	925.783	#DIV/0!	16.466	#DIV/0!	932.567	#DIV/0!	932.567	#DIV/0!	16.6316	#DIV/0!	#DIV/0!	#DIV/0!	#DIV/0!	Jagged2	100	104.567	93.8677	94.6188	0	2.13884	2.04705	2.14851	A	Jagged2
	Jagged2	279.475	11.2242	184.408	11.2242	285.6		285.6	#DIV/0!	10.0594	#DIV/0!	292.2		292.2	#DIV/0!	10.3823	#DIV/0!	270.7		270.7	#DIV/0!	9.28933	#DIV/0!	269.4		269.4	#DIV/0!	9.21909	#DIV/0!				Jagged2	100	103.21	92.3447	91.6465	0	#DIV/0!	#DIV/0!	#DIV/0!		Jagged2
	Jagged2	466.05	14.7353	311.5	14.7353	476.5		476.5	#DIV/0!	12.8452	#DIV/0!	480.9		480.9	#DIV/0!	13.0154	#DIV/0!	452.5		452.5	#DIV/0!	11.8744	#DIV/0!	454.3		454.3	#DIV/0!	11.9499	#DIV/0!				Jagged2	100	101.325	92.4416	93.0298	0	#DIV/0!	#DIV/0!	#DIV/0!		Jagged2
	Jagged2	1158.35	44.1601	766.685	44.1601	1171.8		1171.8	#DIV/0!	20.1275	#DIV/0!	1213.4		1213.4	#DIV/0!	21.1356	#DIV/0!	1112		1112	#DIV/0!	18.5827	#DIV/0!	1136.2		1136.2	#DIV/0!	19.2228	#DIV/0!				Jagged2	100	105.009	92.3248	95.5052	0	#DIV/0!	#DIV/0!	#DIV/0!		Jagged2
	Jagged2	1081.67	39.8841	717.288	39.8841	1094.3		1094.3	#DIV/0!	19.4168	#DIV/0!	1132.6		1132.6	#DIV/0!	20.3792	#DIV/0!	1050.2		1050.2	#DIV/0!	18.2459	#DIV/0!	1049.6		1049.6	#DIV/0!	18.2294	#DIV/0!				Jagged2	100	104.957	93.9695	93.8848	0	#DIV/0!	#DIV/0!	#DIV/0!		Jagged2
	Jagged2	1108.7	36.0172	740.073	36.0172	1103.2		1103.2	#DIV/0!	19.0559	#DIV/0!	1161.2		1161.2	#DIV/0!	20.5214	#DIV/0!	1085.8		1085.8	#DIV/0!	18.5937	#DIV/0!	1084.6		1084.6	#DIV/0!	18.5614	#DIV/0!				Jagged2	100	107.69	97.5747	97.4053	0	#DIV/0!	#DIV/0!	#DIV/0!		Jagged2
	Jagged2	1631.95	52.14	1090.23	52.14	1642		1642	#DIV/0!	23.4899	#DIV/0!	1701		1701	#DIV/0!	24.7139	#DIV/0!	1583.5		1583.5	#DIV/0!	22.2098	#DIV/0!	1601.3		1601.3	#DIV/0!	22.607	#DIV/0!				Jagged2	100	105.211	94.5504	96.2413	0	#DIV/0!	#DIV/0!	#DIV/0!		Jagged2
																																											0
	CD44	313.5	11.8688	207.581	11.8945	305	#DIV/0!	305	#DIV/0!	9.68026	#DIV/0!	302.2	#DIV/0!	302.2	#DIV/0!	9.53383	#DIV/0!	319.75	#DIV/0!	319.75	#DIV/0!	10.3449	#DIV/0!	327.05	#DIV/0!	327.05	#DIV/0!	10.6768	#DIV/0!	#DIV/0!	#DIV/0!	#DIV/0!	CD44	100	98.4171	106.416	109.837	0	0.497708	3.1874	3.24014	A	CD44
	EpCAM	337.717	3.77645	232.625	3.77645	339.6	#DIV/0!	339.6	#DIV/0!	10.2799	#DIV/0!	337.333	#DIV/0!	337.333	#DIV/0!	10.1483	#DIV/0!	340.2	#DIV/0!	340.2	#DIV/0!	10.2832	#DIV/0!	333.733	#DIV/0!	333.733	#DIV/0!	9.97793	#DIV/0!	#DIV/0!	#DIV/0!	#DIV/0!	EpCAM	100	98.5295	99.8153	96.9251	0	2.10548	2.9257	1.71631	A	EpCAM
	BCL2	484.144	9.93978	328.961	9.93978	490.65	#DIV/0!	490.65	#DIV/0!	12.5774	#DIV/0!	476.45	#DIV/0!	476.45	#DIV/0!	12.0034	#DIV/0!	488.15	#DIV/0!	488.15	#DIV/0!	12.49	#DIV/0!	481.325	#DIV/0!	481.325	#DIV/0!	12.2099	#DIV/0!	#DIV/0!	#DIV/0!	#DIV/0!	BCL2	100	95.3987	99.3948	97.1539	0	2.09846	2.39562	5.58515	A	BCL2
																																											0
	HIF1α	626.56	35.5823	403.01	35.5823	600.2	#DIV/0!	600.2	#DIV/0!	13.0808	#DIV/0!	647.58	#DIV/0!	647.58	#DIV/0!	14.4753	#DIV/0!	663.32	#DIV/0!	663.32	#DIV/0!	14.909	#DIV/0!	595.14	#DIV/0!	595.14	#DIV/0!	13.0245	#DIV/0!	#DIV/0!	#DIV/0!	#DIV/0!	HIF1α	100	109.934	112.959	100.647	0	3.71306	4.19109	4.23248	A	HIF1α
	VEGF-A	389.842	9.76996	263.119	10.363	398.833	#DIV/0!	398.833	#DIV/0!	10.5563	#DIV/0!	395.967	#DIV/0!	395.967	#DIV/0!	10.3679	#DIV/0!	387.467	#DIV/0!	387.467	#DIV/0!	10.1754	#DIV/0!	377.1	#DIV/0!	377.1	#DIV/0!	9.74674	#DIV/0!	#DIV/0!	#DIV/0!	0	VEGF-A	100	97.4837	97.153	93.2762	0	2.3283	1.98174	3.3867	A	VEGF-A
																																											0
																																											0
																																											0
																																											0
																																											0
																																											0
Cellular differentiation		#DIV/0!	#DIV/0!	#DIV/0!												#DIV/0!												#DIV/0!															0
		#DIV/0!	#DIV/0!	#DIV/0!																																							0
	pan-K	#DIV/0!	#DIV/0!	#DIV/0!	#DIV/0!			#DIV/0!	#DIV/0!	#DIV/0!	#DIV/0!			#DIV/0!	#DIV/0!	#DIV/0!	#DIV/0!			#DIV/0!	#DIV/0!	#DIV/0!	#DIV/0!			#DIV/0!	#DIV/0!	#DIV/0!	#DIV/0!				pan-K	100	#DIV/0!	#DIV/0!	#DIV/0!	0	#DIV/0!	#DIV/0!	#DIV/0!		pan-K
	KL1	#DIV/0!	#DIV/0!	#DIV/0!	#DIV/0!			#DIV/0!	#DIV/0!	#DIV/0!	#DIV/0!			#DIV/0!	#DIV/0!	#DIV/0!	#DIV/0!			#DIV/0!	#DIV/0!	#DIV/0!	#DIV/0!			#DIV/0!	#DIV/0!	#DIV/0!	#DIV/0!				KL1	100	#DIV/0!	#DIV/0!	#DIV/0!	0	#DIV/0!	#DIV/0!	#DIV/0!		KL1
	CK-7	#DIV/0!	#DIV/0!	#DIV/0!	#DIV/0!			#DIV/0!	#DIV/0!	#DIV/0!	#DIV/0!			#DIV/0!	#DIV/0!	#DIV/0!	#DIV/0!			#DIV/0!	#DIV/0!	#DIV/0!	#DIV/0!			#DIV/0!	#DIV/0!	#DIV/0!	#DIV/0!				CK-7	100	#DIV/0!	#DIV/0!	#DIV/0!	0	#DIV/0!	#DIV/0!	#DIV/0!		CK-7
	CK-14	#DIV/0!	#DIV/0!	#DIV/0!	#DIV/0!			#DIV/0!	#DIV/0!	#DIV/0!	#DIV/0!			#DIV/0!	#DIV/0!	#DIV/0!	#DIV/0!			#DIV/0!	#DIV/0!	#DIV/0!	#DIV/0!			#DIV/0!	#DIV/0!	#DIV/0!	#DIV/0!				CK-14	100	#DIV/0!	#DIV/0!	#DIV/0!	0	#DIV/0!	#DIV/0!	#DIV/0!		CK-14
	α-actin	567.525	17.8235	379.444	17.9225	551.6	#DIV/0!	551.6	#DIV/0!	12.9295	#DIV/0!	557.6	#DIV/0!	557.6	#DIV/0!	13.1341	#DIV/0!	592	#DIV/0!	592	#DIV/0!	14.4187	#DIV/0!	568.9	#DIV/0!	568.9	#DIV/0!	13.5886	#DIV/0!	#DIV/0!	#DIV/0!	#DIV/0!	α-actin	100	101.431	111.98	105.312	0	1.22009	3.75589	1.74091	A	α-actin
	p63	360.6	8.74767	243.672	11.7137	371.8	#DIV/0!	371.8	#DIV/0!	11.3398	#DIV/0!	356.55	#DIV/0!	356.55	#DIV/0!	10.6732	#DIV/0!	351.45	#DIV/0!	351.45	#DIV/0!	10.3667	#DIV/0!	362.6	#DIV/0!	362.6	#DIV/0!	11.002	#DIV/0!	#DIV/0!	#DIV/0!	#DIV/0!	p63	100	94.2483	90.9618	97.7907	0	1.28453	4.62762	7.80003	A	p63
	p63	465.35	11.1165	314.628	11.1165	481.6		481.6	#DIV/0!	12.9217	#DIV/0!	460.1		460.1	#DIV/0!	12.0612	#DIV/0!	462.9		462.9	#DIV/0!	12.1767	#DIV/0!	456.8		456.8	#DIV/0!	11.9236	#DIV/0!				p63	100	93.34	94.234	92.2752	0	#DIV/0!	#DIV/0!	#DIV/0!		p63
	p63	255.85	12.3108	166.784	12.3108	262		262	#DIV/0!	9.75786	#DIV/0!	253		253	#DIV/0!	9.28525	#DIV/0!	240		240	#DIV/0!	8.55663	#DIV/0!	268.4		268.4	#DIV/0!	10.0805	#DIV/0!				p63	100	95.1566	87.6896	103.306	0	#DIV/0!	#DIV/0!	#DIV/0!		p63
	vimentin	401.237	19.2528	261.613	19.3407	429.25	#DIV/0!	429.25	#DIV/0!	12.9301	#DIV/0!	395.65	#DIV/0!	395.65	#DIV/0!	11.5288	#DIV/0!	385.3	#DIV/0!	385.3	#DIV/0!	11.0801	#DIV/0!	394.75	#DIV/0!	394.75	#DIV/0!	11.4947	#DIV/0!	#DIV/0!	#DIV/0!	#DIV/0!	vimentin	100	88.9668	85.5282	88.7255	0	4.89567	4.104	4.33226	A	vimentin
	vimentin	483.675	17.2614	321.311	17.2614	508		508	#DIV/0!	13.6634	#DIV/0!	480.8		480.8	#DIV/0!	12.6289	#DIV/0!	467.3		467.3	#DIV/0!	12.0826	#DIV/0!	478.6		478.6	#DIV/0!	12.5415	#DIV/0!				vimentin	100	92.4285	88.4302	91.7888	0	#DIV/0!	#DIV/0!	#DIV/0!		vimentin
	vimentin	318.8	21.4199	201.74	21.4199	350.5		350.5	#DIV/0!	12.1967	#DIV/0!	310.5		310.5	#DIV/0!	10.4288	#DIV/0!	303.3		303.3	#DIV/0!	10.0777	#DIV/0!	310.9		310.9	#DIV/0!	10.448	#DIV/0!				vimentin	100	85.505	82.6263	85.6621	0	#DIV/0!	#DIV/0!	#DIV/0!		vimentin
	TGase-1	#DIV/0!	#DIV/0!	#DIV/0!	#DIV/0!			#DIV/0!	#DIV/0!	#DIV/0!	#DIV/0!			#DIV/0!	#DIV/0!	#DIV/0!	#DIV/0!			#DIV/0!	#DIV/0!	#DIV/0!	#DIV/0!			#DIV/0!	#DIV/0!	#DIV/0!	#DIV/0!				TGase-1	100	#DIV/0!	#DIV/0!	#DIV/0!	0	#DIV/0!	#DIV/0!	#DIV/0!		TGase-1
	TGase-1 ( K )	#DIV/0!	#DIV/0!	#DIV/0!	#DIV/0!			#DIV/0!	#DIV/0!	#DIV/0!	#DIV/0!			#DIV/0!	#DIV/0!	#DIV/0!	#DIV/0!			#DIV/0!	#DIV/0!	#DIV/0!	#DIV/0!			#DIV/0!	#DIV/0!	#DIV/0!	#DIV/0!				TGase-1 ( K )	100	#DIV/0!	#DIV/0!	#DIV/0!	0	#DIV/0!	#DIV/0!	#DIV/0!		TGase-1 ( K )
	TGase-2	261.375	10.6551	172.307	11.2102	248.2	#DIV/0!	248.2	#DIV/0!	8.70345	#DIV/0!	260.75	#DIV/0!	260.75	#DIV/0!	9.36774	#DIV/0!	262.3	#DIV/0!	262.3	#DIV/0!	9.48807	#DIV/0!	274.25	#DIV/0!	274.25	#DIV/0!	10.0559	#DIV/0!	#DIV/0!	#DIV/0!	#DIV/0!	TGase-2	100	107.392	109.223	115.308	0	3.54148	3.05913	3.40856	A	TGase-2
	TGase-2	211.825	7.88559	140.392	7.88559	202.3		202.3	#DIV/0!	7.86817	#DIV/0!	208.5		208.5	#DIV/0!	8.25276	#DIV/0!	217.2		217.2	#DIV/0!	8.76402	#DIV/0!	219.3		219.3	#DIV/0!	8.88302	#DIV/0!				TGase-2	100	104.888	111.386	112.898	0	#DIV/0!	#DIV/0!	#DIV/0!		TGase-2
	TGase-2 ( C )	310.925	14.5349	203.113	14.5349	294.1		294.1	#DIV/0!	9.53873	#DIV/0!	313		313	#DIV/0!	10.4827	#DIV/0!	307.4		307.4	#DIV/0!	10.2121	#DIV/0!	329.2		329.2	#DIV/0!	11.2289	#DIV/0!				TGase-2 ( C )	100	109.896	107.06	117.719	0	#DIV/0!	#DIV/0!	#DIV/0!		TGase-2 ( C )
		#DIV/0!	#DIV/0!	#DIV/0!												#DIV/0!												#DIV/0!															0
	TGase-3	#DIV/0!	#DIV/0!	#DIV/0!	#DIV/0!			#DIV/0!	#DIV/0!	#DIV/0!	#DIV/0!			#DIV/0!	#DIV/0!	#DIV/0!	#DIV/0!			#DIV/0!	#DIV/0!	#DIV/0!	#DIV/0!			#DIV/0!	#DIV/0!	#DIV/0!	#DIV/0!				TGase-3	100	#DIV/0!	#DIV/0!	#DIV/0!	0	#DIV/0!	#DIV/0!	#DIV/0!		TGase-3
	TGase-3 ( E )	#DIV/0!	#DIV/0!	#DIV/0!	#DIV/0!			#DIV/0!	#DIV/0!	#DIV/0!	#DIV/0!			#DIV/0!	#DIV/0!	#DIV/0!	#DIV/0!			#DIV/0!	#DIV/0!	#DIV/0!	#DIV/0!			#DIV/0!	#DIV/0!	#DIV/0!	#DIV/0!				TGase-3 ( E )	100	#DIV/0!	#DIV/0!	#DIV/0!	0	#DIV/0!	#DIV/0!	#DIV/0!		TGase-3 ( E )
	TGase-4	592.575	14.8383	399.964	14.8429	610.85	#DIV/0!	610.85	#DIV/0!	14.0411	#DIV/0!	593.35	#DIV/0!	593.35	#DIV/0!	13.3793	#DIV/0!	574.55	#DIV/0!	574.55	#DIV/0!	12.6418	#DIV/0!	591.55	#DIV/0!	591.55	#DIV/0!	13.3129	#DIV/0!	#DIV/0!	#DIV/0!	#DIV/0!	TGase-4	100	94.7596	89.0101	94.2585	0	2.82432	5.48643	2.97498	A	TGase-4
	TGase-4	919.55	17.6644	626.021	17.6644	941		941	#DIV/0!	17.7477	#DIV/0!	920.9		920.9	#DIV/0!	17.1721	#DIV/0!	897.8		897.8	#DIV/0!	16.4857	#DIV/0!	918.5		918.5	#DIV/0!	17.102	#DIV/0!				TGase-4	100	96.7567	92.8896	96.3622	0	#DIV/0!	#DIV/0!	#DIV/0!		TGase-4
	TGase-4 ( P )	265.6	12.0214	173.899	12.0214	280.7		280.7	#DIV/0!	10.3345	#DIV/0!	265.8		265.8	#DIV/0!	9.58652	#DIV/0!	251.3		251.3	#DIV/0!	8.7978	#DIV/0!	264.6		264.6	#DIV/0!	9.52373	#DIV/0!				TGase-4 ( P )	100	92.7625	85.1306	92.1549	0	#DIV/0!	#DIV/0!	#DIV/0!		TGase-4 ( P )
			#DIV/0!	#DIV/0!																																							0
	caveolin-1	654.196	22.8591	435.078	22.8591	677.033	#DIV/0!	677.033	#DIV/0!	15.2021	#DIV/0!	663.783	#DIV/0!	663.783	#DIV/0!	14.8116	#DIV/0!	643.2	#DIV/0!	643.2	#DIV/0!	14.2036	#DIV/0!	632.767	#DIV/0!	632.767	#DIV/0!	13.8227	#DIV/0!	#DIV/0!	#DIV/0!	#DIV/0!	caveolin-1	100	97.7418	94.3745	91.6549	0	4.54749	5.88416	5.94095	A	caveolin-1
	caveolin-1	450.3	4.84011	310.37	4.84011	450.8		450.8	#DIV/0!	11.8503	#DIV/0!	444		444	#DIV/0!	11.5598	#DIV/0!	455.8		455.8	#DIV/0!	12.0594	#DIV/0!	450.6		450.6	#DIV/0!	11.8419	#DIV/0!				caveolin-1	100	97.5488	101.765	99.9288	0	#DIV/0!	#DIV/0!	#DIV/0!		caveolin-1
	caveolin-1	277.1	6.907	187.063	6.907	282.5		282.5	#DIV/0!	9.76919	#DIV/0!	280.7		280.7	#DIV/0!	9.67662	#DIV/0!	278.1		278.1	#DIV/0!	9.54133	#DIV/0!	267.1		267.1	#DIV/0!	8.94634	#DIV/0!				caveolin-1	100	99.0525	97.6676	91.5771	0	#DIV/0!	#DIV/0!	#DIV/0!		caveolin-1
	caveolin-1	783.2	30.5914	517.649	30.5914	823.8		823.8	#DIV/0!	17.4972	#DIV/0!	787.9		787.9	#DIV/0!	16.4393	#DIV/0!	768		768	#DIV/0!	15.8225	#DIV/0!	753.1		753.1	#DIV/0!	15.3444	#DIV/0!				caveolin-1	100	93.9541	90.4288	87.6966	0	#DIV/0!	#DIV/0!	#DIV/0!		caveolin-1
	caveolin-1	818.275	44.7011	528.091	44.7011	879.7		879.7	#DIV/0!	18.7512	#DIV/0!	822.1		822.1	#DIV/0!	17.1467	#DIV/0!	791.9		791.9	#DIV/0!	16.2422	#DIV/0!	779.4		779.4	#DIV/0!	15.8527	#DIV/0!				caveolin-1	100	91.443	86.6193	84.5423	0	#DIV/0!	#DIV/0!	#DIV/0!		caveolin-1
	caveolin-1	827.225	35.8345	543.223	35.8345	857		857	#DIV/0!	17.7138	#DIV/0!	858.9		858.9	#DIV/0!	17.7673	#DIV/0!	802.6		802.6	#DIV/0!	16.1052	#DIV/0!	790.4		790.4	#DIV/0!	15.7219	#DIV/0!				caveolin-1	100	100.302	90.9191	88.7551	0	#DIV/0!	#DIV/0!	#DIV/0!		caveolin-1
	caveolin-1	769.075	14.2804	524.072	14.2804	768.4		768.4	#DIV/0!	15.631	#DIV/0!	789.1		789.1	#DIV/0!	16.2797	#DIV/0!	762.8		762.8	#DIV/0!	15.4508	#DIV/0!	756		756	#DIV/0!	15.2292	#DIV/0!				caveolin-1	100	104.15	98.8474	97.4294	0	#DIV/0!	#DIV/0!	#DIV/0!		caveolin-1
																																											0
	HK2	485.637	24.9552	314.991	24.9552	511.45	#DIV/0!	511.45	#DIV/0!	13.5601	#DIV/0!	467.4	#DIV/0!	467.4	#DIV/0!	12.0084	#DIV/0!	488.225	#DIV/0!	488.225	#DIV/0!	12.6557	#DIV/0!	475.475	#DIV/0!	475.475	#DIV/0!	12.3951	#DIV/0!	#DIV/0!	#DIV/0!	#DIV/0!	HK2	100	89.1317	92.9591	92.7444	0	2.54762	6.63474	6.40782	A	HK2
	HK2	262	7.0819	176.318	7.0819	270.8		270.8	#DIV/0!	9.72018	#DIV/0!	255.5		255.5	#DIV/0!	8.89842	#DIV/0!	257.1		257.1	#DIV/0!	8.98788	#DIV/0!	264.6		264.6	#DIV/0!	9.39584	#DIV/0!				HK2	100	91.5458	92.4661	96.6633	0	#DIV/0!	#DIV/0!	#DIV/0!		HK2
	HK2	287.7	10.3714	191.019	10.3714	297.5		297.5	#DIV/0!	10.319	#DIV/0!	279.4		279.4	#DIV/0!	9.40114	#DIV/0!	278.1		278.1	#DIV/0!	9.33174	#DIV/0!	295.8		295.8	#DIV/0!	10.2363	#DIV/0!				HK2	100	91.1053	90.4328	99.1985	0	#DIV/0!	#DIV/0!	#DIV/0!		HK2
	HK2	692.725	48.3068	436.601	48.3068	727.6		727.6	#DIV/0!	17.0587	#DIV/0!	655.3		655.3	#DIV/0!	14.7885	#DIV/0!	740.8		740.8	#DIV/0!	17.4413	#DIV/0!	647.2		647.2	#DIV/0!	14.512	#DIV/0!				HK2	100	86.6917	102.243	85.0712	0	#DIV/0!	#DIV/0!	#DIV/0!		HK2
	HK2	700.125	34.0608	456.027	34.0608	749.9		749.9	#DIV/0!	17.1427	#DIV/0!	679.4		679.4	#DIV/0!	14.9457	#DIV/0!	676.9		676.9	#DIV/0!	14.8618	#DIV/0!	694.3		694.3	#DIV/0!	15.4361	#DIV/0!				HK2	100	87.1838	86.6945	90.0446	0	#DIV/0!	#DIV/0!	#DIV/0!		HK2
	LGR4	#DIV/0!	#DIV/0!	#DIV/0!	#DIV/0!	1042.85	#DIV/0!	#DIV/0!	#DIV/0!	#DIV/0!	#DIV/0!	1032.8	#DIV/0!	#DIV/0!	#DIV/0!	#DIV/0!	#DIV/0!	1086.95	#DIV/0!	#DIV/0!	#DIV/0!	#DIV/0!	#DIV/0!	1041.2	#DIV/0!	#DIV/0!	#DIV/0!	#DIV/0!	#DIV/0!	#DIV/0!	#DIV/0!	#DIV/0!	LGR4	100	98.4582	106.421	99.7243	0	1.41978	1.38398	2.0656	A	LGR4
	LGR4	1080.28	25.4821	730.71	25.4821	1066.3		1066.3	#DIV/0!	18.3191	#DIV/0!	1062.7		1062.7	#DIV/0!	18.2206	#DIV/0!	1117.8		1117.8	#DIV/0!	19.6746	#DIV/0!	1074.3		1074.3	#DIV/0!	18.5362	#DIV/0!				LGR4	100	99.4622	107.399	101.185	0	#DIV/0!	#DIV/0!	#DIV/0!		LGR4
	LGR4	1021.62	23.9932	691.144	23.9932	1019.4		1019.4	#DIV/0!	18.1178	#DIV/0!	1002.9		1002.9	#DIV/0!	17.6566	#DIV/0!	1056.1		1056.1	#DIV/0!	19.1038	#DIV/0!	1008.1		1008.1	#DIV/0!	17.8033	#DIV/0!				LGR4	100	97.4543	105.442	98.2637	0	#DIV/0!	#DIV/0!	#DIV/0!		LGR4
	LGR4	#DIV/0!	#DIV/0!	#DIV/0!	#DIV/0!			#DIV/0!	#DIV/0!	#DIV/0!	#DIV/0!			#DIV/0!	#DIV/0!	#DIV/0!	#DIV/0!			#DIV/0!	#DIV/0!	#DIV/0!	#DIV/0!			#DIV/0!	#DIV/0!	#DIV/0!	#DIV/0!				LGR4	100				0	#DIV/0!	#DIV/0!	#DIV/0!		LGR4
	HK2	#DIV/0!	#DIV/0!	#DIV/0!	#DIV/0!			#DIV/0!	#DIV/0!	#DIV/0!	#DIV/0!			#DIV/0!	#DIV/0!	#DIV/0!	#DIV/0!			#DIV/0!	#DIV/0!	#DIV/0!	#DIV/0!			#DIV/0!	#DIV/0!	#DIV/0!	#DIV/0!				HK2	100				0	#DIV/0!	#DIV/0!	#DIV/0!		HK2
	CaM	#DIV/0!	#DIV/0!	#DIV/0!	#DIV/0!	494.86	#DIV/0!	#DIV/0!	#DIV/0!	#DIV/0!	#DIV/0!	510.42	#DIV/0!	#DIV/0!	#DIV/0!	#DIV/0!	#DIV/0!	511.84	#DIV/0!	#DIV/0!	#DIV/0!	#DIV/0!	#DIV/0!	519.16	#DIV/0!	#DIV/0!	#DIV/0!	#DIV/0!	#DIV/0!	#DIV/0!	#DIV/0!	#DIV/0!	CaM	100	105.02	105.474	108.225	0	2.16175	3.52241	2.90998	A	CaM
	CaM	395.775	8.3767	268.666	8.3767	387.5		387.5	#DIV/0!	10.9011	#DIV/0!	393.3		393.3	#DIV/0!	11.164	#DIV/0!	394.9		394.9	#DIV/0!	11.2354	#DIV/0!	407.4		407.4	#DIV/0!	11.7785	#DIV/0!				CaM	100	102.411	103.067	108.049	0	#DIV/0!	#DIV/0!	#DIV/0!		CaM
	CaM	359.3	12.4386	239.071	12.4386	345.9		345.9	#DIV/0!	10.3358	#DIV/0!	359.1		359.1	#DIV/0!	10.9558	#DIV/0!	356.3		356.3	#DIV/0!	10.8272	#DIV/0!	375.9		375.9	#DIV/0!	11.6974	#DIV/0!				CaM	100	105.998	104.755	113.173	0	#DIV/0!	#DIV/0!	#DIV/0!		CaM
	CaM	629.425	12.7149	427.883	12.7149	613.7		613.7	#DIV/0!	13.6315	#DIV/0!	625.6		625.6	#DIV/0!	14.0612	#DIV/0!	643.2		643.2	#DIV/0!	14.6737	#DIV/0!	635.2		635.2	#DIV/0!	14.3985	#DIV/0!				CaM	100	103.152	107.646	105.627	0	#DIV/0!	#DIV/0!	#DIV/0!		CaM
	CaM	499.8	13.3853	336.475	13.3853	480.7		480.7	#DIV/0!	12.0094	#DIV/0!	503.4		503.4	#DIV/0!	12.92	#DIV/0!	512		512	#DIV/0!	13.2486	#DIV/0!	503.1		503.1	#DIV/0!	12.9083	#DIV/0!				CaM	100	107.582	110.319	107.485	0	#DIV/0!	#DIV/0!	#DIV/0!		CaM
	CaM	661.05	13.4884	449.247	13.4884	646.5		646.5	#DIV/0!	14.0447	#DIV/0!	670.7		670.7	#DIV/0!	14.8813	#DIV/0!	652.8		652.8	#DIV/0!	14.2672	#DIV/0!	674.2		674.2	#DIV/0!	14.9984	#DIV/0!				CaM	100	105.957	101.584	106.791	0	#DIV/0!	#DIV/0!	#DIV/0!		CaM
	CaM	#DIV/0!	#DIV/0!	#DIV/0!	#DIV/0!			#DIV/0!	#DIV/0!	#DIV/0!	#DIV/0!			#DIV/0!	#DIV/0!	#DIV/0!	#DIV/0!			#DIV/0!	#DIV/0!	#DIV/0!	#DIV/0!			#DIV/0!	#DIV/0!	#DIV/0!	#DIV/0!				CaM	100				0	#DIV/0!	#DIV/0!	#DIV/0!		CaM
																																											0
	calnexin	387.956	11.9644	259.605	11.9644	379.825	#DIV/0!	379.825	#DIV/0!	10.9352	#DIV/0!	402.775	#DIV/0!	402.775	#DIV/0!	11.8931	#DIV/0!	388	#DIV/0!	388	#DIV/0!	11.2917	#DIV/0!	381.225	#DIV/0!	381.225	#DIV/0!	10.9936	#DIV/0!	#DIV/0!	#DIV/0!	#DIV/0!	calnexin	100	108.539	103.188	100.56	0	6.2149	1.34027	4.48944	A	calnexin
	calnexin	388.275	7.91639	263.876	7.91639	387.5		387.5	#DIV/0!	11.1186	#DIV/0!	393.3		393.3	#DIV/0!	11.3765	#DIV/0!	394.9		394.9	#DIV/0!	11.4466	#DIV/0!	377.4		377.4	#DIV/0!	10.6548	#DIV/0!				calnexin	100	102.319	102.949	95.828	0	#DIV/0!	#DIV/0!	#DIV/0!		calnexin
	calnexin	322.4	4.81871	220.861	4.81871	319.4		319.4	#DIV/0!	9.92667	#DIV/0!	328		328	#DIV/0!	10.3508	#DIV/0!	324.7		324.7	#DIV/0!	10.1901	#DIV/0!	317.5		317.5	#DIV/0!	9.8305	#DIV/0!				calnexin	100	104.272	102.654	99.0312	0	#DIV/0!	#DIV/0!	#DIV/0!		calnexin
	calnexin	470.575	22.0734	307.329	22.0734	454.1		454.1	#DIV/0!	12.1149	#DIV/0!	502.1		502.1	#DIV/0!	13.956	#DIV/0!	469.5		469.5	#DIV/0!	12.7346	#DIV/0!	456.6		456.6	#DIV/0!	12.2176	#DIV/0!				calnexin	100	115.197	105.115	100.848	0	#DIV/0!	#DIV/0!	#DIV/0!		calnexin
	calnexin	370.575	13.049	246.354	13.049	358.3		358.3	#DIV/0!	10.5805	#DIV/0!	387.7		387.7	#DIV/0!	11.8889	#DIV/0!	362.9		362.9	#DIV/0!	10.7957	#DIV/0!	373.4		373.4	#DIV/0!	11.2715	#DIV/0!				calnexin	100	112.367	102.034	106.531	0	#DIV/0!	#DIV/0!	#DIV/0!		calnexin
	CRIP1	414.719	22.8061	267.497	22.8061	413.2	#DIV/0!	413.2	#DIV/0!	11.9746	#DIV/0!	395.65	#DIV/0!	395.65	#DIV/0!	11.2866	#DIV/0!	418.3	#DIV/0!	418.3	#DIV/0!	12.1664	#DIV/0!	431.725	#DIV/0!	431.725	#DIV/0!	12.6112	#DIV/0!	#DIV/0!	#DIV/0!	#DIV/0!	CRIP1	100	94.9848	101.794	104.595	0	8.00501	10.1937	8.85469	A	CRIP1
	CRIP1	289.075	8.36396	193.989	8.36396	292.4		292.4	#DIV/0!	9.92026	#DIV/0!	296.4		296.4	#DIV/0!	10.1199	#DIV/0!	290.4		290.4	#DIV/0!	9.81893	#DIV/0!	277.1		277.1	#DIV/0!	9.11655	#DIV/0!				CRIP1	100	102.012	98.9786	91.8983	0	#DIV/0!	#DIV/0!	#DIV/0!		CRIP1
	CRIP1	436.3	9.84717	295.563	9.84717	432.5		432.5	#DIV/0!	11.702	#DIV/0!	437.2		437.2	#DIV/0!	11.9011	#DIV/0!	426.1		426.1	#DIV/0!	11.4253	#DIV/0!	449.4		449.4	#DIV/0!	12.4031	#DIV/0!				CRIP1	100	101.702	97.6352	105.991	0	#DIV/0!	#DIV/0!	#DIV/0!		CRIP1
	CRIP1	519.9	35.81	328.12	35.81	529.7		529.7	#DIV/0!	14.1979	#DIV/0!	480.1		480.1	#DIV/0!	12.328	#DIV/0!	505.6		505.6	#DIV/0!	13.3222	#DIV/0!	564.2		564.2	#DIV/0!	15.3649	#DIV/0!				CRIP1	100	86.8299	93.832	108.22	0	#DIV/0!	#DIV/0!	#DIV/0!		CRIP1
	CRIP1	413.6	37.2033	252.317	37.2033	398.2		398.2	#DIV/0!	12.0782	#DIV/0!	368.9		368.9	#DIV/0!	10.7974	#DIV/0!	451.1		451.1	#DIV/0!	14.0991	#DIV/0!	436.2		436.2	#DIV/0!	13.5604	#DIV/0!				CRIP1	100	89.3954	116.731	112.271	0	#DIV/0!	#DIV/0!	#DIV/0!		CRIP1
																																											0
	NK1R	426.562	4.82828	293.765	5.30862	428.8	#DIV/0!	428.8	#DIV/0!	11.6	#DIV/0!	422.9	#DIV/0!	422.9	#DIV/0!	11.3511	#DIV/0!	432.3	#DIV/0!	432.3	#DIV/0!	11.7604	#DIV/0!	422.25	#DIV/0!	422.25	#DIV/0!	11.3331	#DIV/0!	#DIV/0!	#DIV/0!	#DIV/0!	NK1R	100	97.914	101.493	97.8679	0	0.993922	1.8436	2.82711	A	NK1R
	NK1R	487.875	6.60019	334.912	6.60019	493.1		493.1	#DIV/0!	12.5773	#DIV/0!	484.4		484.4	#DIV/0!	12.2265	#DIV/0!	493.7		493.7	#DIV/0!	12.6011	#DIV/0!	480.3		480.3	#DIV/0!	12.0577	#DIV/0!				NK1R	100	97.2112	100.189	95.8688	0	#DIV/0!	#DIV/0!	#DIV/0!		NK1R
	NK1R	365.25	4.01705	251.658	4.01705	364.5		364.5	#DIV/0!	10.6227	#DIV/0!	361.4		361.4	#DIV/0!	10.4758	#DIV/0!	370.9		370.9	#DIV/0!	10.9198	#DIV/0!	364.2		364.2	#DIV/0!	10.6086	#DIV/0!				NK1R	100	98.6168	102.797	99.867	0	#DIV/0!	#DIV/0!	#DIV/0!		NK1R
																																											0
																																											0
	NSE-γ	607.75	22.7392	402.686	22.7392	587.15	#DIV/0!	587.15	#DIV/0!	13.5052	#DIV/0!	594.075	#DIV/0!	594.075	#DIV/0!	13.7636	#DIV/0!	634.45	#DIV/0!	634.45	#DIV/0!	15.2115	#DIV/0!	615.325	#DIV/0!	615.325	#DIV/0!	14.5512	#DIV/0!	#DIV/0!	#DIV/0!	#DIV/0!	NSE-γ	100	101.992	113.573	108.213	0	3.50705	11.0471	5.11727	A	NSE-γ
	NSE-γ	597.475	27.3496	390.883	27.3496	574.5		574.5	#DIV/0!	13.5505	#DIV/0!	577.5		577.5	#DIV/0!	13.6608	#DIV/0!	633		633	#DIV/0!	15.5601	#DIV/0!	604.9		604.9	#DIV/0!	14.6293	#DIV/0!				NSE-γ	100	100.814	114.83	107.961	0	#DIV/0!	#DIV/0!	#DIV/0!		NSE-γ
	NSE-γ	419.425	40.9271	252.67	40.9271	387.7		387.7	#DIV/0!	11.6202	#DIV/0!	389		389	#DIV/0!	11.676	#DIV/0!	474.6		474.6	#DIV/0!	14.8973	#DIV/0!	426.4		426.4	#DIV/0!	13.1807	#DIV/0!				NSE-γ	100	100.48	128.202	113.429	0	#DIV/0!	#DIV/0!	#DIV/0!		NSE-γ
	NSE-γ	809.55	5.98804	560.697	5.98804	805.9		805.9	#DIV/0!	15.659	#DIV/0!	803.4		803.4	#DIV/0!	15.5789	#DIV/0!	816.5		816.5	#DIV/0!	15.9938	#DIV/0!	812.4		812.4	#DIV/0!	15.8652	#DIV/0!				NSE-γ	100	99.4889	102.139	101.317	0	#DIV/0!	#DIV/0!	#DIV/0!		NSE-γ
	NSE-γ	604.55	16.6918	406.493	16.6918	580.5		580.5	#DIV/0!	13.1912	#DIV/0!	606.4		606.4	#DIV/0!	14.1388	#DIV/0!	613.7		613.7	#DIV/0!	14.3947	#DIV/0!	617.6		617.6	#DIV/0!	14.5295	#DIV/0!				NSE-γ	100	107.184	109.124	110.146	0	#DIV/0!	#DIV/0!	#DIV/0!		NSE-γ
																																											0
	AP1M1	287.017	10.7411	190.171	13.4894	275.567	#DIV/0!	275.567	#DIV/0!	9.26337	#DIV/0!	280.267	#DIV/0!	280.267	#DIV/0!	9.43967	#DIV/0!	294.733	#DIV/0!	294.733	#DIV/0!	10.2199	#DIV/0!	297.5	#DIV/0!	297.5	#DIV/0!	10.3969	#DIV/0!	#DIV/0!	#DIV/0!	#DIV/0!	AP1M1	100	101.239	110.371	112.912	0	5.62107	2.51209	7.25911	A	AP1M1
	AP1M1	162.95	10.3294	103.736	10.3294	155.9		155.9	#DIV/0!	7.22249	#DIV/0!	152.7		152.7	#DIV/0!	6.99746	#DIV/0!	168.8		168.8	#DIV/0!	8.06625	#DIV/0!	174.4		174.4	#DIV/0!	8.40621	#DIV/0!				AP1M1	100	96.8842	111.682	116.389	0	#DIV/0!	#DIV/0!	#DIV/0!		AP1M1
	AP1M1	294.525	17.4645	188.703	17.4645	282.2		282.2	#DIV/0!	9.66939	#DIV/0!	280.8		280.8	#DIV/0!	9.59672	#DIV/0!	296.7		296.7	#DIV/0!	10.3922	#DIV/0!	318.4		318.4	#DIV/0!	11.3885	#DIV/0!				AP1M1	100	99.2485	107.475	117.779	0	#DIV/0!	#DIV/0!	#DIV/0!		AP1M1
	AP1M1	403.575	12.6742	269.828	12.6742	388.6		388.6	#DIV/0!	10.8982	#DIV/0!	407.3		407.3	#DIV/0!	11.7248	#DIV/0!	418.7		418.7	#DIV/0!	12.2013	#DIV/0!	399.7		399.7	#DIV/0!	11.3961	#DIV/0!				AP1M1	100	107.585	111.957	104.568	0	#DIV/0!	#DIV/0!	#DIV/0!		AP1M1
																																											0
	S-100	365.125	17.8371	237.75	18.1344	387.2	#DIV/0!	387.2	#DIV/0!	12.237	#DIV/0!	371.9	#DIV/0!	371.9	#DIV/0!	11.5919	#DIV/0!	352.3	#DIV/0!	352.3	#DIV/0!	10.7137	#DIV/0!	349.1	#DIV/0!	349.1	#DIV/0!	10.548	#DIV/0!	#DIV/0!	#DIV/0!	#DIV/0!	S-100	100	94.7363	87.5588	86.2147	0	3.58894	3.32872	7.58667	A	S-100
	S-100	329.375	22.8873	207.675	22.8873	358.4		358.4	#DIV/0!	12.277	#DIV/0!	335.8		335.8	#DIV/0!	11.3192	#DIV/0!	317.1		317.1	#DIV/0!	10.4606	#DIV/0!	306.2		306.2	#DIV/0!	9.92597	#DIV/0!				S-100	100	92.1986	85.2051	80.8501	0	#DIV/0!	#DIV/0!	#DIV/0!		S-100
	S-100	400.875	13.3814	267.231	13.3814	416		416	#DIV/0!	12.1971	#DIV/0!	408		408	#DIV/0!	11.8646	#DIV/0!	387.5		387.5	#DIV/0!	10.9667	#DIV/0!	392		392	#DIV/0!	11.17	#DIV/0!				S-100	100	97.2741	89.9126	91.5793	0	#DIV/0!	#DIV/0!	#DIV/0!		S-100
																																	0										0
	myosin-1a	597.25	24.6892	393.386	24.6892	628.525	#DIV/0!	628.525	#DIV/0!	15.2903	#DIV/0!	578.65	#DIV/0!	578.65	#DIV/0!	13.5932	#DIV/0!	598.25	#DIV/0!	598.25	#DIV/0!	14.2504	#DIV/0!	583.575	#DIV/0!	583.575	#DIV/0!	13.776	#DIV/0!	#DIV/0!	#DIV/0!	#DIV/0!	myosin-1a	100	89.0788	93.1416	90.3459	0	3.30344	4.68752	4.88084	A	myosin-1a
	myosin-1a	582.8	10.9602	397	10.9602	597.8		597.8	#DIV/0!	14.1704	#DIV/0!	571.5		571.5	#DIV/0!	13.2099	#DIV/0!	580.3		580.3	#DIV/0!	13.5388	#DIV/0!	581.6		581.6	#DIV/0!	13.5868	#DIV/0!				myosin-1a	100	93.2215	95.5431	95.8813	0	#DIV/0!	#DIV/0!	#DIV/0!		myosin-1a
	myosin-1a	511.15	24.5387	333.266	24.5387	546.8		546.8	#DIV/0!	14.6128	#DIV/0!	507.1		507.1	#DIV/0!	13.1846	#DIV/0!	492.2		492.2	#DIV/0!	12.6069	#DIV/0!	498.5		498.5	#DIV/0!	12.8543	#DIV/0!				myosin-1a	100	90.2264	86.273	87.9663	0	#DIV/0!	#DIV/0!	#DIV/0!		myosin-1a
	myosin-1a	695.85	38.8968	448.198	38.8968	744.1		744.1	#DIV/0!	17.2018	#DIV/0!	667.4		667.4	#DIV/0!	14.8055	#DIV/0!	710.5		710.5	#DIV/0!	16.1957	#DIV/0!	661.4		661.4	#DIV/0!	14.6014	#DIV/0!				myosin-1a	100	86.0693	94.1514	84.8832	0	#DIV/0!	#DIV/0!	#DIV/0!		myosin-1a
	myosin-1a	599.2	24.3612	395.079	24.3612	625.4		625.4	#DIV/0!	15.1763	#DIV/0!	568.6		568.6	#DIV/0!	13.1727	#DIV/0!	610		610	#DIV/0!	14.6602	#DIV/0!	592.8		592.8	#DIV/0!	14.0613	#DIV/0!				myosin-1a	100	86.7979	96.599	92.653	0	#DIV/0!	#DIV/0!	#DIV/0!		myosin-1a
																																											0
	MYH2	#DIV/0!	#DIV/0!	#DIV/0!	#DIV/0!	651.25	#DIV/0!	#DIV/0!	#DIV/0!	#DIV/0!	#DIV/0!	694.45	#DIV/0!	#DIV/0!	#DIV/0!	#DIV/0!	#DIV/0!	791.45	#DIV/0!	#DIV/0!	#DIV/0!	#DIV/0!	#DIV/0!	697.35	#DIV/0!	#DIV/0!	#DIV/0!	#DIV/0!	#DIV/0!	#DIV/0!	#DIV/0!	#DIV/0!	MYH2	100	109.524	128.598	110.398	0	0.919037	2.80391	7.11794	A	MYH2
	MYH2	741.925	60.2814	459.066	60.2814	688.7		688.7	#DIV/0!	15.1537	#DIV/0!	737.8		737.8	#DIV/0!	16.6953	#DIV/0!	827.2		827.2	#DIV/0!	19.1868	#DIV/0!	714		714	#DIV/0!	15.9667	#DIV/0!				MYH2	100	110.173	126.615	105.365	0	#DIV/0!	#DIV/0!	#DIV/0!		MYH2
	MYH2	675.325	60.1698	412.558	60.1698	613.8		613.8	#DIV/0!	14.186	#DIV/0!	651.1		651.1	#DIV/0!	15.4448	#DIV/0!	755.7		755.7	#DIV/0!	18.5241	#DIV/0!	680.7		680.7	#DIV/0!	16.3751	#DIV/0!				MYH2	100	108.874	130.58	115.431	0	#DIV/0!	#DIV/0!	#DIV/0!		MYH2
	MYH2	#DIV/0!	#DIV/0!	#DIV/0!	#DIV/0!			#DIV/0!	#DIV/0!	#DIV/0!	#DIV/0!			#DIV/0!	#DIV/0!	#DIV/0!	#DIV/0!			#DIV/0!	#DIV/0!	#DIV/0!	#DIV/0!			#DIV/0!	#DIV/0!	#DIV/0!	#DIV/0!				MYH2	100				0	#DIV/0!	#DIV/0!	#DIV/0!		MYH2
																																	0										0
	desmin	#DIV/0!	#DIV/0!	#DIV/0!	#DIV/0!	427.05	#DIV/0!	#DIV/0!	#DIV/0!	#DIV/0!	#DIV/0!	462.35	#DIV/0!	#DIV/0!	#DIV/0!	#DIV/0!	#DIV/0!	424.25	#DIV/0!	#DIV/0!	#DIV/0!	#DIV/0!	#DIV/0!	412.6	#DIV/0!	#DIV/0!	#DIV/0!	#DIV/0!	#DIV/0!	#DIV/0!	#DIV/0!	#DIV/0!	desmin	100	112.184	99.723	95.2724	0	7.94887	6.36574	2.67846	A	desmin
	desmin	495.2	20.334	326.306	20.334	498.9		498.9	#DIV/0!	13.1375	#DIV/0!	522.3		522.3	#DIV/0!	13.9998	#DIV/0!	482.8		482.8	#DIV/0!	12.5098	#DIV/0!	476.8		476.8	#DIV/0!	12.2676	#DIV/0!				desmin	100	106.564	95.2217	93.3785	0	#DIV/0!	#DIV/0!	#DIV/0!		desmin
	desmin	367.925	24.0598	233.488	24.0598	355.2		355.2	#DIV/0!	11.0323	#DIV/0!	402.4		402.4	#DIV/0!	12.9966	#DIV/0!	365.7		365.7	#DIV/0!	11.4984	#DIV/0!	348.4		348.4	#DIV/0!	10.7197	#DIV/0!				desmin	100	117.805	104.224	97.1664	0	#DIV/0!	#DIV/0!	#DIV/0!		desmin
	desmin	#DIV/0!	#DIV/0!	#DIV/0!	#DIV/0!			#DIV/0!	#DIV/0!	#DIV/0!	#DIV/0!			#DIV/0!	#DIV/0!	#DIV/0!	#DIV/0!			#DIV/0!	#DIV/0!	#DIV/0!	#DIV/0!			#DIV/0!	#DIV/0!	#DIV/0!	#DIV/0!				desmin	100				0	#DIV/0!	#DIV/0!	#DIV/0!		desmin
																																	0										0
	α-SMA	#DIV/0!	#DIV/0!	#DIV/0!	#DIV/0!	285.8	#DIV/0!	#DIV/0!	#DIV/0!	#DIV/0!	#DIV/0!	348.85	#DIV/0!	#DIV/0!	#DIV/0!	#DIV/0!	#DIV/0!	324.55	#DIV/0!	#DIV/0!	#DIV/0!	#DIV/0!	#DIV/0!	313.7	#DIV/0!	#DIV/0!	#DIV/0!	#DIV/0!	#DIV/0!	#DIV/0!	#DIV/0!	#DIV/0!	α-SMA	100	130.312	119.566	114.619	0	3.93741	2.43044	0.695634	A	α-SMA
	α-SMA	349.35	31.7584	212.787	31.7584	311.3		311.3	#DIV/0!	9.92539	#DIV/0!	387.3		387.3	#DIV/0!	13.2104	#DIV/0!	357.7		357.7	#DIV/0!	12.038	#DIV/0!	341.1		341.1	#DIV/0!	11.3276	#DIV/0!				α-SMA	100	133.097	121.285	114.127	0	#DIV/0!	#DIV/0!	#DIV/0!		α-SMA
	α-SMA	287.1	20.658	180.312	20.658	260.3		260.3	#DIV/0!	8.9436	#DIV/0!	310.4		310.4	#DIV/0!	11.4056	#DIV/0!	291.4		291.4	#DIV/0!	10.5398	#DIV/0!	286.3		286.3	#DIV/0!	10.295	#DIV/0!				α-SMA	100	127.528	117.848	115.111	0	#DIV/0!	#DIV/0!	#DIV/0!		α-SMA
	α-SMA	#DIV/0!	#DIV/0!	#DIV/0!	#DIV/0!			#DIV/0!	#DIV/0!	#DIV/0!	#DIV/0!			#DIV/0!	#DIV/0!	#DIV/0!	#DIV/0!			#DIV/0!	#DIV/0!	#DIV/0!	#DIV/0!			#DIV/0!	#DIV/0!	#DIV/0!	#DIV/0!				α-SMA	100				0	#DIV/0!	#DIV/0!	#DIV/0!		α-SMA
																																											0
	GFAP	#DIV/0!	#DIV/0!	#DIV/0!	#DIV/0!	416.45	#DIV/0!	#DIV/0!	#DIV/0!	#DIV/0!	#DIV/0!	443.1	#DIV/0!	#DIV/0!	#DIV/0!	#DIV/0!	#DIV/0!	431.9	#DIV/0!	#DIV/0!	#DIV/0!	#DIV/0!	#DIV/0!	430.1	#DIV/0!	#DIV/0!	#DIV/0!	#DIV/0!	#DIV/0!	#DIV/0!	#DIV/0!	#DIV/0!	GFAP	100	109.534	105.871	105.409	0	3.72941	0.461073	1.27849	A	GFAP
	GFAP	501.875	15.9107	335.402	15.9107	484.1		484.1	#DIV/0!	12.1942	#DIV/0!	522.5		522.5	#DIV/0!	13.6784	#DIV/0!	503.1		503.1	#DIV/0!	12.9498	#DIV/0!	497.8		497.8	#DIV/0!	12.7436	#DIV/0!				GFAP	100	112.171	106.197	104.505	0	#DIV/0!	#DIV/0!	#DIV/0!		GFAP
	GFAP	358.9	6.84446	244.386	6.84446	348.8		348.8	#DIV/0!	10.2183	#DIV/0!	363.7		363.7	#DIV/0!	10.9231	#DIV/0!	360.7		360.7	#DIV/0!	10.7849	#DIV/0!	362.4		362.4	#DIV/0!	10.8634	#DIV/0!				GFAP	100	106.897	105.545	106.313	0	#DIV/0!	#DIV/0!	#DIV/0!		GFAP
	GFAP	#DIV/0!	#DIV/0!	#DIV/0!	#DIV/0!			#DIV/0!	#DIV/0!	#DIV/0!	#DIV/0!			#DIV/0!	#DIV/0!	#DIV/0!	#DIV/0!			#DIV/0!	#DIV/0!	#DIV/0!	#DIV/0!			#DIV/0!	#DIV/0!	#DIV/0!	#DIV/0!				GFAP	100				0	#DIV/0!	#DIV/0!	#DIV/0!		GFAP
																																											0
	Krox-25	#DIV/0!	#DIV/0!	#DIV/0!	#DIV/0!	679	#DIV/0!	#DIV/0!	#DIV/0!	#DIV/0!	#DIV/0!	664.6	#DIV/0!	#DIV/0!	#DIV/0!	#DIV/0!	#DIV/0!	646	#DIV/0!	#DIV/0!	#DIV/0!	#DIV/0!	#DIV/0!	660.15	#DIV/0!	#DIV/0!	#DIV/0!	#DIV/0!	#DIV/0!	#DIV/0!	#DIV/0!	#DIV/0!	Krox-25	100	96.6918	92.9352	96.0093	0	8.29871	7.71615	7.94101	A	Krox-25
	Krox-25	686.525	21.8092	458.758	21.8092	696.9		696.9	#DIV/0!	15.4318	#DIV/0!	655.2		655.2	#DIV/0!	14.0158	#DIV/0!	689.3		689.3	#DIV/0!	15.1836	#DIV/0!	704.7		704.7	#DIV/0!	15.6825	#DIV/0!				Krox-25	100	90.8237	98.3914	101.624	0	#DIV/0!	#DIV/0!	#DIV/0!		Krox-25
	Krox-25	638.35	34.53	412.315	34.53	661.1		661.1	#DIV/0!	15.7729	#DIV/0!	674		674	#DIV/0!	16.1767	#DIV/0!	602.7		602.7	#DIV/0!	13.798	#DIV/0!	615.6		615.6	#DIV/0!	14.2578	#DIV/0!				Krox-25	100	102.56	87.4791	90.3942	0	#DIV/0!	#DIV/0!	#DIV/0!		Krox-25
	Krox-25	#DIV/0!	#DIV/0!	#DIV/0!	#DIV/0!			#DIV/0!	#DIV/0!	#DIV/0!	#DIV/0!			#DIV/0!	#DIV/0!	#DIV/0!	#DIV/0!			#DIV/0!	#DIV/0!	#DIV/0!	#DIV/0!			#DIV/0!	#DIV/0!	#DIV/0!	#DIV/0!				Krox-25	100				0	#DIV/0!	#DIV/0!	#DIV/0!		Krox-25
																																											0
	DLX2	#DIV/0!	#DIV/0!	#DIV/0!	#DIV/0!	628.8	#DIV/0!	#DIV/0!	#DIV/0!	#DIV/0!	#DIV/0!	581.5	#DIV/0!	#DIV/0!	#DIV/0!	#DIV/0!	#DIV/0!	547.8	#DIV/0!	#DIV/0!	#DIV/0!	#DIV/0!	#DIV/0!	573.45	#DIV/0!	#DIV/0!	#DIV/0!	#DIV/0!	#DIV/0!	#DIV/0!	#DIV/0!	#DIV/0!	DLX2	100	90.6472	82.7409	88.5296	0	3.82478	1.22138	0.396325	A	DLX2
	DLX2	658.15	41.1113	419.594	41.1113	715.7		715.7	#DIV/0!	17.2077	#DIV/0!	648.6		648.6	#DIV/0!	15.133	#DIV/0!	618.1		618.1	#DIV/0!	14.0892	#DIV/0!	650.2		650.2	#DIV/0!	15.1857	#DIV/0!				DLX2	100	87.9427	81.8773	88.2494	0	#DIV/0!	#DIV/0!	#DIV/0!		DLX2
	DLX2	507.625	27.3712	327.966	27.3712	541.9		541.9	#DIV/0!	14.6265	#DIV/0!	514.4		514.4	#DIV/0!	13.6541	#DIV/0!	477.5		477.5	#DIV/0!	12.2284	#DIV/0!	496.7		496.7	#DIV/0!	12.9898	#DIV/0!				DLX2	100	93.3518	83.6046	88.8099	0	#DIV/0!	#DIV/0!	#DIV/0!		DLX2
	DLX2	#DIV/0!	#DIV/0!	#DIV/0!	#DIV/0!			#DIV/0!	#DIV/0!	#DIV/0!	#DIV/0!			#DIV/0!	#DIV/0!	#DIV/0!	#DIV/0!			#DIV/0!	#DIV/0!	#DIV/0!	#DIV/0!			#DIV/0!	#DIV/0!	#DIV/0!	#DIV/0!				DLX2	100				0	#DIV/0!	#DIV/0!	#DIV/0!		DLX2
																																											0
	TBX22	608.706	11.1811	414.913	11.1811	603.25	#DIV/0!	603.25	#DIV/0!	13.6896	#DIV/0!	608.875	#DIV/0!	608.875	#DIV/0!	13.9008	#DIV/0!	609.325	#DIV/0!	609.325	#DIV/0!	13.8806	#DIV/0!	613.375	#DIV/0!	613.375	#DIV/0!	14.0738	#DIV/0!	#DIV/0!	#DIV/0!	#DIV/0!	TBX22	100	101.617	101.265	103.036	0	1.72943	4.9711	4.6071	A	TBX22
	TBX22	650.025	6.40072	448.617	6.40072	648		648	#DIV/0!	14.1203	#DIV/0!	645.5		645.5	#DIV/0!	14.0315	#DIV/0!	647.1		647.1	#DIV/0!	14.0884	#DIV/0!	659.5		659.5	#DIV/0!	14.5218	#DIV/0!				TBX22	100	99.3711	99.774	102.843	0	#DIV/0!	#DIV/0!	#DIV/0!		TBX22
	TBX22	482	12.8642	324.536	12.8642	479.7		479.7	#DIV/0!	12.4565	#DIV/0!	489.4		489.4	#DIV/0!	12.8399	#DIV/0!	464.9		464.9	#DIV/0!	11.8475	#DIV/0!	494		494	#DIV/0!	13.0178	#DIV/0!				TBX22	100	103.078	95.1114	104.506	0	#DIV/0!	#DIV/0!	#DIV/0!		TBX22
	TBX22	716.1	12.4563	488.814	12.4563	714.2		714.2	#DIV/0!	15.0129	#DIV/0!	719.4		719.4	#DIV/0!	15.1851	#DIV/0!	730.4		730.4	#DIV/0!	15.543	#DIV/0!	700.4		700.4	#DIV/0!	14.546	#DIV/0!				TBX22	100	101.147	103.531	96.8902	0	#DIV/0!	#DIV/0!	#DIV/0!		TBX22
	TBX22	586.7	13.0033	397.687	13.0033	571.1		571.1	#DIV/0!	13.1686	#DIV/0!	581.2		581.2	#DIV/0!	13.5467	#DIV/0!	594.9		594.9	#DIV/0!	14.0433	#DIV/0!	599.6		599.6	#DIV/0!	14.2096	#DIV/0!				TBX22	100	102.871	106.642	107.905	0	#DIV/0!	#DIV/0!	#DIV/0!		TBX22
																																	0										0
																																	0										0
	pancreatic lipase	#DIV/0!	#DIV/0!	#DIV/0!	#DIV/0!	688.3	#DIV/0!	#DIV/0!	#DIV/0!	#DIV/0!	#DIV/0!	679.7	#DIV/0!	#DIV/0!	#DIV/0!	#DIV/0!	#DIV/0!	689.2	#DIV/0!	#DIV/0!	#DIV/0!	#DIV/0!	#DIV/0!	665.5	#DIV/0!	#DIV/0!	#DIV/0!	#DIV/0!	#DIV/0!	#DIV/0!	#DIV/0!	#DIV/0!	pancreatic lipase	100	98.0005	99.861	94.6113	0	3.18948	8.18119	6.52995	A	pancreatic lipase
	pancreatic lipase	754.4	14.1478	513.932	14.1478	748.2		748.2	#DIV/0!	15.3058	#DIV/0!	749.4		749.4	#DIV/0!	15.345	#DIV/0!	775.4		775.4	#DIV/0!	16.17	#DIV/0!	744.6		744.6	#DIV/0!	15.1878	#DIV/0!				pancreatic lipase	100	100.256	105.646	99.2287	0	#DIV/0!	#DIV/0!	#DIV/0!		pancreatic lipase
	pancreatic lipase	606.95	17.3907	407.474	17.3907	628.4		628.4	#DIV/0!	14.8636	#DIV/0!	610		610	#DIV/0!	14.2312	#DIV/0!	603		603	#DIV/0!	13.9831	#DIV/0!	586.4		586.4	#DIV/0!	13.3763	#DIV/0!				pancreatic lipase	100	95.7452	94.076	89.9939	0	#DIV/0!	#DIV/0!	#DIV/0!		pancreatic lipase
	pancreatic lipase	#DIV/0!	#DIV/0!	#DIV/0!	#DIV/0!			#DIV/0!	#DIV/0!	#DIV/0!	#DIV/0!			#DIV/0!	#DIV/0!	#DIV/0!	#DIV/0!			#DIV/0!	#DIV/0!	#DIV/0!	#DIV/0!			#DIV/0!	#DIV/0!	#DIV/0!	#DIV/0!				pancreatic lipase	100				0	#DIV/0!	#DIV/0!	#DIV/0!		pancreatic lipase
																																											0
	collagen 3A1	#DIV/0!	#DIV/0!	#DIV/0!	#DIV/0!	613.85	#DIV/0!	#DIV/0!	#DIV/0!	#DIV/0!	#DIV/0!	580.95	#DIV/0!	#DIV/0!	#DIV/0!	#DIV/0!	#DIV/0!	561.05	#DIV/0!	#DIV/0!	#DIV/0!	#DIV/0!	#DIV/0!	551.75	#DIV/0!	#DIV/0!	#DIV/0!	#DIV/0!	#DIV/0!	#DIV/0!	#DIV/0!	#DIV/0!	collagen 3A1	100	92.9591	88.2947	86.2597	0	1.25562	0.92148	2.95637	A	collagen 3A1
	collagen 3A1	649.5	34.9	419.75	34.9	696.2		696.2	#DIV/0!	16.6268	#DIV/0!	654.1		654.1	#DIV/0!	15.3085	#DIV/0!	632.1		632.1	#DIV/0!	14.5722	#DIV/0!	615.6		615.6	#DIV/0!	13.9946	#DIV/0!				collagen 3A1	100	92.0713	87.6431	84.1693	0	#DIV/0!	#DIV/0!	#DIV/0!		collagen 3A1
	collagen 3A1	504.3	20.2117	332.798	20.2117	531.5		531.5	#DIV/0!	14.0962	#DIV/0!	507.8		507.8	#DIV/0!	13.2288	#DIV/0!	490		490	#DIV/0!	12.538	#DIV/0!	487.9		487.9	#DIV/0!	12.454	#DIV/0!				collagen 3A1	100	93.847	88.9463	88.3502	0	#DIV/0!	#DIV/0!	#DIV/0!		collagen 3A1
	collagen 3A1	#DIV/0!	#DIV/0!	#DIV/0!	#DIV/0!			#DIV/0!	#DIV/0!	#DIV/0!	#DIV/0!			#DIV/0!	#DIV/0!	#DIV/0!	#DIV/0!			#DIV/0!	#DIV/0!	#DIV/0!	#DIV/0!			#DIV/0!	#DIV/0!	#DIV/0!	#DIV/0!				collagen 3A1	100				0	#DIV/0!	#DIV/0!	#DIV/0!		collagen 3A1
																																											0
	collagen 4	#DIV/0!	#DIV/0!	#DIV/0!	#DIV/0!	656.2	#DIV/0!	#DIV/0!	#DIV/0!	#DIV/0!	#DIV/0!	633.6	#DIV/0!	#DIV/0!	#DIV/0!	#DIV/0!	#DIV/0!	589.05	#DIV/0!	#DIV/0!	#DIV/0!	#DIV/0!	#DIV/0!	621.65	#DIV/0!	#DIV/0!	#DIV/0!	#DIV/0!	#DIV/0!	#DIV/0!	#DIV/0!	#DIV/0!	collagen 4	100	95.2455	85.4365	93.8006	0	1.09696	1.05335	9.04231	A	collagen 4
	collagen 4	723.5	36.828	469.622	36.828	765.8		765.8	#DIV/0!	17.2098	#DIV/0!	742.7		742.7	#DIV/0!	16.5251	#DIV/0!	689.6		689.6	#DIV/0!	14.8317	#DIV/0!	695.9		695.9	#DIV/0!	15.0425	#DIV/0!				collagen 4	100	96.0212	86.1813	87.4067	0	#DIV/0!	#DIV/0!	#DIV/0!		collagen 4
	collagen 4	526.75	27.6199	341.105	27.6199	546.6		546.6	#DIV/0!	14.3351	#DIV/0!	524.5		524.5	#DIV/0!	13.5423	#DIV/0!	488.5		488.5	#DIV/0!	12.1406	#DIV/0!	547.4		547.4	#DIV/0!	14.363	#DIV/0!				collagen 4	100	94.4698	84.6917	100.194	0	#DIV/0!	#DIV/0!	#DIV/0!		collagen 4
	collagen 4	#DIV/0!	#DIV/0!	#DIV/0!	#DIV/0!			#DIV/0!	#DIV/0!	#DIV/0!	#DIV/0!			#DIV/0!	#DIV/0!	#DIV/0!	#DIV/0!			#DIV/0!	#DIV/0!	#DIV/0!	#DIV/0!			#DIV/0!	#DIV/0!	#DIV/0!	#DIV/0!				collagen 4	100				0	#DIV/0!	#DIV/0!	#DIV/0!		collagen 4
																																											0
	collagen 5A	#DIV/0!	#DIV/0!	#DIV/0!	#DIV/0!	565.85	#DIV/0!	#DIV/0!	#DIV/0!	#DIV/0!	#DIV/0!	572.85	#DIV/0!	#DIV/0!	#DIV/0!	#DIV/0!	#DIV/0!	541.35	#DIV/0!	#DIV/0!	#DIV/0!	#DIV/0!	#DIV/0!	555.65	#DIV/0!	#DIV/0!	#DIV/0!	#DIV/0!	#DIV/0!	#DIV/0!	#DIV/0!	#DIV/0!	collagen 5A	100	102.009	93.1397	97.2348	0	2.00945	1.41803	0.225655	A	collagen 5A
	collagen 5A	638.875	12.1355	435.077	12.1355	647		647	#DIV/0!	14.5576	#DIV/0!	649.5		649.5	#DIV/0!	14.6432	#DIV/0!	622.9		622.9	#DIV/0!	13.7049	#DIV/0!	636.1		636.1	#DIV/0!	14.1783	#DIV/0!				collagen 5A	100	100.588	94.1424	97.3944	0	#DIV/0!	#DIV/0!	#DIV/0!		collagen 5A
	collagen 5A	478.975	15.3992	319.883	15.3992	484.7		484.7	#DIV/0!	12.8381	#DIV/0!	496.2		496.2	#DIV/0!	13.2784	#DIV/0!	459.8		459.8	#DIV/0!	11.8286	#DIV/0!	475.2		475.2	#DIV/0!	12.4626	#DIV/0!				collagen 5A	100	103.43	92.137	97.0752	0	#DIV/0!	#DIV/0!	#DIV/0!		collagen 5A
	collagen 5A	#DIV/0!	#DIV/0!	#DIV/0!	#DIV/0!			#DIV/0!	#DIV/0!	#DIV/0!	#DIV/0!			#DIV/0!	#DIV/0!	#DIV/0!	#DIV/0!			#DIV/0!	#DIV/0!	#DIV/0!	#DIV/0!			#DIV/0!	#DIV/0!	#DIV/0!	#DIV/0!				collagen 5A	100				0	#DIV/0!	#DIV/0!	#DIV/0!		collagen 5A
																																											0
	laminin α5	#DIV/0!	#DIV/0!	#DIV/0!	#DIV/0!	306.75	#DIV/0!	#DIV/0!	#DIV/0!	#DIV/0!	#DIV/0!	298.4	#DIV/0!	#DIV/0!	#DIV/0!	#DIV/0!	#DIV/0!	287.2	#DIV/0!	#DIV/0!	#DIV/0!	#DIV/0!	#DIV/0!	275.8	#DIV/0!	#DIV/0!	#DIV/0!	#DIV/0!	#DIV/0!	#DIV/0!	#DIV/0!	#DIV/0!	laminin α5	100	96.5908	91.3271	85.7666	0	3.64784	1.91953	1.90757	A	laminin α5
	laminin α5	314.225	15.6615	204.296	15.6615	333.4		333.4	#DIV/0!	11.3624	#DIV/0!	318.4		318.4	#DIV/0!	10.6819	#DIV/0!	308.8		308.8	#DIV/0!	10.2227	#DIV/0!	296.3		296.3	#DIV/0!	9.59187	#DIV/0!				laminin α5	100	94.0114	89.9698	84.4177	0	#DIV/0!	#DIV/0!	#DIV/0!		laminin α5
	laminin α5	269.85	11.6609	177.234	11.6609	280.1		280.1	#DIV/0!	10.1423	#DIV/0!	278.4		278.4	#DIV/0!	10.0581	#DIV/0!	265.6		265.6	#DIV/0!	9.40031	#DIV/0!	255.3		255.3	#DIV/0!	8.83549	#DIV/0!				laminin α5	100	99.1702	92.6844	87.1154	0	#DIV/0!	#DIV/0!	#DIV/0!		laminin α5
	laminin α5	#DIV/0!	#DIV/0!	#DIV/0!	#DIV/0!			#DIV/0!	#DIV/0!	#DIV/0!	#DIV/0!			#DIV/0!	#DIV/0!	#DIV/0!	#DIV/0!			#DIV/0!	#DIV/0!	#DIV/0!	#DIV/0!			#DIV/0!	#DIV/0!	#DIV/0!	#DIV/0!				laminin α5	100				0	#DIV/0!	#DIV/0!	#DIV/0!		laminin α5
																																											0
	CE	#DIV/0!	#DIV/0!	#DIV/0!	#DIV/0!	682.85	#DIV/0!	#DIV/0!	#DIV/0!	#DIV/0!	#DIV/0!	690.5	#DIV/0!	#DIV/0!	#DIV/0!	#DIV/0!	#DIV/0!	666.45	#DIV/0!	#DIV/0!	#DIV/0!	#DIV/0!	#DIV/0!	637.1	#DIV/0!	#DIV/0!	#DIV/0!	#DIV/0!	#DIV/0!	#DIV/0!	#DIV/0!	#DIV/0!	CE	100	101.517	96.324	89.9866	0	1.64539	3.78965	1.92367	A	CE
	CE	704.15	29.5759	463.329	29.5759	715.5		715.5	#DIV/0!	15.8799	#DIV/0!	729.2		729.2	#DIV/0!	16.3055	#DIV/0!	710.5		710.5	#DIV/0!	15.7217	#DIV/0!	661.4		661.4	#DIV/0!	14.0738	#DIV/0!				CE	100	102.68	99.0036	88.6264	0	#DIV/0!	#DIV/0!	#DIV/0!		CE
	CE	634.3	19.6886	424.321	19.6886	650.2		650.2	#DIV/0!	15.0293	#DIV/0!	651.8		651.8	#DIV/0!	15.0824	#DIV/0!	622.4		622.4	#DIV/0!	14.074	#DIV/0!	612.8		612.8	#DIV/0!	13.7287	#DIV/0!				CE	100	100.354	93.6443	91.3468	0	#DIV/0!	#DIV/0!	#DIV/0!		CE
	CE	#DIV/0!	#DIV/0!	#DIV/0!	#DIV/0!			#DIV/0!	#DIV/0!	#DIV/0!	#DIV/0!			#DIV/0!	#DIV/0!	#DIV/0!	#DIV/0!			#DIV/0!	#DIV/0!	#DIV/0!	#DIV/0!			#DIV/0!	#DIV/0!	#DIV/0!	#DIV/0!				CE	100				0	#DIV/0!	#DIV/0!	#DIV/0!		CE
																																	0										0
	PSA	#DIV/0!	#DIV/0!	#DIV/0!	#DIV/0!	217.55	#DIV/0!	#DIV/0!	#DIV/0!	#DIV/0!	#DIV/0!	199.15	#DIV/0!	#DIV/0!	#DIV/0!	#DIV/0!	#DIV/0!	196.6	#DIV/0!	#DIV/0!	#DIV/0!	#DIV/0!	#DIV/0!	189.45	#DIV/0!	#DIV/0!	#DIV/0!	#DIV/0!	#DIV/0!	#DIV/0!	#DIV/0!	#DIV/0!	PSA	100	89.0711	87.9534	83.0842	0	0.0844623	3.61098	2.40371	A	PSA
	PSA	233.125	15.6934	147.494	15.6934	255		255	#DIV/0!	10.3685	#DIV/0!	232.9		232.9	#DIV/0!	9.24153	#DIV/0!	225.9		225.9	#DIV/0!	8.85471	#DIV/0!	218.7		218.7	#DIV/0!	8.43836	#DIV/0!				PSA	100	89.1308	85.4001	81.3845	0	#DIV/0!	#DIV/0!	#DIV/0!		PSA
	PSA	168.25	8.45084	109.324	8.45084	180.1		180.1	#DIV/0!	8.41284	#DIV/0!	165.4		165.4	#DIV/0!	7.48838	#DIV/0!	167.3		167.3	#DIV/0!	7.61419	#DIV/0!	160.2		160.2	#DIV/0!	7.13273	#DIV/0!				PSA	100	89.0113	90.5068	84.7839	0	#DIV/0!	#DIV/0!	#DIV/0!		PSA
	PSA	#DIV/0!	#DIV/0!	#DIV/0!	#DIV/0!			#DIV/0!	#DIV/0!	#DIV/0!	#DIV/0!			#DIV/0!	#DIV/0!	#DIV/0!	#DIV/0!			#DIV/0!	#DIV/0!	#DIV/0!	#DIV/0!			#DIV/0!	#DIV/0!	#DIV/0!	#DIV/0!				PSA	100				0	#DIV/0!	#DIV/0!	#DIV/0!		PSA
																																											0
																																											0
Inflammatory proteins		#DIV/0!	#DIV/0!	#DIV/0!	#DIV/0!					#DIV/0!	#DIV/0!					#DIV/0!	#DIV/0!					#DIV/0!	#DIV/0!					#DIV/0!	#DIV/0!				0										0
	TNFα	443.125	14.1458	296.042	14.1458	428.05	#DIV/0!	428.05	#DIV/0!	11.2602	#DIV/0!	445.65	#DIV/0!	445.65	#DIV/0!	11.9764	#DIV/0!	459.875	#DIV/0!	459.875	#DIV/0!	12.5049	#DIV/0!	438.925	#DIV/0!	438.925	#DIV/0!	11.7266	#DIV/0!	#DIV/0!	#DIV/0!	#DIV/0!	TNFα	100	106.17	110.605	104.306	0	3.55735	2.80015	1.52007	A	TNFα
	TNFα	197.85	3.6991	134.796	3.6991	193.3		193.3	#DIV/0!	7.6488	#DIV/0!	196.4		196.4	#DIV/0!	7.84883	#DIV/0!	201.2		201.2	#DIV/0!	8.14887	#DIV/0!	200.5		200.5	#DIV/0!	8.10581	#DIV/0!				TNFα	100	102.615	106.538	105.975	0	#DIV/0!	#DIV/0!	#DIV/0!		TNFα
	TNFα	446.45	14.2395	298.276	14.2395	428.8		428.8	#DIV/0!	11.4247	#DIV/0!	456.6		456.6	#DIV/0!	12.5827	#DIV/0!	459.3		459.3	#DIV/0!	12.6895	#DIV/0!	441.1		441.1	#DIV/0!	11.9509	#DIV/0!				TNFα	100	110.136	111.071	104.606	0	#DIV/0!	#DIV/0!	#DIV/0!		TNFα
	TNFα	647.075	20.877	432.075	20.877	626.6		626.6	#DIV/0!	13.9472	#DIV/0!	641.6		641.6	#DIV/0!	14.475	#DIV/0!	676.2		676.2	#DIV/0!	15.6245	#DIV/0!	643.9		643.9	#DIV/0!	14.5542	#DIV/0!				TNFα	100	103.784	112.026	104.352	0	#DIV/0!	#DIV/0!	#DIV/0!		TNFα
	TNFα	481.125	17.7676	319.02	17.7676	463.5		463.5	#DIV/0!	12.02	#DIV/0!	488		488	#DIV/0!	12.9992	#DIV/0!	502.8		502.8	#DIV/0!	13.5566	#DIV/0!	470.2		470.2	#DIV/0!	12.2955	#DIV/0!				TNFα	100	108.147	112.783	102.292	0	#DIV/0!	#DIV/0!	#DIV/0!		TNFα
																																											0
	IL-1	507.456	13.2125	342.007	13.2125	496.125	#DIV/0!	496.125	#DIV/0!	12.0271	#DIV/0!	511.025	#DIV/0!	511.025	#DIV/0!	12.5397	#DIV/0!	504.375	#DIV/0!	504.375	#DIV/0!	12.4096	#DIV/0!	518.3	#DIV/0!	518.3	#DIV/0!	12.7925	#DIV/0!	#DIV/0!	#DIV/0!	#DIV/0!	IL-1	100	103.858	103.96	105.712	0	4.85549	3.73055	4.25027	A	IL-1
	IL-1	174.425	4.15802	117.939	4.15802	170.5		170.5	#DIV/0!	7.24986	#DIV/0!	173.6		173.6	#DIV/0!	7.4606	#DIV/0!	180.3		180.3	#DIV/0!	7.89687	#DIV/0!	173.3		173.3	#DIV/0!	7.44047	#DIV/0!				IL-1	100	102.907	108.924	102.629	0	#DIV/0!	#DIV/0!	#DIV/0!		IL-1
	IL-1	452.25	8.55278	308.022	8.55278	449.4		449.4	#DIV/0!	11.8902	#DIV/0!	442.7		442.7	#DIV/0!	11.6051	#DIV/0!	463.1		463.1	#DIV/0!	12.453	#DIV/0!	453.8		453.8	#DIV/0!	12.0738	#DIV/0!				IL-1	100	97.6017	104.733	101.544	0	#DIV/0!	#DIV/0!	#DIV/0!		IL-1
	IL-1	819.75	20.6789	553.146	20.6789	799.6		799.6	#DIV/0!	15.6989	#DIV/0!	829.7		829.7	#DIV/0!	16.6299	#DIV/0!	805.8		805.8	#DIV/0!	15.8951	#DIV/0!	843.9		843.9	#DIV/0!	17.0515	#DIV/0!				IL-1	100	105.931	101.25	108.616	0	#DIV/0!	#DIV/0!	#DIV/0!		IL-1
	IL-1	583.4	19.4602	388.92	19.4602	565		565	#DIV/0!	13.2695	#DIV/0!	598.1		598.1	#DIV/0!	14.4631	#DIV/0!	568.3		568.3	#DIV/0!	13.3933	#DIV/0!	602.2		602.2	#DIV/0!	14.6041	#DIV/0!				IL-1	100	108.995	100.933	110.058	0	#DIV/0!	#DIV/0!	#DIV/0!		IL-1
	IL-6	509.113	19.688	336.691	19.688	483.95	#DIV/0!	483.95	#DIV/0!	11.7594	#DIV/0!	508.6	#DIV/0!	508.6	#DIV/0!	12.6466	#DIV/0!	528	#DIV/0!	528	#DIV/0!	13.473	#DIV/0!	515.9	#DIV/0!	515.9	#DIV/0!	13.0209	#DIV/0!	#DIV/0!	#DIV/0!	#DIV/0!	IL-6	100	106.931	115.248	111.33	0	3.16006	3.94559	3.4243	A	IL-6
	IL-6	183.175	10.4273	117.795	10.4273	172.4		172.4	#DIV/0!	7.38951	#DIV/0!	176.1		176.1	#DIV/0!	7.63576	#DIV/0!	192.7		192.7	#DIV/0!	8.65476	#DIV/0!	191.5		191.5	#DIV/0!	8.58515	#DIV/0!				IL-6	100	103.332	117.122	116.18	0	#DIV/0!	#DIV/0!	#DIV/0!		IL-6
	IL-6	397.8	21.6307	256.829	21.6307	376.2		376.2	#DIV/0!	10.9257	#DIV/0!	389.3		389.3	#DIV/0!	11.5096	#DIV/0!	427.2		427.2	#DIV/0!	13.0526	#DIV/0!	398.5		398.5	#DIV/0!	11.9025	#DIV/0!				IL-6	100	105.344	119.467	108.941						IL-6
	IL-6	838.55	23.7978	563.187	23.7978	803.3		803.3	#DIV/0!	15.4956	#DIV/0!	847.4		847.4	#DIV/0!	16.8586	#DIV/0!	855.6		855.6	#DIV/0!	17.1001	#DIV/0!	847.9		847.9	#DIV/0!	16.8734	#DIV/0!				IL-6	100	108.796	110.355	108.892	0	#DIV/0!	#DIV/0!	#DIV/0!		IL-6
	IL-6	616.925	22.8961	408.951	22.8961	583.9		583.9	#DIV/0!	13.2268	#DIV/0!	621.6		621.6	#DIV/0!	14.5825	#DIV/0!	636.5		636.5	#DIV/0!	15.0847	#DIV/0!	625.7		625.7	#DIV/0!	14.7224	#DIV/0!				IL-6	100	110.249	114.046	111.307						IL-6
	IL-8	#DIV/0!	#DIV/0!	#DIV/0!	#DIV/0!	526.6	#DIV/0!	#DIV/0!	#DIV/0!	#DIV/0!	#DIV/0!	502.033	#DIV/0!	#DIV/0!	#DIV/0!	#DIV/0!	#DIV/0!	522.967	#DIV/0!	#DIV/0!	#DIV/0!	#DIV/0!	#DIV/0!	543	#DIV/0!	#DIV/0!	#DIV/0!	#DIV/0!	#DIV/0!	#DIV/0!	#DIV/0!	#DIV/0!	IL-8	100	92.479	99.1883	104.713	0	3.4055	2.6109	2.69828	A	IL-8
	IL-8	401.1	15.5313	265.239	15.5313	401.6		401.6	#DIV/0!	11.6774	#DIV/0!	379.7		379.7	#DIV/0!	10.6987	#DIV/0!	406.7		406.7	#DIV/0!	11.8937	#DIV/0!	416.4		416.4	#DIV/0!	12.2948	#DIV/0!				IL-8	100	91.6186	101.853	105.287	0					IL-8
	IL-8	665.4	9.72043	456.06	9.72043	668.4		668.4	#DIV/0!	14.5719	#DIV/0!	652.7		652.7	#DIV/0!	14.0229	#DIV/0!	664.5		664.5	#DIV/0!	14.4375	#DIV/0!	676		676	#DIV/0!	14.8304	#DIV/0!				IL-8	100	96.2321	99.0774	101.774	0	#DIV/0!	#DIV/0!	#DIV/0!		IL-8
	IL-8	504.45	26.1621	326.953	26.1621	509.8		509.8	#DIV/0!	13.5221	#DIV/0!	473.7		473.7	#DIV/0!	12.1139	#DIV/0!	497.7		497.7	#DIV/0!	13.067	#DIV/0!	536.6		536.6	#DIV/0!	14.4792	#DIV/0!				IL-8	100	89.5861	96.6346	107.078	0	#DIV/0!	#DIV/0!	#DIV/0!		IL-8
	IL-8	#DIV/0!	#DIV/0!	#DIV/0!	#DIV/0!			#DIV/0!	#DIV/0!	#DIV/0!	#DIV/0!			#DIV/0!	#DIV/0!	#DIV/0!	#DIV/0!			#DIV/0!	#DIV/0!	#DIV/0!	#DIV/0!			#DIV/0!	#DIV/0!	#DIV/0!	#DIV/0!				IL-8	100				0	#DIV/0!	#DIV/0!	#DIV/0!		IL-8
																																											0
	IL-10	263.492	7.69359	176.751	7.86947	256.1	#DIV/0!	256.1	#DIV/0!	8.89753	#DIV/0!	260.267	#DIV/0!	260.267	#DIV/0!	9.13138	#DIV/0!	274.1	#DIV/0!	274.1	#DIV/0!	9.85721	#DIV/0!	263.5	#DIV/0!	263.5	#DIV/0!	9.31269	#DIV/0!	#DIV/0!	#DIV/0!	#DIV/0!	IL-10	100	102.687	110.878	104.822	0	2.44977	4.00996	3.42741	A	IL-10
	IL-10	221.15	6.69054	148.114	6.69054	214		214	#DIV/0!	8.11699	#DIV/0!	217.8		217.8	#DIV/0!	8.34779	#DIV/0!	229.3		229.3	#DIV/0!	9.0103	#DIV/0!	223.5		223.5	#DIV/0!	8.68248	#DIV/0!				IL-10	100	102.843	111.005	106.967	0	#DIV/0!	#DIV/0!	#DIV/0!		IL-10
	IL-10	272.025	10.7453	179.672	10.7453	260.7		260.7		9.00155	0	269.1		269.1		9.45663	0	286.5		286.5		10.3358	0	271.8		271.8		9.59833	0				IL-10	100	105.056	114.822	106.63						IL-10
	IL-10	297.3	6.17252	201.937	6.17252	293.6		293.6		9.57405	0	293.9		293.9		9.58971	0	306.5		306.5		10.2256	0	295.2		295.2		9.65725	0				IL-10	100	100.164	106.805	100.869						IL-10
	IL-12	490.5	13.2944	330.056	13.2944	502.6	#DIV/0!	502.6	#DIV/0!	12.4501	#DIV/0!	485.575	#DIV/0!	485.575	#DIV/0!	11.8335	#DIV/0!	488.6	#DIV/0!	488.6	#DIV/0!	11.8472	#DIV/0!	485.225	#DIV/0!	485.225	#DIV/0!	11.7316	#DIV/0!	#DIV/0!	#DIV/0!	#DIV/0!	IL-12	100	95.4347	94.8453	94.4873	0	2.48094	7.90123	8.83713	A	IL-12
	IL-12	91.35	1.14455	62.8004	1.14455	92.5		92.5	#DIV/0!	5.44973	#DIV/0!	91.3		91.3	#DIV/0!	5.3385	#DIV/0!	89.8		89.8	#DIV/0!	5.19611	#DIV/0!	91.8		91.8	#DIV/0!	5.38512	#DIV/0!				IL-12	100	97.9589	95.3462	98.8145	0	#DIV/0!	#DIV/0!	#DIV/0!		IL-12
	IL-12	399.275	28.1053	251.387	28.1053	435.5		435.5	#DIV/0!	13.5688	#DIV/0!	407.3		407.3	#DIV/0!	12.4865	#DIV/0!	379.8		379.8	#DIV/0!	11.3319	#DIV/0!	374.5		374.5	#DIV/0!	11.0956	#DIV/0!				IL-12	100	92.0235	83.5146	81.7729	0	#DIV/0!	#DIV/0!	#DIV/0!		IL-12
	IL-12	854.125	13.9588	583.929	13.9588	857.2		857.2	#DIV/0!	16.5309	#DIV/0!	834.2		834.2	#DIV/0!	15.82	#DIV/0!	858.3		858.3	#DIV/0!	16.5642	#DIV/0!	866.8		866.8	#DIV/0!	16.8188	#DIV/0!				IL-12	100	95.6992	100.201	101.741	0	#DIV/0!	#DIV/0!	#DIV/0!		IL-12
	IL-12	617.25	9.96878	422.106	9.96878	625.2		625.2	#DIV/0!	14.2511	#DIV/0!	609.5		609.5	#DIV/0!	13.6892	#DIV/0!	626.5		626.5	#DIV/0!	14.2966	#DIV/0!	607.8		607.8	#DIV/0!	13.627	#DIV/0!				IL-12	100	96.0571	100.32	95.6204	0	#DIV/0!	#DIV/0!	#DIV/0!		IL-12
																																											0
	IL-28	511.425	31.0053	326.992	31.0053	551.05	#DIV/0!	551.05	#DIV/0!	14.4614	#DIV/0!	512.65	#DIV/0!	512.65	#DIV/0!	13.1349	#DIV/0!	504.45	#DIV/0!	504.45	#DIV/0!	12.8071	#DIV/0!	477.55	#DIV/0!	477.55	#DIV/0!	11.8373	#DIV/0!	#DIV/0!	#DIV/0!	#DIV/0!	IL-28	100	91.0685	88.2922	82.0727	0	6.22512	4.59216	5.18534	A	IL-28
	IL-28	165.875	8.17328	107.939	8.17328	175.5		175.5	#DIV/0!	8.21954	#DIV/0!	169.5		169.5	#DIV/0!	7.84607	#DIV/0!	161.1		161.1	#DIV/0!	7.29114	#DIV/0!	157.4		157.4	#DIV/0!	7.03284	#DIV/0!				IL-28	100	95.4563	88.705	85.5624	0	#DIV/0!	#DIV/0!	#DIV/0!		IL-28
	IL-28	388.5	42.3059	229.644	42.3059	449.3		449.3	#DIV/0!	14.8208	#DIV/0!	377.1		377.1	#DIV/0!	12.1431	#DIV/0!	376.5		376.5	#DIV/0!	12.1184	#DIV/0!	351.1		351.1	#DIV/0!	11.0207	#DIV/0!				IL-28	100	81.9331	81.7663	74.3597	0	#DIV/0!	#DIV/0!	#DIV/0!		IL-28
	IL-28	862.325	42.6075	561.02	42.6075	910.3		910.3	#DIV/0!	18.689	#DIV/0!	873		873	#DIV/0!	17.663	#DIV/0!	858.6		858.6	#DIV/0!	17.2505	#DIV/0!	807.4		807.4	#DIV/0!	15.6965	#DIV/0!				IL-28	100	94.5097	92.3028	83.9877	0	#DIV/0!	#DIV/0!	#DIV/0!		IL-28
	IL-28	629	30.9347	409.365	30.9347	669.1		669.1	#DIV/0!	16.1163	#DIV/0!	631		631	#DIV/0!	14.8874	#DIV/0!	621.6		621.6	#DIV/0!	14.5683	#DIV/0!	594.3		594.3	#DIV/0!	13.5991	#DIV/0!				IL-28	100	92.3749	90.3947	84.3809	0	#DIV/0!	#DIV/0!	#DIV/0!		IL-28
																																											0
	CD3	299.888	16.1425	193.779	16.3409	323.8	#DIV/0!	323.8	#DIV/0!	11.3181	#DIV/0!	288.35	#DIV/0!	288.35	#DIV/0!	9.69155	#DIV/0!	293.35	#DIV/0!	293.35	#DIV/0!	9.95486	#DIV/0!	294.05	#DIV/0!	294.05	#DIV/0!	9.9934	#DIV/0!	#DIV/0!	#DIV/0!	#DIV/0!	CD3	100	86.0075	88.4882	88.8843	0	4.1682	5.86436	6.47602	A	CD3
	CD3	257.3	8.47703	171.633	8.47703	268.9		268.9	#DIV/0!	9.8624	#DIV/0!	248.6		248.6	#DIV/0!	8.77309	#DIV/0!	255.1		255.1	#DIV/0!	9.13603	#DIV/0!	256.6		256.6	#DIV/0!	9.21776	#DIV/0!				CD3	100	88.9548	92.6349	93.4636	0	#DIV/0!	#DIV/0!	#DIV/0!		CD3
	CD3	342.475	24.2047	215.528	24.2047	378.7		378.7	#DIV/0!	12.7739	#DIV/0!	328.1		328.1	#DIV/0!	10.61	#DIV/0!	331.6		331.6	#DIV/0!	10.7737	#DIV/0!	331.5		331.5	#DIV/0!	10.769	#DIV/0!				CD3	100	83.0601	84.3414	84.3051	0	#DIV/0!	#DIV/0!	#DIV/0!		CD3
	CD4	263.025	22.0371	162.08	22.2954	242.2	#DIV/0!	242.2	#DIV/0!	8.84247	#DIV/0!	248.15	#DIV/0!	248.15	#DIV/0!	9.19598	#DIV/0!	271.8	#DIV/0!	271.8	#DIV/0!	10.2787	#DIV/0!	289.95	#DIV/0!	289.95	#DIV/0!	11.1202	#DIV/0!	#DIV/0!	#DIV/0!	#DIV/0!	CD4	100	104.409	115.54	125.266	0	3.47445	5.9319	4.16915	A	CD4
	CD4	182.6	11.3352	116.485	11.3352	170.7		170.7	#DIV/0!	7.3631	#DIV/0!	178.4		178.4	#DIV/0!	7.86862	#DIV/0!	183.7		183.7	#DIV/0!	8.19849	#DIV/0!	197.6		197.6	#DIV/0!	9.0064	#DIV/0!				CD4	100	106.866	111.346	122.318	0	#DIV/0!	#DIV/0!	#DIV/0!		CD4
	CD4	343.45	33.2555	207.159	33.2555	313.7		313.7	#DIV/0!	10.3218	#DIV/0!	317.9		317.9	#DIV/0!	10.5233	#DIV/0!	359.9		359.9	#DIV/0!	12.3588	#DIV/0!	382.3		382.3	#DIV/0!	13.2341	#DIV/0!				CD4	100	101.952	119.735	128.214	0	#DIV/0!	#DIV/0!	#DIV/0!		CD4
																																											0
	CD8	307.25	10.5237	204.551	11.4648	305.5	#DIV/0!	305.5	#DIV/0!	10.0759	#DIV/0!	308.4	#DIV/0!	308.4	#DIV/0!	10.215	#DIV/0!	320.35	#DIV/0!	320.35	#DIV/0!	10.797	#DIV/0!	294.75	#DIV/0!	294.75	#DIV/0!	9.54611	#DIV/0!	#DIV/0!	#DIV/0!	#DIV/0!	CD8	100	101.35	107.303	95.0216	0	0.731243	3.43118	6.56672	A	CD8
	CD8	329.7	13.8864	216.904	13.8864	331		331	#DIV/0!	10.6816	#DIV/0!	335.3		335.3	#DIV/0!	10.881	#DIV/0!	342.4		342.4	#DIV/0!	11.2025	#DIV/0!	310.1		310.1	#DIV/0!	9.65383	#DIV/0!				CD8	100	101.867	104.877	90.3782	0	#DIV/0!	#DIV/0!	#DIV/0!		CD8
	CD8	284.8	9.04323	190.317	9.04323	280		280	#DIV/0!	9.47012	#DIV/0!	281.5		281.5	#DIV/0!	9.54899	#DIV/0!	298.3		298.3	#DIV/0!	10.3915	#DIV/0!	279.4		279.4	#DIV/0!	9.43839	#DIV/0!				CD8	100	100.833	109.729	99.6649	0	#DIV/0!	#DIV/0!	#DIV/0!		CD8
																																											0
																																											0
	CD20	343.917	30.1693	210.572	30.1693	388.033	#DIV/0!	388.033	#DIV/0!	13.0578	#DIV/0!	325.533	#DIV/0!	325.533	#DIV/0!	10.5807	#DIV/0!	334.2	#DIV/0!	334.2	#DIV/0!	10.9572	#DIV/0!	327.9	#DIV/0!	327.9	#DIV/0!	10.7209	#DIV/0!	#DIV/0!	#DIV/0!	#DIV/0!	CD20	100	81.7447	84.5674	83.359	0	4.34583	4.62796	8.4989	A	CD20
	CD20	223.625	9.73186	146.806	9.73186	236.7		236.7	#DIV/0!	9.48126	#DIV/0!	214		214	#DIV/0!	8.19722	#DIV/0!	219.2		219.2	#DIV/0!	8.50849	#DIV/0!	224.6		224.6	#DIV/0!	8.82011	#DIV/0!				CD20	100	86.457	89.74	93.0267	0	#DIV/0!	#DIV/0!	#DIV/0!		CD20
	CD20	458.825	44.8242	276.353	44.8242	524.8		524.8	#DIV/0!	15.7622	#DIV/0!	427.1		427.1	#DIV/0!	12.2779	#DIV/0!	448.1		448.1	#DIV/0!	13.1052	#DIV/0!	435.3		435.3	#DIV/0!	12.6074	#DIV/0!				CD20	100	77.8946	83.1434	79.9851	0	#DIV/0!	#DIV/0!	#DIV/0!		CD20
	CD20	349.3	35.9517	208.558	35.9517	402.6		402.6	#DIV/0!	13.9299	#DIV/0!	335.5		335.5	#DIV/0!	11.2668	#DIV/0!	335.3		335.3	#DIV/0!	11.258	#DIV/0!	323.8		323.8	#DIV/0!	10.7351	#DIV/0!				CD20	100	80.8825	80.8188	77.065	0	#DIV/0!	#DIV/0!	#DIV/0!		CD20
																																											0
	CD28	477.065	17.1097	316.836	17.1097	497.76	#DIV/0!	497.76	#DIV/0!	12.9942	#DIV/0!	464.52	#DIV/0!	464.52	#DIV/0!	11.6994	#DIV/0!	466.36	#DIV/0!	466.36	#DIV/0!	11.898	#DIV/0!	479.62	#DIV/0!	479.62	#DIV/0!	12.2943	#DIV/0!	#DIV/0!	#DIV/0!	#DIV/0!	CD28	100	89.7533	92.2864	94.4555	0	3.58913	3.12223	2.90514	A	CD28
	CD28	241.55	11.9344	157.151	11.9344	253.5		253.5	#DIV/0!	9.81577	#DIV/0!	225		225	#DIV/0!	8.23707	#DIV/0!	243.8		243.8	#DIV/0!	9.30857	#DIV/0!	243.9		243.9	#DIV/0!	9.31394	#DIV/0!				CD28	100	83.9167	94.8327	94.8874	0	#DIV/0!	#DIV/0!	#DIV/0!		CD28
	CD28	341.925	12.3721	226.975	12.3721	358.3		358.3	#DIV/0!	11.4597	#DIV/0!	332.3		332.3	#DIV/0!	10.2628	#DIV/0!	344.7		344.7	#DIV/0!	10.8501	#DIV/0!	332.4		332.4	#DIV/0!	10.2676	#DIV/0!				CD28	100	89.5554	94.6805	89.5979	0	#DIV/0!	#DIV/0!	#DIV/0!		CD28
	CD28	251.85	5.24373	171.051	5.24373	258.9		258.9	#DIV/0!	9.37277	#DIV/0!	247		247	#DIV/0!	8.71486	#DIV/0!	248.9		248.9	#DIV/0!	8.82319	#DIV/0!	252.6		252.6	#DIV/0!	9.03043	#DIV/0!				CD28	100	92.9806	94.1365	96.3476	0	#DIV/0!	#DIV/0!	#DIV/0!		CD28
	CD28	782.575	31.3613	516.441	31.3613	817.8		817.8	#DIV/0!	17.3597	#DIV/0!	760.1		760.1	#DIV/0!	15.6096	#DIV/0!	752.5		752.5	#DIV/0!	15.3642	#DIV/0!	799.9		799.9	#DIV/0!	16.8362	#DIV/0!				CD28	100	89.9185	88.5051	96.9847	0	#DIV/0!	#DIV/0!	#DIV/0!		CD28
	CD28	767.425	24.6367	512.561	24.6367	800.3		800.3	#DIV/0!	16.9629	#DIV/0!	758.2		758.2	#DIV/0!	15.6729	#DIV/0!	741.9		741.9	#DIV/0!	15.144	#DIV/0!	769.3		769.3	#DIV/0!	16.0231	#DIV/0!				CD28	100	92.3952	89.277	94.4597	0	#DIV/0!	#DIV/0!	#DIV/0!		CD28
																																											0
	CD31	440.025	10.0055	298.012	10.0552	436.4	#DIV/0!	436.4	#DIV/0!	11.5347	#DIV/0!	428.05	#DIV/0!	428.05	#DIV/0!	11.2078	#DIV/0!	444.5	#DIV/0!	444.5	#DIV/0!	11.8355	#DIV/0!	451.15	#DIV/0!	451.15	#DIV/0!	12.0991	#DIV/0!	#DIV/0!	#DIV/0!	#DIV/0!	CD31	100	97.4226	102.319	104.579	0	1.80028	2.03508	2.20795	A	CD31
	CD31 (PECAM1)	276.325	3.11274	190.315	3.11274	275.2		275.2	#DIV/0!	9.21332	#DIV/0!	273		273	#DIV/0!	9.09314	#DIV/0!	276.7		276.7	#DIV/0!	9.29437	#DIV/0!	280.4		280.4	#DIV/0!	9.49132	#DIV/0!				CD31 (PECAM1)	100	98.6956	100.88	103.017	0	#DIV/0!	#DIV/0!	#DIV/0!		CD31 (PECAM1)
	CD31 (PECAM1)	603.725	16.9977	405.61	16.9977	597.6		597.6	#DIV/0!	13.8561	#DIV/0!	583.1		583.1	#DIV/0!	13.3225	#DIV/0!	612.3		612.3	#DIV/0!	14.3767	#DIV/0!	621.9		621.9	#DIV/0!	14.7068	#DIV/0!				CD31 (PECAM1)	100	96.1496	103.758	106.14	0	#DIV/0!	#DIV/0!	#DIV/0!		CD31 (PECAM1)
		#DIV/0!	#DIV/0!	#DIV/0!																																							0
	CD34	438.688	29.3756	277.706	29.3762	411.5	#DIV/0!	411.5	#DIV/0!	11.5646	#DIV/0!	422.05	#DIV/0!	422.05	#DIV/0!	12.0105	#DIV/0!	443.1	#DIV/0!	443.1	#DIV/0!	12.8523	#DIV/0!	478.1	#DIV/0!	478.1	#DIV/0!	14.1412	#DIV/0!	#DIV/0!	#DIV/0!	#DIV/0!	CD34	100	103.844	111.099	122.216	0	0.777884	2.49193	4.47134	A	CD34
	CD34	422.125	23.6051	271.882	23.6051	400.3		400.3	#DIV/0!	11.3322	#DIV/0!	408.9		408.9	#DIV/0!	11.7055	#DIV/0!	425.4		425.4	#DIV/0!	12.3902	#DIV/0!	453.9		453.9	#DIV/0!	13.4914	#DIV/0!				CD34	100	103.294	109.337	119.054	0	#DIV/0!	#DIV/0!	#DIV/0!		CD34
	CD34	455.25	35.1474	283.528	35.1474	422.7		422.7	#DIV/0!	11.7971	#DIV/0!	435.2		435.2	#DIV/0!	12.3155	#DIV/0!	460.8		460.8	#DIV/0!	13.3144	#DIV/0!	502.3		502.3	#DIV/0!	14.791	#DIV/0!				CD34	100	104.394	112.861	125.378	0	#DIV/0!	#DIV/0!	#DIV/0!		CD34
	CD40	261.45	3.22361	179.791	3.47713	266.25	#DIV/0!	266.25	#DIV/0!	9.18693	#DIV/0!	259.55	#DIV/0!	259.55	#DIV/0!	8.862	#DIV/0!	259.6	#DIV/0!	259.6	#DIV/0!	8.85303	#DIV/0!	260.4	#DIV/0!	260.4	#DIV/0!	8.8879	#DIV/0!	#DIV/0!	#DIV/0!	#DIV/0!	CD40	100	96.9292	96.6747	96.939	0	3.98141	1.32112	0.82837	A	CD40
	CD40	188.85	1.06615	131.129	1.06615	189.9		189.9	#DIV/0!	7.66623	#DIV/0!	189.6		189.6	#DIV/0!	7.64664	#DIV/0!	188.2		188.2	#DIV/0!	7.55454	#DIV/0!	187.7		187.7	#DIV/0!	7.52138	#DIV/0!				CD40	100	99.7444	98.5431	98.1105	0	#DIV/0!	#DIV/0!	#DIV/0!		CD40
	CD40	334.05	5.88812	227.947	5.88812	342.6		342.6	#DIV/0!	10.7076	#DIV/0!	329.5		329.5	#DIV/0!	10.0774	#DIV/0!	331		331	#DIV/0!	10.1515	#DIV/0!	333.1		333.1	#DIV/0!	10.2544	#DIV/0!				CD40	100	94.1139	94.8064	95.7675	0	#DIV/0!	#DIV/0!	#DIV/0!		CD40
																																											0
	CD44	313.5	11.8688	207.581	11.8945	305	#DIV/0!	305	#DIV/0!	9.68026	#DIV/0!	302.2	#DIV/0!	302.2	#DIV/0!	9.53383	#DIV/0!	319.75	#DIV/0!	319.75	#DIV/0!	10.3449	#DIV/0!	327.05	#DIV/0!	327.05	#DIV/0!	10.6768	#DIV/0!	#DIV/0!	#DIV/0!	#DIV/0!	CD44	100	98.4171	106.416	109.837	0	0.497708	3.1874	3.24014	A	CD44
	CD44 (HCAM)	192.75	5.24245	129.683	5.24245	189.7		189.7	#DIV/0!	7.74709	#DIV/0!	187.4		187.4	#DIV/0!	7.5972	#DIV/0!	194.8		194.8	#DIV/0!	8.06954	#DIV/0!	199.1		199.1	#DIV/0!	8.33171	#DIV/0!				CD44 (HCAM)	100	98.0652	104.162	107.546	0	#DIV/0!	#DIV/0!	#DIV/0!		CD44 (HCAM)
	CD44 (HCAM)	434.25	18.5466	285.428	18.5466	420.3		420.3	#DIV/0!	11.6134	#DIV/0!	417		417	#DIV/0!	11.4705	#DIV/0!	444.7		444.7	#DIV/0!	12.6203	#DIV/0!	455		455	#DIV/0!	13.022	#DIV/0!				CD44 (HCAM)	100	98.769	108.67	112.129	0	#DIV/0!	#DIV/0!	#DIV/0!		CD44 (HCAM)
																																											0
	CD54	403.675	17.7722	264.8	17.881	415.1	#DIV/0!	415.1	#DIV/0!	12.1904	#DIV/0!	379.2	#DIV/0!	379.2	#DIV/0!	10.6445	#DIV/0!	402.05	#DIV/0!	402.05	#DIV/0!	11.661	#DIV/0!	418.35	#DIV/0!	418.35	#DIV/0!	12.3059	#DIV/0!	#DIV/0!	#DIV/0!	#DIV/0!	CD54	100	87.3891	95.7583	100.824	0	0.895177	1.29318	1.58714	A	CD54
	CD54 (ICAM1)	485.375	23.4124	316.35	23.4124	499.5		499.5	#DIV/0!	13.5333	#DIV/0!	454.2		454.2	#DIV/0!	11.741	#DIV/0!	481.1		481.1	#DIV/0!	12.8355	#DIV/0!	506.7		506.7	#DIV/0!	13.7967	#DIV/0!				CD54 (ICAM1)	100	86.7561	94.8439	101.947	0	#DIV/0!	#DIV/0!	#DIV/0!		CD54 (ICAM1)
	CD54 (ICAM1)	321.975	12.3495	213.033	12.3495	330.7		330.7	#DIV/0!	10.8474	#DIV/0!	304.2		304.2	#DIV/0!	9.54814	#DIV/0!	323		323	#DIV/0!	10.4865	#DIV/0!	330		330	#DIV/0!	10.8151	#DIV/0!				CD54 (ICAM1)	100	88.022	96.6727	99.7021	0	#DIV/0!	#DIV/0!	#DIV/0!		CD54 (ICAM1)
			#DIV/0!	#DIV/0!																																							0
	CD56	475.1	29.8526	302.717	30.0698	513.5	#DIV/0!	513.5	#DIV/0!	14.4477	#DIV/0!	472.4	#DIV/0!	472.4	#DIV/0!	12.991	#DIV/0!	440.6	#DIV/0!	440.6	#DIV/0!	11.708	#DIV/0!	473.9	#DIV/0!	473.9	#DIV/0!	13.0547	#DIV/0!	#DIV/0!	#DIV/0!	#DIV/0!	CD56	100	90.1268	81.189	90.6296	0	2.84749	2.06126	3.68473	A	CD56
	CD56 (NCAM)	547.975	38.3505	345.232	38.3505	599.7		599.7	#DIV/0!	15.9521	#DIV/0!	542.8		542.8	#DIV/0!	14.0559	#DIV/0!	507		507	#DIV/0!	12.7188	#DIV/0!	542.4		542.4	#DIV/0!	14.0417	#DIV/0!				CD56 (NCAM)	100	88.1134	79.7315	88.0241	0	#DIV/0!	#DIV/0!	#DIV/0!		CD56 (NCAM)
	CD56 (NCAM)	402.225	21.789	259.768	21.789	427.3		427.3	#DIV/0!	12.9434	#DIV/0!	402		402	#DIV/0!	11.9261	#DIV/0!	374.2		374.2	#DIV/0!	10.6973	#DIV/0!	405.4		405.4	#DIV/0!	12.0678	#DIV/0!				CD56 (NCAM)	100	92.1403	82.6465	93.2351	0	#DIV/0!	#DIV/0!	#DIV/0!		CD56 (NCAM)
		#DIV/0!	#DIV/0!	#DIV/0!																																							0
	CD68	302.587	11.8664	199.945	11.8751	314.7	#DIV/0!	314.7	#DIV/0!	10.4948	#DIV/0!	297.1	#DIV/0!	297.1	#DIV/0!	9.69891	#DIV/0!	288.7	#DIV/0!	288.7	#DIV/0!	9.28157	#DIV/0!	309.85	#DIV/0!	309.85	#DIV/0!	10.2804	#DIV/0!	#DIV/0!	#DIV/0!		CD68	100	92.8797	89.0177	98.058	0	3.20122	3.99269	0.700854	A	CD68
	CD68	199.625	4.87536	134.862	4.87536	204.5		204.5	#DIV/0!	8.34493	#DIV/0!	197.9		197.9	#DIV/0!	7.93964	#DIV/0!	193.6		193.6	#DIV/0!	7.66406	#DIV/0!	202.5		202.5	#DIV/0!	8.22422	#DIV/0!				CD68	100	95.1433	91.8409	98.5535	0	#DIV/0!	#DIV/0!	#DIV/0!		CD68
	CD68	405.55	18.8748	265.01	18.8748	424.9		424.9	#DIV/0!	12.6448	#DIV/0!	396.3		396.3	#DIV/0!	11.4582	#DIV/0!	383.8		383.8	#DIV/0!	10.8991	#DIV/0!	417.2		417.2	#DIV/0!	12.3365	#DIV/0!				CD68	100	90.616	86.1944	97.5624	0	#DIV/0!	#DIV/0!	#DIV/0!		CD68
		#DIV/0!	#DIV/0!	#DIV/0!																																							0
	CD80	640.15	27.0878	421.017	27.0878	614.175	#DIV/0!	614.175	#DIV/0!	13.6399	#DIV/0!	656.375	#DIV/0!	656.375	#DIV/0!	15.0356	#DIV/0!	668.925	#DIV/0!	668.925	#DIV/0!	15.4534	#DIV/0!	621.125	#DIV/0!	621.125	#DIV/0!	13.871	#DIV/0!	#DIV/0!	#DIV/0!	#DIV/0!	CD80	100	110.134	113.344	101.589	0	2.86861	2.52429	1.55729	A	CD80
	CD80 (B7-1)	472.375	14.0491	316.613	14.0491	458.6		458.6	#DIV/0!	11.9158	#DIV/0!	476.1		476.1	#DIV/0!	12.6288	#DIV/0!	490.4		490.4	#DIV/0!	13.1828	#DIV/0!	464.4		464.4	#DIV/0!	12.1567	#DIV/0!				CD80 (B7-1)	100	105.984	110.633	102.022	0	#DIV/0!	#DIV/0!	#DIV/0!		CD80 (B7-1)
	CD80 (B7-1)	338.225	18.023	218.734	18.023	322.7		322.7	#DIV/0!	10.1963	#DIV/0!	349.8		349.8	#DIV/0!	11.4484	#DIV/0!	357.4		357.4	#DIV/0!	11.7756	#DIV/0!	323		323	#DIV/0!	10.211	#DIV/0!				CD80 (B7-1)	100	112.279	115.489	100.144	0	#DIV/0!	#DIV/0!	#DIV/0!		CD80 (B7-1)
	CD80 (B7-1)	905.425	38.6772	595.12	38.6772	870.3		870.3	#DIV/0!	16.5885	#DIV/0!	939		939	#DIV/0!	18.544	#DIV/0!	938.8		938.8	#DIV/0!	18.5386	#DIV/0!	873.6		873.6	#DIV/0!	16.6877	#DIV/0!				CD80 (B7-1)	100	111.788	111.755	100.598	0	#DIV/0!	#DIV/0!	#DIV/0!		CD80 (B7-1)
	CD80 (B7-1)	844.575	37.6019	553.601	37.6019	805.1		805.1	#DIV/0!	15.8587	#DIV/0!	860.6		860.6	#DIV/0!	17.5214	#DIV/0!	889.1		889.1	#DIV/0!	18.3166	#DIV/0!	823.5		823.5	#DIV/0!	16.4286	#DIV/0!				CD80 (B7-1)	100	110.484	115.499	103.593	0	#DIV/0!	#DIV/0!	#DIV/0!		CD80 (B7-1)
																																											0
	CD99	383.863	21.9531	246.751	23.2963	415.65	#DIV/0!	415.65	#DIV/0!	13.0349	#DIV/0!	366.75	#DIV/0!	366.75	#DIV/0!	11.0139	#DIV/0!	372.35	#DIV/0!	372.35	#DIV/0!	11.2636	#DIV/0!	380.7	#DIV/0!	380.7	#DIV/0!	11.6163	#DIV/0!	#DIV/0!	#DIV/0!	#DIV/0!	CD99	100	84.727	86.6737	89.09	0	7.39921	8.38991	0.865004	A	CD99
	CD99 (MIC2)	396.05	15.0219	262.213	15.0219	417.4		417.4	#DIV/0!	12.4574	#DIV/0!	387.8		387.8	#DIV/0!	11.2066	#DIV/0!	395.3		395.3	#DIV/0!	11.5363	#DIV/0!	383.7		383.7	#DIV/0!	11.0221	#DIV/0!				CD99 (MIC2)	100	89.959	92.6062	88.4784	0	#DIV/0!	#DIV/0!	#DIV/0!		CD99 (MIC2)
	CD99 (MIC2)	371.675	31.5707	228.602	31.5707	413.9		413.9	#DIV/0!	13.6124	#DIV/0!	345.7		345.7	#DIV/0!	10.8212	#DIV/0!	349.4		349.4	#DIV/0!	10.9908	#DIV/0!	377.7		377.7	#DIV/0!	12.2106	#DIV/0!				CD99 (MIC2)	100	79.4949	80.7411	89.7017	0	#DIV/0!	#DIV/0!	#DIV/0!		CD99 (MIC2)
		#DIV/0!	#DIV/0!	#DIV/0!																																							0
																																											0
	CD106	327.788	17.0023	212.449	17.1092	349.65	#DIV/0!	349.65	#DIV/0!	11.5988	#DIV/0!	309.4	#DIV/0!	309.4	#DIV/0!	9.77369	#DIV/0!	321.3	#DIV/0!	321.3	#DIV/0!	10.365	#DIV/0!	330.8	#DIV/0!	330.8	#DIV/0!	10.803	#DIV/0!	#DIV/0!	#DIV/0!	#DIV/0!	CD106	100	84.4746	89.6838	93.4279	0	2.06544	3.16148	2.83978	A	CD106
	CD106 (VCAM1)	251.025	10.873	164.844	10.873	263.5		263.5	#DIV/0!	9.93255	#DIV/0!	237.7		237.7	#DIV/0!	8.53554	#DIV/0!	248.2		248.2	#DIV/0!	9.12992	#DIV/0!	254.7		254.7	#DIV/0!	9.47922	#DIV/0!				CD106 (VCAM1)	100	85.9351	91.9193	95.4359	0	#DIV/0!	#DIV/0!	#DIV/0!		CD106 (VCAM1)
	CD106 (VCAM1)	404.55	23.3453	259.84	23.3453	435.8		435.8	#DIV/0!	13.265	#DIV/0!	381.1		381.1	#DIV/0!	11.0118	#DIV/0!	394.4		394.4	#DIV/0!	11.6	#DIV/0!	406.9		406.9	#DIV/0!	12.1268	#DIV/0!				CD106 (VCAM1)	100	83.0141	87.4483	91.4198	0	#DIV/0!	#DIV/0!	#DIV/0!		CD106 (VCAM1)
																																											0
	PD-1	572.294	11.5605	389.045	11.5605	570.425	#DIV/0!	570.425	#DIV/0!	13.2587	#DIV/0!	587.525	#DIV/0!	587.525	#DIV/0!	13.8111	#DIV/0!	566.25	#DIV/0!	566.25	#DIV/0!	13.1101	#DIV/0!	564.975	#DIV/0!	564.975	#DIV/0!	13.0148	#DIV/0!	#DIV/0!	#DIV/0!	#DIV/0!	PD-1	100	103.684	98.9533	97.8399	0	3.25362	1.65005	2.75125	A	PD-1
	PD-1 (CD279)	468.025	12.0972	315.52	12.0972	471.3		471.3	#DIV/0!	12.4812	#DIV/0!	483.4		483.4	#DIV/0!	12.9568	#DIV/0!	461.7		461.7	#DIV/0!	12.0905	#DIV/0!	455.7		455.7	#DIV/0!	11.8398	#DIV/0!				PD-1 (CD279)	100	103.811	96.8697	94.8609	0	#DIV/0!	#DIV/0!	#DIV/0!		PD-1 (CD279)
	PD-1 (CD279)	299.6	3.62583	206.094	3.62583	301.4		301.4	#DIV/0!	9.76247	#DIV/0!	300		300	#DIV/0!	9.6905	#DIV/0!	302.6		302.6	#DIV/0!	9.82374	#DIV/0!	294.4		294.4	#DIV/0!	9.39712	#DIV/0!				PD-1 (CD279)	100	99.2628	100.628	96.2576	0	#DIV/0!	#DIV/0!	#DIV/0!		PD-1 (CD279)
	PD-1 (CD279)	789.85	20.2777	532.617	20.2777	783.3		783.3	#DIV/0!	15.833	#DIV/0!	819.9		819.9	#DIV/0!	16.9494	#DIV/0!	775.7		775.7	#DIV/0!	15.5911	#DIV/0!	780.5		780.5	#DIV/0!	15.7443	#DIV/0!				PD-1 (CD279)	100	107.051	98.4725	99.44	0	#DIV/0!	#DIV/0!	#DIV/0!		PD-1 (CD279)
	PD-1 (CD279)	731.7	10.2414	501.949	10.2414	725.7		725.7	#DIV/0!	14.9583	#DIV/0!	746.8		746.8	#DIV/0!	15.6477	#DIV/0!	725		725	#DIV/0!	14.9349	#DIV/0!	729.3		729.3	#DIV/0!	15.0782	#DIV/0!				PD-1 (CD279)	100	104.609	99.8435	100.801	0	#DIV/0!	#DIV/0!	#DIV/0!		PD-1 (CD279)
																																											0
	MCP1	389.788	9.96096	262.89	10.0099	377.35	#DIV/0!	377.35	#DIV/0!	10.6645	#DIV/0!	393.5	#DIV/0!	393.5	#DIV/0!	11.4081	#DIV/0!	387.4	#DIV/0!	387.4	#DIV/0!	11.1297	#DIV/0!	400.9	#DIV/0!	400.9	#DIV/0!	11.724	#DIV/0!	#DIV/0!	#DIV/0!	#DIV/0!	MCP1	100	107.15	104.434	110.084	0	3.02266	1.21608	2.54761	A	MCP1
	MCP1	328.275	10.4885	219.304	10.4885	315		315	#DIV/0!	9.78243	#DIV/0!	333.6		333.6	#DIV/0!	10.6909	#DIV/0!	325.4		325.4	#DIV/0!	10.3003	#DIV/0!	339.1		339.1	#DIV/0!	10.9451	#DIV/0!				MCP1	100	109.287	105.294	111.886	0	#DIV/0!	#DIV/0!	#DIV/0!		MCP1
	MCP1	451.3	9.53135	306.379	9.53135	439.7		439.7	#DIV/0!	11.5465	#DIV/0!	453.4		453.4	#DIV/0!	12.1252	#DIV/0!	449.4		449.4	#DIV/0!	11.9592	#DIV/0!	462.7		462.7	#DIV/0!	12.5029	#DIV/0!				MCP1	100	105.012	103.574	108.283	0	#DIV/0!	#DIV/0!	#DIV/0!		MCP1
																																											0
	M-CSF	300.287	11.5264	198.675	11.8431	284.5	#DIV/0!	284.5	#DIV/0!	9.12873	#DIV/0!	299.15	#DIV/0!	299.15	#DIV/0!	9.83075	#DIV/0!	307.2	#DIV/0!	307.2	#DIV/0!	10.2798	#DIV/0!	310.3	#DIV/0!	310.3	#DIV/0!	10.4051	#DIV/0!	#DIV/0!	#DIV/0!	#DIV/0!	M-CSF	100	107.207	112.832	113.968	0	3.72112	1.71684	0.11275	A	M-CSF
	M-CSF	189.3	8.35743	124.153	8.35743	179.7		179.7	#DIV/0!	7.45301	#DIV/0!	184.9		184.9	#DIV/0!	7.79406	#DIV/0!	196.4		196.4	#DIV/0!	8.49985	#DIV/0!	196.2		196.2	#DIV/0!	8.48808	#DIV/0!				M-CSF	100	104.576	114.046	113.888	0	#DIV/0!	#DIV/0!	#DIV/0!		M-CSF
	M-CSF	411.275	15.3287	272.564	15.3287	389.3		389.3	#DIV/0!	10.8045	#DIV/0!	413.4		413.4	#DIV/0!	11.8674	#DIV/0!	418		418	#DIV/0!	12.0597	#DIV/0!	424.4		424.4	#DIV/0!	12.3222	#DIV/0!				M-CSF	100	109.838	111.618	114.047	0	#DIV/0!	#DIV/0!	#DIV/0!		M-CSF
		#DIV/0!	#DIV/0!	#DIV/0!																																							0
	LTA4H	546.306	16.1626	366.252	16.1626	561.775	#DIV/0!	561.775	#DIV/0!	13.4056	#DIV/0!	546.925	#DIV/0!	546.925	#DIV/0!	12.9314	#DIV/0!	547.8	#DIV/0!	547.8	#DIV/0!	12.871	#DIV/0!	528.725	#DIV/0!	528.725	#DIV/0!	12.1236	#DIV/0!	#DIV/0!	#DIV/0!	#DIV/0!	LTA4H	100	96.8576	95.8658	89.4052	0	2.82289	4.40012	4.03652	A	LTA4H
	LTA4H	131.975	6.88204	85.5005	6.88204	137		137	#DIV/0!	7.17632	#DIV/0!	134.4		134.4	#DIV/0!	6.99282	#DIV/0!	134.7		134.7	#DIV/0!	7.01424	#DIV/0!	121.8		121.8	#DIV/0!	6.02491	#DIV/0!				LTA4H	100	97.443	97.7415	83.9554	0	#DIV/0!	#DIV/0!	#DIV/0!		LTA4H
	LTA4H	419.6	19.6606	274.059	19.6606	435.7		435.7	#DIV/0!	12.7138	#DIV/0!	437.5		437.5	#DIV/0!	12.7844	#DIV/0!	403.6		403.6	#DIV/0!	11.3816	#DIV/0!	401.6		401.6	#DIV/0!	11.2934	#DIV/0!				LTA4H	100	100.555	89.5216	88.8278	0	#DIV/0!	#DIV/0!	#DIV/0!		LTA4H
	LTA4H	806.675	20.8378	543.835	20.8378	824.7		824.7	#DIV/0!	16.759	#DIV/0!	799		799	#DIV/0!	15.9739	#DIV/0!	822.3		822.3	#DIV/0!	16.6873	#DIV/0!	780.7		780.7	#DIV/0!	15.3904	#DIV/0!				LTA4H	100	95.3151	99.5718	91.8336	0	#DIV/0!	#DIV/0!	#DIV/0!		LTA4H
	LTA4H	826.975	17.2697	561.613	17.2697	849.7		849.7	#DIV/0!	16.9731	#DIV/0!	816.8		816.8	#DIV/0!	15.9746	#DIV/0!	830.6		830.6	#DIV/0!	16.4008	#DIV/0!	810.8		810.8	#DIV/0!	15.7857	#DIV/0!				LTA4H	100	94.1169	96.6282	93.0038	0	#DIV/0!	#DIV/0!	#DIV/0!		LTA4H
																																											0
	CXCR4	332.438	11.8053	220.901	12.2735	316.1	#DIV/0!	316.1	#DIV/0!	9.63643	#DIV/0!	331.75	#DIV/0!	331.75	#DIV/0!	10.3555	#DIV/0!	339.25	#DIV/0!	339.25	#DIV/0!	10.7712	#DIV/0!	342.65	#DIV/0!	342.65	#DIV/0!	10.9148	#DIV/0!	#DIV/0!	#DIV/0!	#DIV/0!	CXCR4	100	107.053	112.147	113.529	0	3.32571	3.02204	2.13846	A	CXCR4
	CXCR4	216	10.08	141.12	10.08	204.5		204.5	#DIV/0!	7.96116	#DIV/0!	210.6		210.6	#DIV/0!	8.33547	#DIV/0!	223.9		223.9	#DIV/0!	9.09835	#DIV/0!	225		225	#DIV/0!	9.1586	#DIV/0!				CXCR4	100	104.702	114.284	115.041	0	#DIV/0!	#DIV/0!	#DIV/0!		CXCR4
	CXCR4	448.875	14.4671	299.745	14.4671	427.7		427.7	#DIV/0!	11.3117	#DIV/0!	452.9		452.9	#DIV/0!	12.3756	#DIV/0!	454.6		454.6	#DIV/0!	12.4441	#DIV/0!	460.3		460.3	#DIV/0!	12.671	#DIV/0!				CXCR4	100	109.405	110.01	112.017	0	#DIV/0!	#DIV/0!	#DIV/0!		CXCR4
		#DIV/0!	#DIV/0!	#DIV/0!																																							0
	CTLA4	615.081	18.6607	411.896	18.6607	596.475	#DIV/0!	596.475	#DIV/0!	13.3992	#DIV/0!	610.15	#DIV/0!	610.15	#DIV/0!	13.9299	#DIV/0!	625.65	#DIV/0!	625.65	#DIV/0!	14.4645	#DIV/0!	628.05	#DIV/0!	628.05	#DIV/0!	14.403	#DIV/0!	#DIV/0!	#DIV/0!	#DIV/0!	CTLA4	100	104.324	108.35	106.808	0	2.50346	3.41693	4.91925	A	CTLA4
	CTLA4	423.15	10.8002	285.405	10.8002	412.6		412.6	#DIV/0!	11.2781	#DIV/0!	428.9		428.9	#DIV/0!	11.9789	#DIV/0!	435.4		435.4	#DIV/0!	12.2473	#DIV/0!	415.7		415.7	#DIV/0!	11.4147	#DIV/0!				CTLA4	100	106.214	108.593	101.211	0	#DIV/0!	#DIV/0!	#DIV/0!		CTLA4
	CTLA4	410.075	13.9634	273.089	13.9634	394.9		394.9	#DIV/0!	11.0368	#DIV/0!	411.9		411.9	#DIV/0!	11.7818	#DIV/0!	428.2		428.2	#DIV/0!	12.4544	#DIV/0!	405.3		405.3	#DIV/0!	11.4983	#DIV/0!				CTLA4	100	106.75	112.844	104.181	0	#DIV/0!	#DIV/0!	#DIV/0!		CTLA4
	CTLA4	798.925	22.6687	536.579	22.6687	777.3		777.3	#DIV/0!	15.5152	#DIV/0!	788.3		788.3	#DIV/0!	15.8657	#DIV/0!	800.2		800.2	#DIV/0!	16.2364	#DIV/0!	829.9		829.9	#DIV/0!	17.1266	#DIV/0!				CTLA4	100	102.259	104.648	110.386	0	#DIV/0!	#DIV/0!	#DIV/0!		CTLA4
	CTLA4	828.175	27.2107	552.512	27.2107	801.1		801.1	#DIV/0!	15.7667	#DIV/0!	811.5		811.5	#DIV/0!	16.0931	#DIV/0!	838.8		838.8	#DIV/0!	16.9201	#DIV/0!	861.3		861.3	#DIV/0!	17.5724	#DIV/0!				CTLA4	100	102.07	107.315	111.453	0	#DIV/0!	#DIV/0!	#DIV/0!		CTLA4
		#DIV/0!	#DIV/0!	#DIV/0!																																							0
	cathepsin C	285.4	9.53266	190.247	11.2715	297.75	#DIV/0!	297.75	#DIV/0!	10.2148	#DIV/0!	275.8	#DIV/0!	275.8	#DIV/0!	9.16835	#DIV/0!	280.55	#DIV/0!	280.55	#DIV/0!	9.2414	#DIV/0!	287.5	#DIV/0!	287.5	#DIV/0!	9.65258	#DIV/0!	#DIV/0!	#DIV/0!	#DIV/0!	cathepsin C	100	90.1755	89.1932	93.7822	0	2.74071	8.33727	4.65848	A	cathepsin C
	cathepsin C	152.475	8.05414	98.6784	8.05414	162.7		162.7	#DIV/0!	8.00135	#DIV/0!	153		153	#DIV/0!	7.37032	#DIV/0!	143.1		143.1	#DIV/0!	6.66496	#DIV/0!	151.1		151.1	#DIV/0!	7.24028	#DIV/0!				cathepsin C	100	92.1134	83.2979	90.4882	0	#DIV/0!	#DIV/0!	#DIV/0!		cathepsin C
	cathepsin C	418.325	14.4889	278.339	14.4889	432.8		432.8	#DIV/0!	12.4283	#DIV/0!	398.6		398.6	#DIV/0!	10.9664	#DIV/0!	418		418	#DIV/0!	11.8178	#DIV/0!	423.9		423.9	#DIV/0!	12.0649	#DIV/0!				cathepsin C	100	88.2375	95.0885	97.0763	0	#DIV/0!	#DIV/0!	#DIV/0!		cathepsin C
		#DIV/0!	#DIV/0!	#DIV/0!																																							0
	cathepsin G	458.525	47.7373	273.23	47.7373			515.05	#DIV/0!	15.5506	#DIV/0!	427.2	#DIV/0!	427.2	#DIV/0!	12.4085	#DIV/0!	411.7	#DIV/0!	411.7	#DIV/0!	11.7673	#DIV/0!	480.15	#DIV/0!	480.15	#DIV/0!	14.3847	#DIV/0!	#DIV/0!	#DIV/0!		cathepsin G	100	80.962	77.0215	92.5384	0	8.12766	9.85665	0.177492	A	cathepsin G
	cathepsin G	431.4	24.249	277.731	24.249	463.1		463.1	#DIV/0!	13.615	#DIV/0!	417.1		417.1	#DIV/0!	11.8055	#DIV/0!	408.5		408.5	#DIV/0!	11.4354	#DIV/0!	436.9		436.9	#DIV/0!	12.6162	#DIV/0!				cathepsin G	100	86.7091	83.9912	92.6639	0	#DIV/0!	#DIV/0!	#DIV/0!		cathepsin G
	cathepsin G	485.65	71.6151	268.34	71.6151	567		567	#DIV/0!	17.2818	#DIV/0!	437.3		437.3	#DIV/0!	12.9985	#DIV/0!	414.9		414.9	#DIV/0!	12.1062	#DIV/0!	523.4		523.4	#DIV/0!	15.9706	#DIV/0!				cathepsin G	100	75.2148	70.0518	92.4129	0	#DIV/0!	#DIV/0!	#DIV/0!		cathepsin G
	cathepsin K	295.8	9.95398	197.106	10.7503	303.2	#DIV/0!	303.2	#DIV/0!	10.1334	#DIV/0!	305.55	#DIV/0!	305.55	#DIV/0!	10.2772	#DIV/0!	286.8	#DIV/0!	286.8	#DIV/0!	9.35	#DIV/0!	287.65	#DIV/0!	287.65	#DIV/0!	9.28154	#DIV/0!	#DIV/0!	#DIV/0!	#DIV/0!	cathepsin K	100	101.787	92.5608	90.7585	0	2.57517	2.04132	5.83449	A	cathepsin K
	cathepsin K	171.125	9.22474	110.563	9.22474	175.9		175.9	#DIV/0!	8.08315	#DIV/0!	180.7		180.7	#DIV/0!	8.3748	#DIV/0!	168.3		168.3	#DIV/0!	7.5985	#DIV/0!	159.6		159.6	#DIV/0!	7.00266	#DIV/0!				cathepsin K	100	103.608	94.0043	86.6329	0	#DIV/0!	#DIV/0!	#DIV/0!		cathepsin K
	cathepsin K	420.475	12.2758	282.057	12.2758	430.5		430.5	#DIV/0!	12.1837	#DIV/0!	430.4		430.4	#DIV/0!	12.1796	#DIV/0!	405.3		405.3	#DIV/0!	11.1015	#DIV/0!	415.7		415.7	#DIV/0!	11.5604	#DIV/0!				cathepsin K	100	99.9663	91.1174	94.8841	0	#DIV/0!	#DIV/0!	#DIV/0!		cathepsin K
		#DIV/0!	#DIV/0!	#DIV/0!																																							0
	TIMP1	443.325	23.1844	287.143	23.1844	415.233	#DIV/0!	415.233	#DIV/0!	10.9694	#DIV/0!	440.933	#DIV/0!	440.933	#DIV/0!	12.0213	#DIV/0!	449.033	#DIV/0!	449.033	#DIV/0!	12.2425	#DIV/0!	468.1	#DIV/0!	468.1	#DIV/0!	12.8282	#DIV/0!	#DIV/0!	#DIV/0!	#DIV/0!	TIMP1	100	109.622	110.559	114.739	0	0.399448	5.05165	10.9185	A	TIMP1
	TIMP1	169.825	4.37826	114.499	4.37826	165.1		165.1	#DIV/0!	7.11342	#DIV/0!	175.6		175.6	#DIV/0!	7.8167	#DIV/0!	170.1		170.1	#DIV/0!	7.45659	#DIV/0!	168.5		168.5	#DIV/0!	7.34852	#DIV/0!				TIMP1	100	109.887	104.824	103.305	0	#DIV/0!	#DIV/0!	#DIV/0!		TIMP1
	TIMP1	638.125	43.3497	403.338	43.3497	588.3		588.3	#DIV/0!	13.6001	#DIV/0!	626.4		626.4	#DIV/0!	14.9353	#DIV/0!	645.2		645.2	#DIV/0!	15.5519	#DIV/0!	692.6		692.6	#DIV/0!	17.0077	#DIV/0!				TIMP1	100	109.817	114.352	125.056	0	#DIV/0!	#DIV/0!	#DIV/0!		TIMP1
	TIMP1	522.025	21.8251	343.592	21.8251	492.3		492.3	#DIV/0!	12.1946	#DIV/0!	520.8		520.8	#DIV/0!	13.3119	#DIV/0!	531.8		531.8	#DIV/0!	13.7189	#DIV/0!	543.2		543.2	#DIV/0!	14.1283	#DIV/0!				TIMP1	100	109.163	112.5	115.857	0	#DIV/0!	#DIV/0!	#DIV/0!		TIMP1
	TIMP2	427.125	6.93882	292.049	6.93882	420.833	#DIV/0!	420.833	#DIV/0!	11.0629	#DIV/0!	422.967	#DIV/0!	422.967	#DIV/0!	11.1966	#DIV/0!	431.733	#DIV/0!	431.733	#DIV/0!	11.5208	#DIV/0!	432.967	#DIV/0!	432.967	#DIV/0!	11.5976	#DIV/0!	#DIV/0!	#DIV/0!	#DIV/0!	TIMP2	100	101.754	104.117	105.175	0	3.14695	0.928861	2.33666	A	TIMP2
	TIMP2	193.275	3.73932	131.553	3.73932	188.4		188.4	#DIV/0!	7.53968	#DIV/0!	194.6		194.6	#DIV/0!	7.9402	#DIV/0!	192.8		192.8	#DIV/0!	7.82603	#DIV/0!	197.3		197.3	#DIV/0!	8.10844	#DIV/0!				TIMP2	100	105.312	103.798	107.544	0	#DIV/0!	#DIV/0!	#DIV/0!		TIMP2
	TIMP2	593.3	8.7609	406.549	8.7609	585		585	#DIV/0!	13.3586	#DIV/0!	587.2		587.2	#DIV/0!	13.4406	#DIV/0!	597.3		597.3	#DIV/0!	13.8113	#DIV/0!	603.7		603.7	#DIV/0!	14.041	#DIV/0!				TIMP2	100	100.615	103.389	105.109	0	#DIV/0!	#DIV/0!	#DIV/0!		TIMP2
	TIMP2	494.8	8.31625	338.044	8.31625	489.1		489.1	#DIV/0!	12.2905	#DIV/0!	487.1		487.1	#DIV/0!	12.2089	#DIV/0!	505.1		505.1	#DIV/0!	12.925	#DIV/0!	497.9		497.9	#DIV/0!	12.6434	#DIV/0!				TIMP2	100	99.3358	105.163	102.872	0	#DIV/0!	#DIV/0!	#DIV/0!		TIMP2
																																											0
	HLA-DR	694.713	33.9163	452.382	33.9163	665.85	#DIV/0!	665.85	#DIV/0!	14.6073	#DIV/0!	669.35	#DIV/0!	669.35	#DIV/0!	14.6906	#DIV/0!	717.3	#DIV/0!	717.3	#DIV/0!	16.2753	#DIV/0!	726.35	#DIV/0!	726.35	#DIV/0!	16.5503	#DIV/0!	#DIV/0!	#DIV/0!	#DIV/0!	HLA-DR	100	100.46	111.494	113.317	0	7.41654	5.06239	1.06568	A	HLA-DR
	HLA-DR	761.025	24.6443	508.073	24.6443	730.5		730.5	#DIV/0!	14.914	#DIV/0!	756.6		756.6	#DIV/0!	15.7647	#DIV/0!	767.1		767.1	#DIV/0!	16.0943	#DIV/0!	789.9		789.9	#DIV/0!	16.7877	#DIV/0!				HLA-DR	100	105.704	107.914	112.563	0	#DIV/0!	#DIV/0!	#DIV/0!		HLA-DR
	HLA-DR	628.4	43.1883	396.692	43.1883	601.2		601.2	#DIV/0!	14.3006	#DIV/0!	582.1		582.1	#DIV/0!	13.6165	#DIV/0!	667.5		667.5	#DIV/0!	16.4563	#DIV/0!	662.8		662.8	#DIV/0!	16.3128	#DIV/0!				HLA-DR	100	95.2158	115.074	114.071	0	#DIV/0!	#DIV/0!	#DIV/0!		HLA-DR
																																	0										0
																																											0
		#DIV/0!	#DIV/0!	#DIV/0!												#DIV/0!												#DIV/0!															0
	lysozyme	279.3	12.8332	182.677	13.6621	286.5	#DIV/0!	286.5	#DIV/0!	9.92898	#DIV/0!	291.35	#DIV/0!	291.35	#DIV/0!	10.0584	#DIV/0!	262.2	#DIV/0!	262.2	#DIV/0!	8.76508	#DIV/0!	277.15	#DIV/0!	277.15	#DIV/0!	9.53224	#DIV/0!	#DIV/0!	#DIV/0!	#DIV/0!	lysozyme	100	100.262	89.0682	96.6912	0	5.93521	4.50593	3.91611	A	lysozyme
	lysozyme	162	3.83753	109.562	3.83753	165.3		165.3	#DIV/0!	7.46576	#DIV/0!	161		161	#DIV/0!	7.172	#DIV/0!	157		157	#DIV/0!	6.88749	#DIV/0!	164.7		164.7	#DIV/0!	7.42547	#DIV/0!				lysozyme	100	96.0652	92.2544	99.4603	0	#DIV/0!	#DIV/0!	#DIV/0!		lysozyme
	lysozyme	396.6	23.4866	254.133	23.4866	407.7		407.7	#DIV/0!	12.3922	#DIV/0!	421.7		421.7	#DIV/0!	12.9448	#DIV/0!	367.4		367.4	#DIV/0!	10.6427	#DIV/0!	389.6		389.6	#DIV/0!	11.639	#DIV/0!				lysozyme	100	104.459	85.8821	93.9221	0	#DIV/0!	#DIV/0!	#DIV/0!		lysozyme
		#DIV/0!	#DIV/0!	#DIV/0!				#DIV/0!	#DIV/0!	#DIV/0!				#DIV/0!	#DIV/0!	#DIV/0!				#DIV/0!	#DIV/0!	#DIV/0!				#DIV/0!	#DIV/0!	#DIV/0!					0	100	#DIV/0!	#DIV/0!	#DIV/0!	0	0	0	0		0
	granzyme B	470.087	16.2858	312.775	16.368	461.5	#DIV/0!	461.5	#DIV/0!	12.1986	#DIV/0!	493.7	#DIV/0!	493.7	#DIV/0!	13.4496	#DIV/0!	467.65	#DIV/0!	467.65	#DIV/0!	12.448	#DIV/0!	457.5	#DIV/0!	457.5	#DIV/0!	12.0329	#DIV/0!	#DIV/0!	#DIV/0!	#DIV/0!	granzyme B	100	110.248	102.044	98.6393	0	3.44951	0.331737	1.07166	A	granzyme B
	granzyme B	468.9	13.0261	315.204	13.0261	463.1		463.1	#DIV/0!	12.1613	#DIV/0!	487.1		487.1	#DIV/0!	13.1109	#DIV/0!	468.5		468.5	#DIV/0!	12.3813	#DIV/0!	456.9		456.9	#DIV/0!	11.9036	#DIV/0!				granzyme B	100	107.809	101.809	97.8815	0	#DIV/0!	#DIV/0!	#DIV/0!		granzyme B
	granzyme B	471.275	19.71	310.183	19.71	459.9		459.9	#DIV/0!	12.2359	#DIV/0!	500.3		500.3	#DIV/0!	13.7883	#DIV/0!	466.8		466.8	#DIV/0!	12.5147	#DIV/0!	458.1		458.1	#DIV/0!	12.1621	#DIV/0!				granzyme B	100	112.687	102.278	99.397	0	#DIV/0!	#DIV/0!	#DIV/0!		granzyme B
																																											0
	LL-37	836.808	63.2264	522.539	63.2264	920.517	#DIV/0!	920.517	#DIV/0!	19.5315	#DIV/0!	776.9	#DIV/0!	776.9	#DIV/0!	15.6334	#DIV/0!	829.017	#DIV/0!	829.017	#DIV/0!	17.2583	#DIV/0!	820.8	#DIV/0!	820.8	#DIV/0!	16.8351	#DIV/0!	#DIV/0!	#DIV/0!	#DIV/0!	LL-37	100	80.5202	89.2031	85.9327	0	7.91041	5.46042	7.12803	A	LL-37
	LL-37	403.6	28.1088	254.411	28.1088	439.6		439.6	#DIV/0!	13.6084	#DIV/0!	377		377	#DIV/0!	11.072	#DIV/0!	411.6		411.6	#DIV/0!	12.5375	#DIV/0!	386.2		386.2	#DIV/0!	11.4799	#DIV/0!				LL-37	100	81.3613	92.1305	84.3591	0	#DIV/0!	#DIV/0!	#DIV/0!		LL-37
	LL-37	435.025	37.0515	267.466	37.0515	474.8		474.8	#DIV/0!	14.3991	#DIV/0!	407.4		407.4	#DIV/0!	11.8294	#DIV/0!	458.1		458.1	#DIV/0!	13.807	#DIV/0!	399.8		399.8	#DIV/0!	11.5037	#DIV/0!				LL-37	100	82.1536	95.8881	79.8915	0	#DIV/0!	#DIV/0!	#DIV/0!		LL-37
	LL-37	944.9	128.996	532.434	128.996	1126.7		1126.7	#DIV/0!	24.3776	#DIV/0!	823.6		823.6	#DIV/0!	17.0636	#DIV/0!	927.4		927.4	#DIV/0!	19.8738	#DIV/0!	901.9		901.9	#DIV/0!	19.2215	#DIV/0!				LL-37	100	69.9971	81.5248	78.8491	0	#DIV/0!	#DIV/0!	#DIV/0!		LL-37
	LL-37	872.775	97.4452	513.497	97.4452	1005.8		1005.8	#DIV/0!	22.1879	#DIV/0!	771.5		771.5	#DIV/0!	16.0625	#DIV/0!	860.8		860.8	#DIV/0!	18.6361	#DIV/0!	853		853	#DIV/0!	18.4256	#DIV/0!				LL-37	100	72.3929	83.992	83.0435	0	#DIV/0!	#DIV/0!	#DIV/0!		LL-37
	LL-37	1250.85	46.6117	828.983	46.6117	1308.8		1308.8	#DIV/0!	21.9047	#DIV/0!	1214		1214	#DIV/0!	19.6218	#DIV/0!	1212.2		1212.2	#DIV/0!	19.5759	#DIV/0!	1268.4		1268.4	#DIV/0!	20.9623	#DIV/0!				LL-37	100	89.5782	89.3685	95.6975	0	#DIV/0!	#DIV/0!	#DIV/0!		LL-37
	LL-37	1113.7	41.1447	738.445	41.1447	1167.4		1167.4	#DIV/0!	20.7112	#DIV/0!	1067.9		1067.9	#DIV/0!	18.1509	#DIV/0!	1104		1104	#DIV/0!	19.1195	#DIV/0!	1115.5		1115.5	#DIV/0!	19.4179	#DIV/0!				LL-37	100	87.6379	92.3146	93.7554	0	#DIV/0!	#DIV/0!	#DIV/0!		LL-37
																																											0
	hepcidin	428.087	38.8847	260.777	39.5547	483.2	#DIV/0!	483.2	#DIV/0!	14.4864	#DIV/0!	426.7	#DIV/0!	426.7	#DIV/0!	12.4542	#DIV/0!	406.4	#DIV/0!	406.4	#DIV/0!	11.8373	#DIV/0!	396.05	#DIV/0!	396.05	#DIV/0!	11.3726	#DIV/0!	#DIV/0!	#DIV/0!	#DIV/0!	hepcidin	100	85.4891	82.6177	79.0347	0	2.71931	5.0928	2.97939	A	hepcidin
	hepcidin	243.625	18.1165	152.421	18.1165	270.1		270.1	#DIV/0!	10.848	#DIV/0!	234.6		234.6	#DIV/0!	9.06527	#DIV/0!	239.9		239.9	#DIV/0!	9.35302	#DIV/0!	229.9		229.9	#DIV/0!	8.80222	#DIV/0!				hepcidin	100	83.5663	86.2189	81.1414	0	#DIV/0!	#DIV/0!	#DIV/0!		hepcidin
	hepcidin	612.55	60.9928	367.792	60.9928	696.3		696.3	#DIV/0!	18.1248	#DIV/0!	618.8		618.8	#DIV/0!	15.8432	#DIV/0!	572.9		572.9	#DIV/0!	14.3216	#DIV/0!	562.2		562.2	#DIV/0!	13.943	#DIV/0!				hepcidin	100	87.4119	79.0166	76.9279	0	#DIV/0!	#DIV/0!	#DIV/0!		hepcidin
																																											0
	lactoferrin	633.894	27.9004	415.825	27.9004	600.125	#DIV/0!	600.125	#DIV/0!	13.381	#DIV/0!	631.075	#DIV/0!	631.075	#DIV/0!	14.4291	#DIV/0!	666.975	#DIV/0!	666.975	#DIV/0!	15.5701	#DIV/0!	637.4	#DIV/0!	637.4	#DIV/0!	14.5819	#DIV/0!	#DIV/0!	#DIV/0!	#DIV/0!	lactoferrin	100	107.616	116.046	108.361	0	2.52309	4.30864	4.94455	A	lactoferrin
	lactoferrin	462.05	11.9996	311.435	11.9996	450.6		450.6	#DIV/0!	11.7968	#DIV/0!	461.7		461.7	#DIV/0!	12.2582	#DIV/0!	478.7		478.7	#DIV/0!	12.9331	#DIV/0!	457.2		457.2	#DIV/0!	12.0733	#DIV/0!				lactoferrin	100	103.912	109.632	102.344	0	#DIV/0!	#DIV/0!	#DIV/0!		lactoferrin
	lactoferrin	371.6	17.4312	242.689	17.4312	352.7		352.7	#DIV/0!	10.4886	#DIV/0!	371.3		371.3	#DIV/0!	11.3407	#DIV/0!	394.8		394.8	#DIV/0!	12.3333	#DIV/0!	367.6		367.6	#DIV/0!	11.1764	#DIV/0!				lactoferrin	100	108.124	117.588	106.557	0	#DIV/0!	#DIV/0!	#DIV/0!		lactoferrin
	lactoferrin	877.6	43.7109	570.609	43.7109	821.4		821.4	#DIV/0!	15.8364	#DIV/0!	870		870	#DIV/0!	17.3029	#DIV/0!	925		925	#DIV/0!	18.8253	#DIV/0!	894		894	#DIV/0!	17.9831	#DIV/0!				lactoferrin	100	109.261	118.874	113.555	0	#DIV/0!	#DIV/0!	#DIV/0!		lactoferrin
	lactoferrin	824.325	38.46	538.568	38.46	775.8		775.8	#DIV/0!	15.4024	#DIV/0!	821.3		821.3	#DIV/0!	16.8147	#DIV/0!	869.4		869.4	#DIV/0!	18.1888	#DIV/0!	830.8		830.8	#DIV/0!	17.0948	#DIV/0!				lactoferrin	100	109.169	118.091	110.988	0	#DIV/0!	#DIV/0!	#DIV/0!		lactoferrin
		#DIV/0!	#DIV/0!	#DIV/0!																																							0
	β-defensin 1	424.242	18.1105	278.859	18.1105	413.2	#DIV/0!	413.2	#DIV/0!	11.5233	#DIV/0!	442.933	#DIV/0!	442.933	#DIV/0!	12.7764	#DIV/0!	431.2	#DIV/0!	431.2	#DIV/0!	12.3188	#DIV/0!	409.633	#DIV/0!	409.633	#DIV/0!	11.4329	#DIV/0!	#DIV/0!	#DIV/0!	#DIV/0!	β-defensin 1	100	111.36	107.416	100.105	0	6.70915	5.848	10.0624	A	β-defensin 1
	β-defensin 1	412.4	10.8852	277.795	10.8852	399.3		399.3	#DIV/0!	11.0229	#DIV/0!	421.9		421.9	#DIV/0!	12.0044	#DIV/0!	420.8		420.8	#DIV/0!	11.9585	#DIV/0!	407.6		407.6	#DIV/0!	11.3932	#DIV/0!				β-defensin 1	100	108.904	108.487	103.359	0	#DIV/0!	#DIV/0!	#DIV/0!		β-defensin 1
	β-defensin 1	492.25	24.9157	319.659	24.9157	494.9		494.9	#DIV/0!	13.2378	#DIV/0!	517.4		517.4	#DIV/0!	14.062	#DIV/0!	498.8		498.8	#DIV/0!	13.3843	#DIV/0!	457.9		457.9	#DIV/0!	11.7576	#DIV/0!				β-defensin 1	100	106.226	101.107	88.8179	0	#DIV/0!	#DIV/0!	#DIV/0!		β-defensin 1
	β-defensin 1	368.075	18.5306	239.122	18.5306	345.4		345.4	#DIV/0!	10.3091	#DIV/0!	389.5		389.5	#DIV/0!	12.2629	#DIV/0!	374		374	#DIV/0!	11.6137	#DIV/0!	363.4		363.4	#DIV/0!	11.148	#DIV/0!				β-defensin 1	100	118.952	112.655	108.137	0	#DIV/0!	#DIV/0!	#DIV/0!		β-defensin 1
	β-defensin 2	382.842	12.0277	255.961	12.0277	388.567	#DIV/0!	388.567	#DIV/0!	11.5114	#DIV/0!	389.967	#DIV/0!	389.967	#DIV/0!	11.5259	#DIV/0!	381.833	#DIV/0!	381.833	#DIV/0!	11.2019	#DIV/0!	371	#DIV/0!	371	#DIV/0!	10.7175	#DIV/0!	#DIV/0!	#DIV/0!	#DIV/0!	β-defensin 2	100	99.9496	97.2682	93.0893	0	8.21976	4.78263	2.65707	A	β-defensin 2
	β-defensin 2	400.275	19.5762	260.616	19.5762	401.7		401.7	#DIV/0!	11.8779	#DIV/0!	426.6		426.6	#DIV/0!	12.8835	#DIV/0!	392.3		392.3	#DIV/0!	11.4754	#DIV/0!	380.5		380.5	#DIV/0!	10.9491	#DIV/0!				β-defensin 2	100	108.466	96.6112	92.1811	0	#DIV/0!	#DIV/0!	#DIV/0!		β-defensin 2
	β-defensin 2	415.075	6.80312	283.749	6.80312	416.5		416.5	#DIV/0!	11.5217	#DIV/0!	414.7		414.7	#DIV/0!	11.4434	#DIV/0!	422.8		422.8	#DIV/0!	11.792	#DIV/0!	406.3		406.3	#DIV/0!	11.0703	#DIV/0!				β-defensin 2	100	99.3197	102.345	96.0814	0	#DIV/0!	#DIV/0!	#DIV/0!		β-defensin 2
	β-defensin 2	333.175	9.70374	223.519	9.70374	347.5		347.5	#DIV/0!	11.1347	#DIV/0!	328.6		328.6	#DIV/0!	10.2509	#DIV/0!	330.4		330.4	#DIV/0!	10.3383	#DIV/0!	326.2		326.2	#DIV/0!	10.1332	#DIV/0!				β-defensin 2	100	92.0629	92.848	91.0055	0	#DIV/0!	#DIV/0!	#DIV/0!		β-defensin 2
	β-defensin 3	420.067	19.2829	274.764	19.2829	438.9	#DIV/0!	438.9	#DIV/0!	12.7765	#DIV/0!	402.667	#DIV/0!	402.667	#DIV/0!	11.2914	#DIV/0!	407.733	#DIV/0!	407.733	#DIV/0!	11.528	#DIV/0!	430.967	#DIV/0!	430.967	#DIV/0!	12.4932	#DIV/0!	#DIV/0!	#DIV/0!	#DIV/0!	β-defensin 3	100	88.5781	90.6462	97.7829	0	5.01583	7.34376	6.12557	A	β-defensin 3
	β-defensin 3	403.025	12.1289	269.989	12.1289	404.1		404.1	#DIV/0!	11.5806	#DIV/0!	388.4		388.4	#DIV/0!	10.8817	#DIV/0!	401.6		401.6	#DIV/0!	11.4722	#DIV/0!	418		418	#DIV/0!	12.166	#DIV/0!				β-defensin 3	100	93.9645	99.0636	105.055	0	#DIV/0!	#DIV/0!	#DIV/0!		β-defensin 3
	β-defensin 3	465.75	23.19	302.835	23.19	496		496	#DIV/0!	13.8984	#DIV/0!	451.5		451.5	#DIV/0!	12.1928	#DIV/0!	444.2		444.2	#DIV/0!	11.8897	#DIV/0!	471.3		471.3	#DIV/0!	12.9794	#DIV/0!				β-defensin 3	100	87.7284	85.5474	93.3879	0	#DIV/0!	#DIV/0!	#DIV/0!		β-defensin 3
	β-defensin 3	391.425	22.5297	251.468	22.5297	416.6		416.6	#DIV/0!	12.8504	#DIV/0!	368.1		368.1	#DIV/0!	10.7996	#DIV/0!	377.4		377.4	#DIV/0!	11.222	#DIV/0!	403.6		403.6	#DIV/0!	12.3342	#DIV/0!				β-defensin 3	100	84.0414	87.3278	95.9831	0	#DIV/0!	#DIV/0!	#DIV/0!		β-defensin 3
																																											0
	α1-antitrypsin	678.975	45.4233	429.859	45.4233	744.467	#DIV/0!	744.467	#DIV/0!	17.5277	#DIV/0!	671.833	#DIV/0!	671.833	#DIV/0!	15.4312	#DIV/0!	642.733	#DIV/0!	642.733	#DIV/0!	14.469	#DIV/0!	656.867	#DIV/0!	656.867	#DIV/0!	14.9556	#DIV/0!	#DIV/0!	#DIV/0!	#DIV/0!	α1-antitrypsin	100	88.4511	82.9538	85.8114	0	3.27077	3.9895	4.02719	A	α1-antitrypsin
	α1-antitrypsin	493.125	19.7699	325.418	19.7699	521		521	#DIV/0!	13.9851	#DIV/0!	491.2		491.2	#DIV/0!	12.8757	#DIV/0!	474.9		474.9	#DIV/0!	12.2263	#DIV/0!	485.4		485.4	#DIV/0!	12.6484	#DIV/0!				α1-antitrypsin	100	92.0671	87.4239	90.4422	0	#DIV/0!	#DIV/0!	#DIV/0!		α1-antitrypsin
	α1-antitrypsin	875.425	65.1932	547.604	65.1932	971.6		971.6	#DIV/0!	20.5912	#DIV/0!	859		859	#DIV/0!	17.6464	#DIV/0!	830.5		830.5	#DIV/0!	16.8195	#DIV/0!	840.6		840.6	#DIV/0!	17.1171	#DIV/0!				α1-antitrypsin	100	85.699	81.6831	83.1285	0	#DIV/0!	#DIV/0!	#DIV/0!		α1-antitrypsin
	α1-antitrypsin	668.375	51.3068	416.556	51.3068	740.8		740.8	#DIV/0!	18.0068	#DIV/0!	665.3		665.3	#DIV/0!	15.7716	#DIV/0!	622.8		622.8	#DIV/0!	14.3612	#DIV/0!	644.6		644.6	#DIV/0!	15.1011	#DIV/0!				α1-antitrypsin	100	87.5872	79.7544	83.8636	0	#DIV/0!	#DIV/0!	#DIV/0!		α1-antitrypsin
																																											0
	COX1	490.1	35.2622	307.808	35.297	531.05	#DIV/0!	531.05	#DIV/0!	14.8524	#DIV/0!	503.35	#DIV/0!	503.35	#DIV/0!	13.8926	#DIV/0!	448.7	#DIV/0!	448.7	#DIV/0!	11.8165	#DIV/0!	477.3	#DIV/0!	477.3	#DIV/0!	12.9503	#DIV/0!	#DIV/0!	#DIV/0!	#DIV/0!	COX1	100	93.4842	79.6834	87.2538	0	0.689195	1.5857	0.775133	A	COX1
	COX1	587.15	44.9496	366.055	44.9496	638		638	#DIV/0!	16.4907	#DIV/0!	606.2		606.2	#DIV/0!	15.4966	#DIV/0!	533.9		533.9	#DIV/0!	12.9555	#DIV/0!	570.5		570.5	#DIV/0!	14.2984	#DIV/0!				COX1	100	93.9715	78.5622	86.7057	0	#DIV/0!	#DIV/0!	#DIV/0!		COX1
	COX1	393.05	25.6444	249.491	25.6444	424.1		424.1	#DIV/0!	13.214	#DIV/0!	400.5		400.5	#DIV/0!	12.2886	#DIV/0!	363.5		363.5	#DIV/0!	10.6775	#DIV/0!	384.1		384.1	#DIV/0!	11.6021	#DIV/0!				COX1	100	92.9968	80.8047	87.8019	0	#DIV/0!	#DIV/0!	#DIV/0!		COX1
	COX2	492.775	20.8457	324.097	20.8457	519.975	#DIV/0!	519.975	#DIV/0!	13.8237	#DIV/0!	488.5	#DIV/0!	488.5	#DIV/0!	12.6901	#DIV/0!	486.5	#DIV/0!	486.5	#DIV/0!	12.5611	#DIV/0!	476.125	#DIV/0!	476.125	#DIV/0!	12.1478	#DIV/0!	#DIV/0!	#DIV/0!	#DIV/0!	COX2	100	92.0167	90.7079	87.6474	0	3.72347	5.39257	1.94978	A	COX2
	COX2	261.2	14.1685	168.671	14.1685	280.8		280.8	#DIV/0!	10.5891	#DIV/0!	262.4		262.4	#DIV/0!	9.68135	#DIV/0!	251.2		251.2	#DIV/0!	9.08452	#DIV/0!	250.4		250.4	#DIV/0!	9.04038	#DIV/0!				COX2	100	91.4277	85.7914	85.3746	0	#DIV/0!	#DIV/0!	#DIV/0!		COX2
	COX2	473.075	17.3803	313.772	17.3803	487		487	#DIV/0!	13.1616	#DIV/0!	477.6		477.6	#DIV/0!	12.7995	#DIV/0!	480		480	#DIV/0!	12.8929	#DIV/0!	447.7		447.7	#DIV/0!	11.5727	#DIV/0!				COX2	100	97.249	97.9587	87.9279	0	#DIV/0!	#DIV/0!	#DIV/0!		COX2
	COX2	676.75	26.0029	447.722	26.0029	714.7		714.7	#DIV/0!	16.3395	#DIV/0!	656.6		656.6	#DIV/0!	14.4526	#DIV/0!	671.3		671.3	#DIV/0!	14.9525	#DIV/0!	664.4		664.4	#DIV/0!	14.72	#DIV/0!				COX2	100	88.4522	91.5117	90.0886	0	#DIV/0!	#DIV/0!	#DIV/0!		COX2
	COX2	560.075	25.8312	366.221	25.8312	597.4		597.4	#DIV/0!	15.2046	#DIV/0!	557.4		557.4	#DIV/0!	13.8267	#DIV/0!	543.5		543.5	#DIV/0!	13.3146	#DIV/0!	542		542	#DIV/0!	13.2582	#DIV/0!				COX2	100	90.9381	87.5698	87.1985	0	#DIV/0!	#DIV/0!	#DIV/0!		COX2
																																											0
	CRP	#DIV/0!	#DIV/0!	#DIV/0!	#DIV/0!	781.25	#DIV/0!	#DIV/0!	#DIV/0!	#DIV/0!	#DIV/0!	803.4	#DIV/0!	#DIV/0!	#DIV/0!	#DIV/0!	#DIV/0!	796.15	#DIV/0!	#DIV/0!	#DIV/0!	#DIV/0!	#DIV/0!	802.45	#DIV/0!	#DIV/0!	#DIV/0!	#DIV/0!	#DIV/0!	#DIV/0!	#DIV/0!	#DIV/0!	CRP	100	104.607	103.12	104.399	0	1.22155	1.089	2.39477	A	CRP
	CRP	787.725	7.50927	543.898	7.50927	777.3		777.3	#DIV/0!	15.2775	#DIV/0!	795.1		795.1	#DIV/0!	15.8493	#DIV/0!	788.4		788.4	#DIV/0!	15.6366	#DIV/0!	790.1		790.1	#DIV/0!	15.6908	#DIV/0!				CRP	100	103.743	102.35	102.705	0	#DIV/0!	#DIV/0!	#DIV/0!		CRP
	CRP	803.9	13.2833	549.447	13.2833	785.2		785.2	#DIV/0!	15.3543	#DIV/0!	811.7		811.7	#DIV/0!	16.1942	#DIV/0!	803.9		803.9	#DIV/0!	15.9516	#DIV/0!	814.8		814.8	#DIV/0!	16.2897	#DIV/0!				CRP	100	105.471	103.89	106.092	0	#DIV/0!	#DIV/0!	#DIV/0!		CRP
	CRP	#DIV/0!	#DIV/0!	#DIV/0!	#DIV/0!			#DIV/0!	#DIV/0!	#DIV/0!	#DIV/0!			#DIV/0!	#DIV/0!	#DIV/0!	#DIV/0!			#DIV/0!	#DIV/0!	#DIV/0!	#DIV/0!			#DIV/0!	#DIV/0!	#DIV/0!	#DIV/0!				CRP	100				0	#DIV/0!	#DIV/0!	#DIV/0!		CRP
																																											0
	perforin	#DIV/0!	#DIV/0!	#DIV/0!	#DIV/0!	788.9	#DIV/0!	#DIV/0!	#DIV/0!	#DIV/0!	#DIV/0!	798	#DIV/0!	#DIV/0!	#DIV/0!	#DIV/0!	#DIV/0!	868.6	#DIV/0!	#DIV/0!	#DIV/0!	#DIV/0!	#DIV/0!	822.75	#DIV/0!	#DIV/0!	#DIV/0!	#DIV/0!	#DIV/0!	#DIV/0!	#DIV/0!	#DIV/0!	perforin	100	101.793	114.733	106.477	0	0.324293	4.1012	4.71438	A	perforin
	perforin	821.8	28.003	547.257	28.003	799.4		799.4	#DIV/0!	15.879	#DIV/0!	809.7		809.7	#DIV/0!	16.2001	#DIV/0!	862.6		862.6	#DIV/0!	17.7579	#DIV/0!	815.5		815.5	#DIV/0!	16.3781	#DIV/0!				perforin	100	102.022	111.833	103.143	0	#DIV/0!	#DIV/0!	#DIV/0!		perforin
	perforin	817.325	44.4177	527.71	44.4177	778.4		778.4	#DIV/0!	15.8332	#DIV/0!	786.3		786.3	#DIV/0!	16.0807	#DIV/0!	874.6		874.6	#DIV/0!	18.625	#DIV/0!	830		830	#DIV/0!	17.3865	#DIV/0!				perforin	100	101.563	117.633	109.81	0	#DIV/0!	#DIV/0!	#DIV/0!		perforin
	perforin	#DIV/0!	#DIV/0!	#DIV/0!	#DIV/0!			#DIV/0!	#DIV/0!	#DIV/0!	#DIV/0!			#DIV/0!	#DIV/0!	#DIV/0!	#DIV/0!			#DIV/0!	#DIV/0!	#DIV/0!	#DIV/0!			#DIV/0!	#DIV/0!	#DIV/0!	#DIV/0!				perforin	100				0	#DIV/0!	#DIV/0!	#DIV/0!		perforin
																																											0
	TLR2	561.296	15.5573	377.35	15.5573	563.667	#DIV/0!	563.667	#DIV/0!	13.5195	#DIV/0!	551.467	#DIV/0!	551.467	#DIV/0!	13.112	#DIV/0!	563.133	#DIV/0!	563.133	#DIV/0!	13.5558	#DIV/0!	566.917	#DIV/0!	566.917	#DIV/0!	13.6794	#DIV/0!	#DIV/0!	#DIV/0!	#DIV/0!	TLR2	100	97.3753	100.938	101.965	0	3.68652	7.23629	10.001	A	TLR2
	TLR2	420.175	19.3364	274.786	19.3364	400.8		400.8	#DIV/0!	11.2256	#DIV/0!	407.3		407.3	#DIV/0!	11.5115	#DIV/0!	430.8		430.8	#DIV/0!	12.4906	#DIV/0!	441.8		441.8	#DIV/0!	12.9234	#DIV/0!				TLR2	100	102.547	111.269	115.124	0	#DIV/0!	#DIV/0!	#DIV/0!		TLR2
	TLR2	410.425	16.3374	270.96	16.3374	397		397	#DIV/0!	11.2267	#DIV/0!	396.9		396.9	#DIV/0!	11.2223	#DIV/0!	417.8		417.8	#DIV/0!	12.1177	#DIV/0!	430		430	#DIV/0!	12.6111	#DIV/0!				TLR2	100	99.9603	107.936	112.331	0	#DIV/0!	#DIV/0!	#DIV/0!		TLR2
	TLR2	570.375	13.6226	385.64	13.6226	590		590	#DIV/0!	14.2955	#DIV/0!	569.2		569.2	#DIV/0!	13.5484	#DIV/0!	561.1		561.1	#DIV/0!	13.2461	#DIV/0!	561.2		561.2	#DIV/0!	13.2499	#DIV/0!				TLR2	100	94.7744	92.6598	92.6862	0	#DIV/0!	#DIV/0!	#DIV/0!		TLR2
	TLR2	519.1	14.6084	348.762	14.6084	532		532	#DIV/0!	13.5366	#DIV/0!	528.9		528.9	#DIV/0!	13.4216	#DIV/0!	515.5		515.5	#DIV/0!	12.9127	#DIV/0!	500		500	#DIV/0!	12.2979	#DIV/0!				TLR2	100	99.1505	95.3915	90.8496	0	#DIV/0!	#DIV/0!	#DIV/0!		TLR2
	TLR2	841.675	17.2508	571.922	17.2508	848.3		848.3	#DIV/0!	16.6246	#DIV/0!	818.5		818.5	#DIV/0!	15.7028	#DIV/0!	840.6		840.6	#DIV/0!	16.3914	#DIV/0!	859.3		859.3	#DIV/0!	16.9522	#DIV/0!				TLR2	100	94.4551	98.5971	101.971	0	#DIV/0!	#DIV/0!	#DIV/0!		TLR2
	TLR2	606.025	12.1881	412.029	12.1881	613.9		613.9	#DIV/0!	14.2081	#DIV/0!	588		588	#DIV/0!	13.2654	#DIV/0!	613		613	#DIV/0!	14.1764	#DIV/0!	609.2		609.2	#DIV/0!	14.0417	#DIV/0!				TLR2	100	93.3649	99.7768	98.829	0	#DIV/0!	#DIV/0!	#DIV/0!		TLR2
	TLR3	522.15	19.3749	346.13	19.3749	505.783	#DIV/0!	505.783	#DIV/0!	12.5117	#DIV/0!	512.9	#DIV/0!	512.9	#DIV/0!	12.7921	#DIV/0!	527.967	#DIV/0!	527.967	#DIV/0!	13.3755	#DIV/0!	541.95	#DIV/0!	541.95	#DIV/0!	13.8547	#DIV/0!	#DIV/0!	#DIV/0!	#DIV/0!	TLR3	100	102.33	107.176	110.943	0	2.55717	2.88013	7.72254	A	TLR3
	TLR3	269.875	9.02122	179.891	9.02122	259.4		259.4	#DIV/0!	8.91677	#DIV/0!	265.4		265.4	#DIV/0!	9.24709	#DIV/0!	278.5		278.5	#DIV/0!	9.93019	#DIV/0!	276.2		276.2	#DIV/0!	9.8137	#DIV/0!				TLR3	100	103.705	111.365	110.059	0	#DIV/0!	#DIV/0!	#DIV/0!		TLR3
	TLR3	467.625	20.6707	306.667	20.6707	447.1		447.1	#DIV/0!	11.8504	#DIV/0!	457.4		457.4	#DIV/0!	12.2773	#DIV/0!	471.1		471.1	#DIV/0!	12.8231	#DIV/0!	494.9		494.9	#DIV/0!	13.7198	#DIV/0!				TLR3	100	103.602	108.208	115.775	0	#DIV/0!	#DIV/0!	#DIV/0!		TLR3
	TLR3	552.65	38.7912	348.064	38.7912	529.4		529.4	#DIV/0!	13.4661	#DIV/0!	519.8		519.8	#DIV/0!	13.1048	#DIV/0!	555		555	#DIV/0!	14.3853	#DIV/0!	606.4		606.4	#DIV/0!	16.0728	#DIV/0!				TLR3	100	97.317	106.826	119.358	0	#DIV/0!	#DIV/0!	#DIV/0!		TLR3
	TLR3	539.85	27.4961	350.399	27.4961	517.9		517.9	#DIV/0!	12.9422	#DIV/0!	524.9		524.9	#DIV/0!	13.2099	#DIV/0!	537.3		537.3	#DIV/0!	13.6712	#DIV/0!	579.3		579.3	#DIV/0!	15.1295	#DIV/0!				TLR3	100	102.068	105.632	116.9	0	#DIV/0!	#DIV/0!	#DIV/0!		TLR3
	TLR3	637.125	5.38416	440.603	5.38416	629.7		629.7	#DIV/0!	13.7512	#DIV/0!	641.7		641.7	#DIV/0!	14.1809	#DIV/0!	640.4		640.4	#DIV/0!	14.1349	#DIV/0!	636.7		636.7	#DIV/0!	14.0035	#DIV/0!				TLR3	100	103.124	102.79	101.834	0	#DIV/0!	#DIV/0!	#DIV/0!		TLR3
	TLR3	665.775	14.8859	451.157	14.8859	651.2		651.2	#DIV/0!	14.1437	#DIV/0!	668.2		668.2	#DIV/0!	14.7324	#DIV/0!	685.5		685.5	#DIV/0!	15.3083	#DIV/0!	658.2		658.2	#DIV/0!	14.389	#DIV/0!				TLR3	100	104.162	108.234	101.735	0	#DIV/0!	#DIV/0!	#DIV/0!		TLR3
																																											0
	TLR4	#DIV/0!	#DIV/0!	#DIV/0!	#DIV/0!	489.96	#DIV/0!	#DIV/0!	#DIV/0!	#DIV/0!	#DIV/0!	503.32	#DIV/0!	#DIV/0!	#DIV/0!	#DIV/0!	#DIV/0!	519.24	#DIV/0!	#DIV/0!	#DIV/0!	#DIV/0!	#DIV/0!	524	#DIV/0!	#DIV/0!	#DIV/0!	#DIV/0!	#DIV/0!	#DIV/0!	#DIV/0!	#DIV/0!	TLR4	100	104.661	110.061	111.706	0	1.98215	5.81222	6.10984	A	TLR4
	TLR4	411.075	27.3344	260.418	27.3344	381.6		381.6	#DIV/0!	11.0083	#DIV/0!	394.1		394.1	#DIV/0!	11.5621	#DIV/0!	432.6		432.6	#DIV/0!	13.1218	#DIV/0!	436		436	#DIV/0!	13.2507	#DIV/0!				TLR4	100	105.031	119.2	120.371	0	#DIV/0!	#DIV/0!	#DIV/0!		TLR4
	TLR4	359.375	15.279	236.283	15.279	339.9		339.9	#DIV/0!	10.1792	#DIV/0!	355.7		355.7	#DIV/0!	10.9278	#DIV/0!	366.5		366.5	#DIV/0!	11.4112	#DIV/0!	375.4		375.4	#DIV/0!	11.7948	#DIV/0!				TLR4	100	107.354	112.103	115.871	0	#DIV/0!	#DIV/0!	#DIV/0!		TLR4
	TLR4	577.7	15.8135	388.577	15.8135	561		561	#DIV/0!	13.131	#DIV/0!	567.4		567.4	#DIV/0!	13.3725	#DIV/0!	590.6		590.6	#DIV/0!	14.2135	#DIV/0!	591.8		591.8	#DIV/0!	14.2556	#DIV/0!				TLR4	100	101.839	108.244	108.565	0	#DIV/0!	#DIV/0!	#DIV/0!		TLR4
	TLR4	505.35	9.18495	344.56	9.18495	492.4		492.4	#DIV/0!	12.1589	#DIV/0!	507.4		507.4	#DIV/0!	12.7609	#DIV/0!	507.5		507.5	#DIV/0!	12.7648	#DIV/0!	514.1		514.1	#DIV/0!	13.0208	#DIV/0!				TLR4	100	104.951	104.983	107.088	0	#DIV/0!	#DIV/0!	#DIV/0!		TLR4
	TLR4	692.15	12.3263	472.179	12.3263	674.9		674.9	#DIV/0!	14.238	#DIV/0!	692		692	#DIV/0!	14.8264	#DIV/0!	699		699	#DIV/0!	15.0606	#DIV/0!	702.7		702.7	#DIV/0!	15.1829	#DIV/0!				TLR4	100	104.132	105.777	106.636	0	#DIV/0!	#DIV/0!	#DIV/0!		TLR4
	TLR4	#DIV/0!	#DIV/0!	#DIV/0!	#DIV/0!			#DIV/0!	#DIV/0!	#DIV/0!	#DIV/0!			#DIV/0!	#DIV/0!	#DIV/0!	#DIV/0!			#DIV/0!	#DIV/0!	#DIV/0!	#DIV/0!			#DIV/0!	#DIV/0!	#DIV/0!	#DIV/0!				TLR4	100				0	#DIV/0!	#DIV/0!	#DIV/0!		TLR4
																																											0
	TLR7	627.094	10.4529	428.513	10.4529	626.125	#DIV/0!	626.125	#DIV/0!	13.9972	#DIV/0!	624.7	#DIV/0!	624.7	#DIV/0!	13.9605	#DIV/0!	635.775	#DIV/0!	635.775	#DIV/0!	14.3614	#DIV/0!	621.775	#DIV/0!	621.775	#DIV/0!	13.8403	#DIV/0!	#DIV/0!	#DIV/0!	#DIV/0!	TLR7	100	99.9081	102.904	98.9022	0	4.56563	5.58009	2.61632	A	TLR7
	TLR7	592.7	12.1483	402.742	12.1483	583		583	#DIV/0!	13.426	#DIV/0!	604.7		604.7	#DIV/0!	14.2112	#DIV/0!	601.6		601.6	#DIV/0!	14.1017	#DIV/0!	581.5		581.5	#DIV/0!	13.3701	#DIV/0!				TLR7	100	105.848	105.033	99.5831	0	#DIV/0!	#DIV/0!	#DIV/0!		TLR7
	TLR7	503.525	14.8473	337.62	14.8473	494.2		494.2	#DIV/0!	12.5132	#DIV/0!	496.9		496.9	#DIV/0!	12.6206	#DIV/0!	525.7		525.7	#DIV/0!	13.7142	#DIV/0!	497.3		497.3	#DIV/0!	12.6364	#DIV/0!				TLR7	100	100.858	109.598	100.985	0	#DIV/0!	#DIV/0!	#DIV/0!		TLR7
	TLR7	828.725	6.15704	573.95	6.15704	831.7		831.7	#DIV/0!	16.0546	#DIV/0!	819.5		819.5	#DIV/0!	15.67	#DIV/0!	832.2		832.2	#DIV/0!	16.0701	#DIV/0!	831.5		831.5	#DIV/0!	16.0484	#DIV/0!				TLR7	100	97.6047	100.097	99.9612	0	#DIV/0!	#DIV/0!	#DIV/0!		TLR7
	TLR7	583.425	8.65886	399.739	8.65886	595.6		595.6	#DIV/0!	13.995	#DIV/0!	577.7		577.7	#DIV/0!	13.3402	#DIV/0!	583.6		583.6	#DIV/0!	13.5595	#DIV/0!	576.8		576.8	#DIV/0!	13.3064	#DIV/0!				TLR7	100	95.321	96.8882	95.0796	0	#DIV/0!	#DIV/0!	#DIV/0!		TLR7
	MMP1	556.9	33.6934	356.137	33.6934	517.28	#DIV/0!	517.28	#DIV/0!	12.2483	#DIV/0!	551.48	#DIV/0!	551.48	#DIV/0!	13.5424	#DIV/0!	574.28	#DIV/0!	574.28	#DIV/0!	14.3442	#DIV/0!	584.56	#DIV/0!	584.56	#DIV/0!	14.4881	#DIV/0!	#DIV/0!	#DIV/0!	#DIV/0!	MMP1	100	111.101	118.098	117.594	0	4.36571	5.56702	5.05121	A	MMP1
	MMP1	163.025	9.40899	104.709	9.40899	150.5		150.5	#DIV/0!	6.76694	#DIV/0!	162.1		162.1	#DIV/0!	7.57572	#DIV/0!	172.7		172.7	#DIV/0!	8.2457	#DIV/0!	166.8		166.8	#DIV/0!	7.87982	#DIV/0!				MMP1	100	111.952	121.853	116.446	0	#DIV/0!	#DIV/0!	#DIV/0!		MMP1
	MMP1	465.975	33.0976	293.085	33.0976	426.9		426.9	#DIV/0!	11.5678	#DIV/0!	478.4		478.4	#DIV/0!	13.613	#DIV/0!	504.3		504.3	#DIV/0!	14.5332	#DIV/0!	454.3		454.3	#DIV/0!	12.697	#DIV/0!				MMP1	100	117.68	125.635	109.762	0	#DIV/0!	#DIV/0!	#DIV/0!		MMP1
	MMP1	464.075	23.4264	301.426	23.4264	432.3		432.3	#DIV/0!	11.44	#DIV/0!	460.6		460.6	#DIV/0!	12.6164	#DIV/0!	480.4		480.4	#DIV/0!	13.3781	#DIV/0!	483		483	#DIV/0!	13.4749	#DIV/0!				MMP1	100	110.283	116.941	117.788	0	#DIV/0!	#DIV/0!	#DIV/0!		MMP1
	MMP1	832.775	46.7283	536.214	46.7283	774.9		774.9	#DIV/0!	15.4495	#DIV/0!	825		825	#DIV/0!	16.9937	#DIV/0!	843.4		843.4	#DIV/0!	17.5267	#DIV/0!	887.8		887.8	#DIV/0!	18.7506	#DIV/0!				MMP1	100	109.995	113.445	121.367	0	#DIV/0!	#DIV/0!	#DIV/0!		MMP1
	MMP1	858.65	55.8056	545.249	55.8056	801.8		801.8	#DIV/0!	16.0172	#DIV/0!	831.3		831.3	#DIV/0!	16.913	#DIV/0!	870.6		870.6	#DIV/0!	18.0375	#DIV/0!	930.9		930.9	#DIV/0!	19.638	#DIV/0!				MMP1	100	105.593	112.613	122.606	0	#DIV/0!	#DIV/0!	#DIV/0!		MMP1
																																											0
	MMP2	296.7	17.5275	190.163	18.3199	322.2	#DIV/0!	322.2	#DIV/0!	11.3417	#DIV/0!	288.35	#DIV/0!	288.35	#DIV/0!	9.76984	#DIV/0!	282.9	#DIV/0!	282.9	#DIV/0!	9.57859	#DIV/0!	293.35	#DIV/0!	293.35	#DIV/0!	9.98931	#DIV/0!	#DIV/0!	#DIV/0!	#DIV/0!	MMP2	100	85.9524	85.1056	87.6747	0	1.47514	5.09819	3.14186	A	MMP2
	MMP2	195.55	11.2524	125.633	11.2524	212		212	#DIV/0!	9.29341	#DIV/0!	187.9		187.9	#DIV/0!	7.89097	#DIV/0!	193.6		193.6	#DIV/0!	8.24423	#DIV/0!	188.7		188.7	#DIV/0!	7.9415	#DIV/0!				MMP2	100	84.9093	88.7106	85.453	0	#DIV/0!	#DIV/0!	#DIV/0!		MMP2
	MMP2	397.85	25.3873	253.108	25.3873	432.4		432.4		13.39	0	388.8		388.8		11.6487	0	372.2		372.2		10.9129	0	398		398		12.0371	0				MMP2	100	86.9955	81.5006	89.8963						MMP2
	MMP3	297.513	13.2256	195.033	13.6815	312.05	#DIV/0!	312.05	#DIV/0!	10.5934	#DIV/0!	280.9	#DIV/0!	280.9	#DIV/0!	9.15685	#DIV/0!	294.35	#DIV/0!	294.35	#DIV/0!	9.79903	#DIV/0!	302.75	#DIV/0!	302.75	#DIV/0!	10.1238	#DIV/0!	#DIV/0!	#DIV/0!	#DIV/0!	MMP3	100	87.3138	92.8941	95.1538	0	5.71491	2.56589	2.70428	A	MMP3
	MMP3	190.425	4.90943	128.388	4.90943	197.3		197.3	#DIV/0!	8.30132	#DIV/0!	185.9		185.9	#DIV/0!	7.58366	#DIV/0!	190.2		190.2	#DIV/0!	7.86206	#DIV/0!	188.3		188.3	#DIV/0!	7.74028	#DIV/0!				MMP3	100	91.3549	94.7085	93.2415	0	#DIV/0!	#DIV/0!	#DIV/0!		MMP3
	MMP3	404.6	22.4537	260.766	22.4537	426.8		426.8		12.8854	0	375.9		375.9		10.73	0	398.5		398.5		11.736	0	417.2		417.2		12.5073	0				MMP3	100	83.2728	91.0798	97.066	0					MMP3
	MMP1/8	375.062	12.0469	250.497	12.0469	362.45	#DIV/0!	362.45	#DIV/0!	10.5512	0	376.8	#DIV/0!	376.8	#DIV/0!	11.1834	0	373.55	#DIV/0!	373.55	#DIV/0!	11.0848	0	387.45	#DIV/0!	387.45	#DIV/0!	11.6801	0	#DIV/0!	#DIV/0!	#DIV/0!	MMP1/8	100	105.798	105.349	110.805	0	3.66966	5.49109	1.99839	A	MMP1/8
	MMP1/8	429	12.847	287.453	12.847	416.1		416.1		11.3423	0	438.6		438.6		12.2942	0	419.9		419.9		11.5086	0	441.4		441.4		12.4075	0				MMP1/8	100	108.393	101.466	109.392	0					MMP1/8
	MMP1/8	321.125	11.2467	213.541	11.2467	308.8		308.8		9.76008	0	315		315		10.0727	0	327.2		327.2		10.6611	0	333.5		333.5		10.9526	0				MMP1/8	100	103.203	109.232	112.218						MMP1/8
	MMP9	311.2	9.68676	208.153	10.5389	321.3	#DIV/0!	321.3	#DIV/0!	10.3969	#DIV/0!	314	#DIV/0!	314	#DIV/0!	9.98934	#DIV/0!	298.1	#DIV/0!	298.1	#DIV/0!	9.29343	#DIV/0!	311.4	#DIV/0!	311.4	#DIV/0!	9.97787	#DIV/0!	#DIV/0!	#DIV/0!	#DIV/0!	MMP9	100	95.3801	89.5461	96.4477	0	4.23696	0.963406	2.891	A	MMP9
	MMP9	173.45	5.68888	115.726	5.68888	179.2		179.2	#DIV/0!	7.96705	#DIV/0!	169.9		169.9	#DIV/0!	7.36029	#DIV/0!	167.4		167.4	#DIV/0!	7.18845	#DIV/0!	177.3		177.3	#DIV/0!	7.8469	#DIV/0!				MMP9	100	92.3841	90.2273	98.492	0	#DIV/0!	#DIV/0!	#DIV/0!		MMP9
	MMP9	448.95	15.3888	298.876	15.3888	463.4		463.4	#DIV/0!	12.8267	#DIV/0!	458.1		458.1	#DIV/0!	12.6184	#DIV/0!	428.8		428.8	#DIV/0!	11.3984	#DIV/0!	445.5		445.5	#DIV/0!	12.1088	#DIV/0!				MMP9	100	98.3761	88.8648	94.4035	0	#DIV/0!	#DIV/0!	#DIV/0!		MMP9
	MMP10	293.212	8.66048	196.588	8.74927	301.1	#DIV/0!	301.1	#DIV/0!	10.0678	#DIV/0!	281.5	#DIV/0!	281.5	#DIV/0!	9.09624	#DIV/0!	292.1	#DIV/0!	292.1	#DIV/0!	9.64151	#DIV/0!	298.15	#DIV/0!	298.15	#DIV/0!	9.95076	#DIV/0!	#DIV/0!	#DIV/0!	#DIV/0!	MMP10	100	90.5759	95.946	99.1242	0	1.78872	1.42656	2.26916	A	MMP10
	MMP10	198.65	5.31319	133.742	5.31319	202.1		202.1	#DIV/0!	8.2679	#DIV/0!	191.4		191.4	#DIV/0!	7.5933	#DIV/0!	198		198	#DIV/0!	8.01612	#DIV/0!	203.1		203.1	#DIV/0!	8.32816	#DIV/0!				MMP10	100	91.8407	96.9547	100.729	0	#DIV/0!	#DIV/0!	#DIV/0!		MMP10
	MMP10	387.775	12.1853	259.257	12.1853	400.1		400.1	#DIV/0!	11.8677	#DIV/0!	371.6		371.6	#DIV/0!	10.5992	#DIV/0!	386.2		386.2	#DIV/0!	11.2669	#DIV/0!	393.2		393.2	#DIV/0!	11.5734	#DIV/0!				MMP10	100	89.3111	94.9373	97.5197	0	#DIV/0!	#DIV/0!	#DIV/0!		MMP10
	MMP12	455.875	6.77856	312.334	6.77856	452.8	#DIV/0!	452.8	#DIV/0!	11.5584	#DIV/0!	455.975	#DIV/0!	455.975	#DIV/0!	11.6581	#DIV/0!	461.425	#DIV/0!	461.425	#DIV/0!	11.8922	#DIV/0!	453.3	#DIV/0!	453.3	#DIV/0!	11.6297	#DIV/0!	#DIV/0!	#DIV/0!	#DIV/0!	MMP12	100	100.482	102.851	101.181	0	2.8809	2.62723	2.96048	A	MMP12
	MMP12	180.125	4.32926	121.758	4.32926	178.4		178.4	#DIV/0!	7.52607	#DIV/0!	174.8		174.8	#DIV/0!	7.28298	#DIV/0!	183.5		183.5	#DIV/0!	7.85759	#DIV/0!	183.8		183.8	#DIV/0!	7.87666	#DIV/0!				MMP12	100	96.77	104.405	104.658	0	#DIV/0!	#DIV/0!	#DIV/0!		MMP12
	MMP12	407.175	3.25717	281.765	3.25717	405.4		405.4	#DIV/0!	11.1191	#DIV/0!	409.5		409.5	#DIV/0!	11.302	#DIV/0!	403.5		403.5	#DIV/0!	11.0333	#DIV/0!	410.3		410.3	#DIV/0!	11.3373	#DIV/0!				MMP12	100	101.645	99.2286	101.962	0	#DIV/0!	#DIV/0!	#DIV/0!		MMP12
	MMP12	666.225	13.6415	452.716	13.6415	663.3		663.3	#DIV/0!	14.5115	#DIV/0!	663.1		663.1	#DIV/0!	14.5046	#DIV/0!	685.4		685.4	#DIV/0!	15.254	#DIV/0!	653.1		653.1	#DIV/0!	14.1557	#DIV/0!				MMP12	100	99.9525	105.116	97.5481	0	#DIV/0!	#DIV/0!	#DIV/0!		MMP12
	MMP12	569.975	5.88635	393.096	5.88635	564.1		564.1	#DIV/0!	13.0768	#DIV/0!	576.5		576.5	#DIV/0!	13.5427	#DIV/0!	573.3		573.3	#DIV/0!	13.424	#DIV/0!	566		566	#DIV/0!	13.1493	#DIV/0!				MMP12	100	103.562	102.655	100.554	0	#DIV/0!	#DIV/0!	#DIV/0!		MMP12
																																											0
	integrin α2	#DIV/0!	#DIV/0!	#DIV/0!	#DIV/0!	258.45	#DIV/0!	#DIV/0!	#DIV/0!	#DIV/0!	#DIV/0!	264.55	#DIV/0!	#DIV/0!	#DIV/0!	#DIV/0!	#DIV/0!	286.2	#DIV/0!	#DIV/0!	#DIV/0!	#DIV/0!	#DIV/0!	278.85	#DIV/0!	#DIV/0!	#DIV/0!	#DIV/0!	#DIV/0!	#DIV/0!	#DIV/0!	#DIV/0!	integrin α2	100	103.802	115.974	111.947	0	3.643	2.85991	1.45198	A	integrin α2
	integrin α2	263.25	13.1018	171.173	13.1018	247.9		247.9	#DIV/0!	8.75938	#DIV/0!	258		258	#DIV/0!	9.31809	#DIV/0!	278		278	#DIV/0!	10.3357	#DIV/0!	269.1		269.1	#DIV/0!	9.8958	#DIV/0!				integrin α2	100	106.378	117.996	112.974	0	#DIV/0!	#DIV/0!	#DIV/0!		integrin α2
	integrin α2	280.775	12.6376	183.905	12.6376	269		269	#DIV/0!	9.2247	#DIV/0!	271.1		271.1	#DIV/0!	9.33783	#DIV/0!	294.4		294.4	#DIV/0!	10.5117	#DIV/0!	288.6		288.6	#DIV/0!	10.2321	#DIV/0!				integrin α2	100	101.226	113.951	110.92	0	#DIV/0!	#DIV/0!	#DIV/0!		integrin α2
	integrin α2	#DIV/0!	#DIV/0!	#DIV/0!	#DIV/0!			#DIV/0!	#DIV/0!	#DIV/0!	#DIV/0!			#DIV/0!	#DIV/0!	#DIV/0!	#DIV/0!			#DIV/0!	#DIV/0!	#DIV/0!	#DIV/0!			#DIV/0!	#DIV/0!	#DIV/0!	#DIV/0!				integrin α2	100				0	#DIV/0!	#DIV/0!	#DIV/0!		integrin α2
																																											0
	integrin α5	324.675	13.8396	213.433	13.8396	316.833	#DIV/0!	316.833	#DIV/0!	10.1093	#DIV/0!	312.367	#DIV/0!	312.367	#DIV/0!	9.90742	#DIV/0!	326.7	#DIV/0!	326.7	#DIV/0!	10.6038	#DIV/0!	342.8	#DIV/0!	342.8	#DIV/0!	11.3242	#DIV/0!	#DIV/0!	#DIV/0!	#DIV/0!	integrin α5	100	98.2286	105.155	112.191	0	3.1633	3.82774	2.46919	A	integrin α5
	integrin α5	409.6	15.3312	271.389	15.3312	404.8		404.8	#DIV/0!	11.5504	#DIV/0!	395.1		395.1	#DIV/0!	11.1226	#DIV/0!	407.3		407.3	#DIV/0!	11.6581	#DIV/0!	431.2		431.2	#DIV/0!	12.6416	#DIV/0!				integrin α5	100	96.296	100.933	109.448	0	#DIV/0!	#DIV/0!	#DIV/0!		integrin α5
	integrin α5	304.05	16.5462	196.289	16.5462	294		294	#DIV/0!	9.8849	#DIV/0!	287.3		287.3	#DIV/0!	9.53998	#DIV/0!	311.1		311.1	#DIV/0!	10.715	#DIV/0!	323.8		323.8	#DIV/0!	11.2921	#DIV/0!				integrin α5	100	96.5107	108.398	114.236	0	#DIV/0!	#DIV/0!	#DIV/0!		integrin α5
	integrin α5	260.375	9.64136	172.621	9.64136	251.7		251.7	#DIV/0!	8.89263	#DIV/0!	254.7		254.7	#DIV/0!	9.05974	#DIV/0!	261.7		261.7	#DIV/0!	9.43816	#DIV/0!	273.4		273.4	#DIV/0!	10.0389	#DIV/0!				integrin α5	100	101.879	106.135	112.89	0	#DIV/0!	#DIV/0!	#DIV/0!		integrin α5
																																											0
																																											0
	integrin β1	347.975	9.69753	233.885	9.69753	354.75	#DIV/0!	354.75	#DIV/0!	10.9015	#DIV/0!	335.45	#DIV/0!	335.45	#DIV/0!	9.9672	#DIV/0!	351.025	#DIV/0!	351.025	#DIV/0!	10.737	#DIV/0!	350.675	#DIV/0!	350.675	#DIV/0!	10.7384	#DIV/0!	#DIV/0!	#DIV/0!	#DIV/0!	integrin β1	100	91.2877	98.538	98.7513	0	3.64764	2.01292	3.57876	A	integrin β1
	integrin β1	510.775	7.30861	350.234	7.30861	520.7		520.7	#DIV/0!	13.0563	#DIV/0!	503.6		503.6	#DIV/0!	12.3841	#DIV/0!	511.2		511.2	#DIV/0!	12.6872	#DIV/0!	507.6		507.6	#DIV/0!	12.5446	#DIV/0!				integrin β1	100	94.8518	97.1736	96.0808	0	#DIV/0!	#DIV/0!	#DIV/0!		integrin β1
	integrin β1	339.45	11.2159	226.399	11.2159	346.6		346.6	#DIV/0!	10.9636	#DIV/0!	325.2		325.2	#DIV/0!	9.93986	#DIV/0!	350		350	#DIV/0!	11.1176	#DIV/0!	336		336	#DIV/0!	10.469	#DIV/0!				integrin β1	100	90.6623	101.404	95.489	0	#DIV/0!	#DIV/0!	#DIV/0!		integrin β1
	integrin β1	294.525	14.9112	191.256	14.9112	301.4		301.4	#DIV/0!	10.4949	#DIV/0!	273.6		273.6	#DIV/0!	9.07434	#DIV/0!	295.1		295.1	#DIV/0!	10.1904	#DIV/0!	308		308	#DIV/0!	10.8048	#DIV/0!				integrin β1	100	86.464	97.098	102.953	0	#DIV/0!	#DIV/0!	#DIV/0!		integrin β1
	integrin β1	247.15	5.35444	167.651	5.35444	250.3		250.3	#DIV/0!	9.09117	#DIV/0!	239.4		239.4	#DIV/0!	8.4705	#DIV/0!	247.8		247.8	#DIV/0!	8.95262	#DIV/0!	251.1		251.1	#DIV/0!	9.13507	#DIV/0!				integrin β1	100	93.1728	98.476	100.483	0	#DIV/0!	#DIV/0!	#DIV/0!		integrin β1
																																											0
	versican	645.025	25.4276	426.09	25.4276	613.725	#DIV/0!	613.725	#DIV/0!	13.3322	#DIV/0!	645.725	#DIV/0!	645.725	#DIV/0!	14.5018	#DIV/0!	675.275	#DIV/0!	675.275	#DIV/0!	15.4632	#DIV/0!	645.375	#DIV/0!	645.375	#DIV/0!	14.475	#DIV/0!	#DIV/0!	#DIV/0!	#DIV/0!	versican	100	109.449	116.865	109.106	0	4.34751	4.62256	4.60672	A	versican
		#DIV/0!	#DIV/0!	#DIV/0!												#DIV/0!												#DIV/0!															0
	elafin	633.683	12.3853	431.193	12.3853	643.333	#DIV/0!	643.333	#DIV/0!	14.3713	#DIV/0!	640.5	#DIV/0!	640.5	#DIV/0!	14.3249	#DIV/0!	626.267	#DIV/0!	626.267	#DIV/0!	13.8091	#DIV/0!	624.633	#DIV/0!	624.633	#DIV/0!	13.6764	#DIV/0!	#DIV/0!	#DIV/0!	#DIV/0!	elafin	100	100.129	96.3172	94.8108	0	4.00247	1.81689	4.31214	A	elafin
	elafin	368.15	15.0578	242.647	15.0578	372		372	#DIV/0!	11.3733	#DIV/0!	384.5		384.5	#DIV/0!	11.9102	#DIV/0!	367.9		367.9	#DIV/0!	11.1916	#DIV/0!	348.2		348.2	#DIV/0!	10.2739	#DIV/0!				elafin	100	104.72	98.4024	90.3331	0	#DIV/0!	#DIV/0!	#DIV/0!		elafin
	elafin	880.275	13.9215	602.271	13.9215	896.8		896.8	#DIV/0!	17.1618	#DIV/0!	886.8		886.8	#DIV/0!	16.868	#DIV/0!	868.5		868.5	#DIV/0!	16.3165	#DIV/0!	869		869	#DIV/0!	16.3318	#DIV/0!				elafin	100	98.2877	95.0744	95.1636	0	#DIV/0!	#DIV/0!	#DIV/0!		elafin
	elafin	652.625	8.17654	448.661	8.17654	661.2		661.2	#DIV/0!	14.5787	#DIV/0!	650.2		650.2	#DIV/0!	14.1964	#DIV/0!	642.4		642.4	#DIV/0!	13.919	#DIV/0!	656.7		656.7	#DIV/0!	14.4236	#DIV/0!				elafin	100	97.3779	95.4749	98.9357	0	#DIV/0!	#DIV/0!	#DIV/0!		elafin
																																											0
	kininogen	#DIV/0!	#DIV/0!	#DIV/0!	#DIV/0!	987.3	#DIV/0!	#DIV/0!	#DIV/0!	#DIV/0!	#DIV/0!	1027.4	#DIV/0!	#DIV/0!	#DIV/0!	#DIV/0!	#DIV/0!	1010.8	#DIV/0!	#DIV/0!	#DIV/0!	#DIV/0!	#DIV/0!	999	#DIV/0!	#DIV/0!	#DIV/0!	#DIV/0!	#DIV/0!	#DIV/0!	#DIV/0!	#DIV/0!	kininogen	100	106.473	103.846	101.936	0	0.196855	0.477443	0.485723	A	kininogen
	kininogen	1020.08	17.1778	696.875	17.1778	1002.2		1002.2	#DIV/0!	17.4736	#DIV/0!	1042.1		1042.1	#DIV/0!	18.5802	#DIV/0!	1024		1024	#DIV/0!	18.0866	#DIV/0!	1012		1012	#DIV/0!	17.7518	#DIV/0!				kininogen	100	106.333	103.508	101.592	0	#DIV/0!	#DIV/0!	#DIV/0!		kininogen
	kininogen	992.175	17.1259	677.397	17.1259	972.4		972.4	#DIV/0!	17.1757	#DIV/0!	1012.7		1012.7	#DIV/0!	18.3113	#DIV/0!	997.6		997.6	#DIV/0!	17.8942	#DIV/0!	986		986	#DIV/0!	17.5671	#DIV/0!				kininogen	100	106.612	104.184	102.279	0	#DIV/0!	#DIV/0!	#DIV/0!		kininogen
	kininogen	#DIV/0!	#DIV/0!	#DIV/0!	#DIV/0!			#DIV/0!	#DIV/0!	#DIV/0!	#DIV/0!			#DIV/0!	#DIV/0!	#DIV/0!	#DIV/0!			#DIV/0!	#DIV/0!	#DIV/0!	#DIV/0!			#DIV/0!	#DIV/0!	#DIV/0!	#DIV/0!				kininogen	100				0	#DIV/0!	#DIV/0!	#DIV/0!		kininogen
		#DIV/0!	#DIV/0!	#DIV/0!	#DIV/0!					#DIV/0!	#DIV/0!					#DIV/0!	#DIV/0!					#DIV/0!	#DIV/0!					#DIV/0!	#DIV/0!														0
Angiogenesis proteins		#DIV/0!	#DIV/0!	#DIV/0!	#DIV/0!					#DIV/0!	#DIV/0!					#DIV/0!	#DIV/0!					#DIV/0!	#DIV/0!					#DIV/0!	#DIV/0!														0
		#DIV/0!	#DIV/0!	#DIV/0!												#DIV/0!												#DIV/0!															0
	HIF1α	626.56	35.5823	403.01	35.5823	600.2	#DIV/0!	600.2	#DIV/0!	13.0808	#DIV/0!	647.58	#DIV/0!	647.58	#DIV/0!	14.4753	#DIV/0!	663.32	#DIV/0!	663.32	#DIV/0!	14.909	#DIV/0!	595.14	#DIV/0!	595.14	#DIV/0!	13.0245	#DIV/0!	#DIV/0!	#DIV/0!	#DIV/0!	HIF1α	100	109.934	112.959	100.647	0	3.71306	4.19109	4.23248	A	HIF1α
	HIF1α	110.1	3.43705	73.6329	3.43705	106.3		106.3	#DIV/0!	5.71551	#DIV/0!	112.7		112.7	#DIV/0!	6.25036	#DIV/0!	113.3		113.3	#DIV/0!	6.29818	#DIV/0!	108.1		108.1	#DIV/0!	5.87086	#DIV/0!				HIF1α	100	109.358	110.195	102.718	0	#DIV/0!	#DIV/0!	#DIV/0!		HIF1α
	HIF1α	407.95	14.3677	271.197	14.3677	389.4		389.4	#DIV/0!	10.8721	#DIV/0!	413.7		413.7	#DIV/0!	11.9374	#DIV/0!	423.3		423.3	#DIV/0!	12.333	#DIV/0!	405.4		405.4	#DIV/0!	11.5846	#DIV/0!				HIF1α	100	109.799	113.437	106.553	0	#DIV/0!	#DIV/0!	#DIV/0!		HIF1α
	HIF1α	402.55	11.4031	270.382	11.4031	393.8		393.8	#DIV/0!	11.1094	#DIV/0!	405.4		405.4	#DIV/0!	11.6197	#DIV/0!	417.5		417.5	#DIV/0!	12.1292	#DIV/0!	393.5		393.5	#DIV/0!	11.0959	#DIV/0!				HIF1α	100	104.594	109.18	99.8784	0	#DIV/0!	#DIV/0!	#DIV/0!		HIF1α
	HIF1α	1144.88	89.9653	711.447	89.9653	1090.3		1090.3	#DIV/0!	19.4641	#DIV/0!	1177.9		1177.9	#DIV/0!	21.5975	#DIV/0!	1255.6		1255.6	#DIV/0!	23.3271	#DIV/0!	1055.7		1055.7	#DIV/0!	18.5541	#DIV/0!				HIF1α	100	110.961	119.846	95.3243	0	#DIV/0!	#DIV/0!	#DIV/0!		HIF1α
	HIF1α	1067.33	58.7386	688.389	58.7386	1021.2		1021.2	#DIV/0!	18.2431	#DIV/0!	1128.2		1128.2	#DIV/0!	20.9717	#DIV/0!	1106.9		1106.9	#DIV/0!	20.4575	#DIV/0!	1013		1013	#DIV/0!	18.017	#DIV/0!				HIF1α	100	114.957	112.138	98.7604	0	#DIV/0!	#DIV/0!	#DIV/0!		HIF1α
			#DIV/0!	#DIV/0!																																							0
	angiogenin	275.225	6.57742	186.08	7.41197	284.95	#DIV/0!	284.95	#DIV/0!	9.46989	#DIV/0!	272.15	#DIV/0!	272.15	#DIV/0!	8.89817	#DIV/0!	270.55	#DIV/0!	270.55	#DIV/0!	8.86822	#DIV/0!	273.25	#DIV/0!	273.25	#DIV/0!	9.02396	#DIV/0!	#DIV/0!	#DIV/0!	#DIV/0!	angiogenin	100	94.7395	95.1754	97.0939	0	3.28549	6.46672	7.62528	A	angiogenin
	angiogenin	126.175	1.7576	86.5649	1.7576	126.3		126.3	#DIV/0!	6.30358	#DIV/0!	124		124	#DIV/0!	6.11842	#DIV/0!	126.1		126.1	#DIV/0!	6.28769	#DIV/0!	128.3		128.3	#DIV/0!	6.46027	#DIV/0!				angiogenin	100	97.0627	99.748	102.486	0	#DIV/0!	#DIV/0!	#DIV/0!		angiogenin
	angiogenin	424.275	13.0663	283.926	13.0663	443.6		443.6	#DIV/0!	12.6362	#DIV/0!	420.3		420.3	#DIV/0!	11.6779	#DIV/0!	415		415	#DIV/0!	11.4487	#DIV/0!	418.2		418.2	#DIV/0!	11.5877	#DIV/0!				angiogenin	100	92.4163	90.6027	91.702	0	#DIV/0!	#DIV/0!	#DIV/0!		angiogenin
		#DIV/0!	#DIV/0!	#DIV/0!																																							0
	VEGF-A	389.842	9.76996	263.119	10.363	398.833	#DIV/0!	398.833	#DIV/0!	10.5563	#DIV/0!	395.967	#DIV/0!	395.967	#DIV/0!	10.3679	#DIV/0!	387.467	#DIV/0!	387.467	#DIV/0!	10.1754	#DIV/0!	377.1	#DIV/0!	377.1	#DIV/0!	9.74674	#DIV/0!	#DIV/0!	#DIV/0!		VEGF-A	100	97.4837	97.153	93.2762	0	2.3283	1.98174	3.3867	A	VEGF-A
	VEGF-A	106.7	0.905539	73.7845	0.905539	107.9		107.9	#DIV/0!	5.84085	#DIV/0!	106		106	#DIV/0!	5.67587	#DIV/0!	106.9		106.9	#DIV/0!	5.75461	#DIV/0!	106		106	#DIV/0!	5.67587	#DIV/0!				VEGF-A	100	97.1755	98.5235	97.1755	0	#DIV/0!	#DIV/0!	#DIV/0!		VEGF-A
	VEGF-A	200.3	4.89558	135.314	4.89558	205.4		205.4	#DIV/0!	8.37171	#DIV/0!	199		199	#DIV/0!	7.98032	#DIV/0!	202.7		202.7	#DIV/0!	8.20887	#DIV/0!	194.1		194.1	#DIV/0!	7.66718	#DIV/0!				VEGF-A	100	95.3249	98.0549	91.5843	0	#DIV/0!	#DIV/0!	#DIV/0!		VEGF-A
	VEGF-A	862.525	25.2879	578.48	25.2879	883.2		883.2	#DIV/0!	17.4562	#DIV/0!	882.9		882.9	#DIV/0!	17.4476	#DIV/0!	852.8		852.8	#DIV/0!	16.5626	#DIV/0!	831.2		831.2	#DIV/0!	15.8972	#DIV/0!				VEGF-A	100	99.9508	94.8808	91.0688	0	#DIV/0!	#DIV/0!	#DIV/0!		VEGF-A
	VEGF-C	322.863	14.1937	211.81	15.2931	316.3	#DIV/0!	316.3	#DIV/0!	10.0648	#DIV/0!	342.9	#DIV/0!	342.9	#DIV/0!	11.2012	#DIV/0!	322	#DIV/0!	322	#DIV/0!	10.4092	#DIV/0!	310.25	#DIV/0!	310.25	#DIV/0!	9.80825	#DIV/0!	#DIV/0!	#DIV/0!	#DIV/0!	VEGF-C	100	110.675	104.334	97.8591	0	4.22788	6.27343	2.80614	A	VEGF-C
	VEGF-C	209.725	6.40956	140.398	6.40956	204.3		204.3	#DIV/0!	7.99388	#DIV/0!	214.5		214.5	#DIV/0!	8.60826	#DIV/0!	216		216	#DIV/0!	8.69494	#DIV/0!	204.1		204.1	#DIV/0!	7.98136	#DIV/0!				VEGF-C	100	107.686	108.77	99.8434	0	#DIV/0!	#DIV/0!	#DIV/0!		VEGF-C
	VEGF-C	436	24.1767	281.023	24.1767	428.3		428.3	#DIV/0!	12.1358	#DIV/0!	471.3		471.3	#DIV/0!	13.7941	#DIV/0!	428		428	#DIV/0!	12.1234	#DIV/0!	416.4		416.4	#DIV/0!	11.6351	#DIV/0!				VEGF-C	100	113.665	99.8981	95.8749	0	#DIV/0!	#DIV/0!	#DIV/0!		VEGF-C
	VEGF-D	269.125	18.0197	170.368	18.895	296.1	#DIV/0!	296.1	#DIV/0!	11.186	#DIV/0!	258.7	#DIV/0!	258.7	#DIV/0!	9.4196	#DIV/0!	261.5	#DIV/0!	261.5	#DIV/0!	9.48399	#DIV/0!	260.2	#DIV/0!	260.2	#DIV/0!	9.46567	#DIV/0!	#DIV/0!	#DIV/0!	#DIV/0!	VEGF-D	100	84.5372	84.3874	84.5985	0	4.26378	5.16465	0.292203	A	VEGF-D
	VEGF-D	208.8	15.1341	131.026	15.1341	230.4		230.4	#DIV/0!	9.96865	#DIV/0!	207.2		207.2	#DIV/0!	8.72778	#DIV/0!	195.8		195.8	#DIV/0!	8.04823	#DIV/0!	201.8		201.8	#DIV/0!	8.41273	#DIV/0!				VEGF-D	100	87.5522	80.7354	84.3919	0	#DIV/0!	#DIV/0!	#DIV/0!		VEGF-D
	VEGF-D	329.45	22.6559	207.959	22.6559	361.8		361.8	#DIV/0!	12.4033	#DIV/0!	310.2		310.2	#DIV/0!	10.1114	#DIV/0!	327.2		327.2	#DIV/0!	10.9197	#DIV/0!	318.6		318.6	#DIV/0!	10.5186	#DIV/0!				VEGF-D	100	81.5223	88.0393	84.8051	0	#DIV/0!	#DIV/0!	#DIV/0!		VEGF-D
	VEGFR2	328.1	13.3543	216.316	14.5285	313.65	#DIV/0!	313.65	#DIV/0!	9.73725	#DIV/0!	325.45	#DIV/0!	325.45	#DIV/0!	10.2736	#DIV/0!	345.95	#DIV/0!	345.95	#DIV/0!	11.213	#DIV/0!	327.35	#DIV/0!	327.35	#DIV/0!	10.4711	#DIV/0!	#DIV/0!	#DIV/0!	#DIV/0!	VEGFR2	100	105.184	115.072	108.52	0	2.32591	0.602471	7.03961	A	VEGFR2
	VEGFR2	206.1	9.54638	134.724	9.54638	195.8		195.8	#DIV/0!	7.81514	#DIV/0!	200.2		200.2	#DIV/0!	8.09175	#DIV/0!	215		215	#DIV/0!	8.95971	#DIV/0!	213.4		213.4	#DIV/0!	8.86997	#DIV/0!				VEGFR2	100	103.539	114.646	113.497	0	#DIV/0!	#DIV/0!	#DIV/0!		VEGFR2
	VEGFR2	450.1	19.5107	295.559	19.5107	431.5		431.5	#DIV/0!	11.6594	#DIV/0!	450.7		450.7	#DIV/0!	12.4555	#DIV/0!	476.9		476.9	#DIV/0!	13.4663	#DIV/0!	441.3		441.3	#DIV/0!	12.0723	#DIV/0!				VEGFR2	100	106.829	115.498	103.542	0	#DIV/0!	#DIV/0!	#DIV/0!		VEGFR2
		#DIV/0!	#DIV/0!	#DIV/0!																																							0
	p-VEGFR2	952.325	10.0357	656.592	10.0357	938.2		938.2	#DIV/0!	16.7812	#DIV/0!	957		957	#DIV/0!	17.3323	#DIV/0!	961.3		961.3	#DIV/0!	17.4559	#DIV/0!	952.8		952.8	#DIV/0!	17.2107	#DIV/0!				p-VEGFR2	100	103.284	104.021	102.559	0					p-VEGFR2
	p-VEGFR2	#DIV/0!	#DIV/0!	#DIV/0!	#DIV/0!			#DIV/0!	#DIV/0!	#DIV/0!	#DIV/0!			#DIV/0!	#DIV/0!	#DIV/0!	#DIV/0!	1142.3		1142.3	#DIV/0!	#DIV/0!	#DIV/0!	952.8		952.8	#DIV/0!	#DIV/0!	#DIV/0!				p-VEGFR2	100	#DIV/0!	#DIV/0!	#DIV/0!	0	#DIV/0!	#DIV/0!	#DIV/0!		p-VEGFR2
	vWF	301.387	8.08562	202.886	8.25101	304.2	#DIV/0!	304.2	#DIV/0!	9.92154	#DIV/0!	290.6	#DIV/0!	290.6	#DIV/0!	9.19672	#DIV/0!	300.9	#DIV/0!	300.9	#DIV/0!	9.74628	#DIV/0!	309.85	#DIV/0!	309.85	#DIV/0!	10.1638	#DIV/0!	#DIV/0!	#DIV/0!	#DIV/0!	vWF	100	92.3294	98.1011	102.133	0	2.93688	1.0655	2.48827	A	vWF
	vWF	190.15	5.97132	127.134	5.97132	194		194	#DIV/0!	8.17718	#DIV/0!	181.6		181.6	#DIV/0!	7.38013	#DIV/0!	190.5		190.5	#DIV/0!	7.9603	#DIV/0!	194.5		194.5	#DIV/0!	8.2077	#DIV/0!				vWF	100	90.2527	97.3477	100.373	0	#DIV/0!	#DIV/0!	#DIV/0!		vWF
	vWF	412.625	10.5307	278.307	10.5307	414.4		414.4	#DIV/0!	11.6659	#DIV/0!	399.6		399.6	#DIV/0!	11.0133	#DIV/0!	411.3		411.3	#DIV/0!	11.5323	#DIV/0!	425.2		425.2	#DIV/0!	12.12	#DIV/0!				vWF	100	94.4061	98.8545	103.892	0	#DIV/0!	#DIV/0!	#DIV/0!		vWF
			#DIV/0!	#DIV/0!																																							0
	CMG2	232.61	12.4771	150.35	12.4771	225.98	#DIV/0!	225.98	#DIV/0!	8.63278	#DIV/0!	248.3	#DIV/0!	248.3	#DIV/0!	9.8127	#DIV/0!	235.94	#DIV/0!	235.94	#DIV/0!	9.19276	#DIV/0!	220.22	#DIV/0!	220.22	#DIV/0!	8.32513	#DIV/0!	#DIV/0!	#DIV/0!	#DIV/0!	CMG2	100	113.545	106.598	96.8121	0	2.24155	1.96207	3.82377	A	CMG2
	CMG2	188.225	5.27281	126.485	5.27281	183.2		183.2	#DIV/0!	7.53096	#DIV/0!	195.2		195.2	#DIV/0!	8.28947	#DIV/0!	189.2		189.2	#DIV/0!	7.9193	#DIV/0!	185.3		185.3	#DIV/0!	7.66911	#DIV/0!				CMG2	100	110.072	105.157	101.835	0	#DIV/0!	#DIV/0!	#DIV/0!		CMG2
	CMG2	298.6	21.4044	187.616	21.4044	292.3		292.3	#DIV/0!	10.2315	#DIV/0!	326.1		326.1	#DIV/0!	11.7679	#DIV/0!	301.3		301.3	#DIV/0!	10.6623	#DIV/0!	274.7		274.7	#DIV/0!	9.3319	#DIV/0!				CMG2	100	115.016	104.21	91.2072	0	#DIV/0!	#DIV/0!	#DIV/0!		CMG2
	CMG2	263.75	13.1346	171.49	13.1346	256.7		256.7	#DIV/0!	9.2309	#DIV/0!	279.9		279.9	#DIV/0!	10.412	#DIV/0!	268.3		268.3	#DIV/0!	9.83918	#DIV/0!	250.1		250.1	#DIV/0!	8.8662	#DIV/0!				CMG2	100	112.795	106.59	96.0491	0	#DIV/0!	#DIV/0!	#DIV/0!		CMG2
	CMG2	236.4	13.6716	151.808	13.6716	227.8		227.8	#DIV/0!	8.71732	#DIV/0!	253.7		253.7	#DIV/0!	10.0941	#DIV/0!	240.7		240.7	#DIV/0!	9.42824	#DIV/0!	223.4		223.4	#DIV/0!	8.46118	#DIV/0!				CMG2	100	115.794	108.155	97.0618	0	#DIV/0!	#DIV/0!	#DIV/0!		CMG2
	CMG2	176.075	8.9022	114.35	8.9022	169.9		169.9	#DIV/0!	7.45317	#DIV/0!	186.6		186.6	#DIV/0!	8.49998	#DIV/0!	180.2		180.2	#DIV/0!	8.11478	#DIV/0!	167.6		167.6	#DIV/0!	7.29724	#DIV/0!				CMG2	100	114.045	108.877	97.9079	0	#DIV/0!	#DIV/0!	#DIV/0!		CMG2
																																											0
	TEM8	274.562	12.1587	180.035	12.2663	292.2	#DIV/0!	292.2	#DIV/0!	10.5953	#DIV/0!	266.25	#DIV/0!	266.25	#DIV/0!	9.28982	#DIV/0!	273.05	#DIV/0!	273.05	#DIV/0!	9.64738	#DIV/0!	266.75	#DIV/0!	266.75	#DIV/0!	9.31784	#DIV/0!	#DIV/0!	#DIV/0!	#DIV/0!	TEM8	100	87.674	91.0413	87.9515	0	0.648923	1.63201	1.08016	A	TEM8
	TEM8	281.825	12.5423	184.735	12.5423	299.4		299.4	#DIV/0!	10.7082	#DIV/0!	273.8		273.8	#DIV/0!	9.43741	#DIV/0!	282.2		282.2	#DIV/0!	9.87243	#DIV/0!	271.9		271.9	#DIV/0!	9.33621	#DIV/0!				TEM8	100	88.1329	92.1953	87.1878	0	#DIV/0!	#DIV/0!	#DIV/0!		TEM8
	TEM8	267.3	11.9903	175.12	11.9903	285		285	#DIV/0!	10.4824	#DIV/0!	258.7		258.7	#DIV/0!	9.14222	#DIV/0!	263.9		263.9	#DIV/0!	9.42233	#DIV/0!	261.6		261.6	#DIV/0!	9.29948	#DIV/0!				TEM8	100	87.2152	89.8873	88.7153	0	#DIV/0!	#DIV/0!	#DIV/0!		TEM8
																																											0
																																											0
	FLT4	501.175	20.8083	330.014	21.8172	531.4	#DIV/0!	531.4	#DIV/0!	14.1687	#DIV/0!	497.25	#DIV/0!	497.25	#DIV/0!	12.8753	#DIV/0!	491.5	#DIV/0!	491.5	#DIV/0!	12.7128	#DIV/0!	484.55	#DIV/0!	484.55	#DIV/0!	12.4143	#DIV/0!	#DIV/0!	#DIV/0!	#DIV/0!	FLT4	100	90.6096	89.8622	87.5718	0	4.09591	2.14417	0.725666	A	FLT4
	FLT4	598.825	25.1052	394.072	25.1052	632.8		632.8	#DIV/0!	15.4508	#DIV/0!	602.8		602.8	#DIV/0!	14.4474	#DIV/0!	580.4		580.4	#DIV/0!	13.6502	#DIV/0!	579.3		579.3	#DIV/0!	13.6098	#DIV/0!				FLT4	100	93.5058	88.3461	88.0849	0	#DIV/0!	#DIV/0!	#DIV/0!		FLT4
	FLT4 (D2-40)	403.525	18.5291	263.938	18.5291	430		430	#DIV/0!	12.8865	#DIV/0!	391.7		391.7	#DIV/0!	11.3032	#DIV/0!	402.6		402.6	#DIV/0!	11.7755	#DIV/0!	389.8		389.8	#DIV/0!	11.2188	#DIV/0!				FLT4 (D2-40)	100	87.7133	91.3784	87.0587	0	#DIV/0!	#DIV/0!	#DIV/0!		FLT4 (D2-40)
	LYVE1	256.388	9.77713	169.694	9.97678	270.65	#DIV/0!	270.65	#DIV/0!	9.96787	#DIV/0!	254.85	#DIV/0!	254.85	#DIV/0!	9.17607	#DIV/0!	249.9	#DIV/0!	249.9	#DIV/0!	8.89991	#DIV/0!	250.15	#DIV/0!	250.15	#DIV/0!	8.88859	#DIV/0!	#DIV/0!	#DIV/0!	#DIV/0!	LYVE1	100	92.2753	89.4273	89.0507	0	2.30121	1.48562	1.27937	A	LYVE1
	LYVE1	191.575	7.23297	126.87	7.23297	201.3		201.3	#DIV/0!	8.62731	#DIV/0!	192.5		192.5	#DIV/0!	8.10126	#DIV/0!	187.8		187.8	#DIV/0!	7.8058	#DIV/0!	184.7		184.7	#DIV/0!	7.60463	#DIV/0!				LYVE1	100	93.9025	90.4778	88.1461	0	#DIV/0!	#DIV/0!	#DIV/0!		LYVE1
	LYVE1	321.2	12.7206	212.119	12.7206	340		340	#DIV/0!	11.3084	#DIV/0!	317.2		317.2	#DIV/0!	10.2509	#DIV/0!	312		312	#DIV/0!	9.99403	#DIV/0!	315.6		315.6	#DIV/0!	10.1725	#DIV/0!				LYVE1	100	90.6481	88.3768	89.9554	0	#DIV/0!	#DIV/0!	#DIV/0!		LYVE1
	FGF2	134.137	4.40575	89.4905	4.40575	139.05	#DIV/0!	139.05	#DIV/0!	7.03985	#DIV/0!	128.75	#DIV/0!	128.75	#DIV/0!	6.26574	#DIV/0!	132.8	#DIV/0!	132.8	#DIV/0!	6.581	#DIV/0!	135.95	#DIV/0!	135.95	#DIV/0!	6.81612	#DIV/0!	#DIV/0!	0	0	FGF2	100	89.6967	93.7477	97.5877	0	5.95879	1.61732	9.1877	A	FGF2
	PDGF-A	601.642	16.1781	404.971	16.1781	581.267	#DIV/0!	581.267	#DIV/0!	12.8518	#DIV/0!	572.767	#DIV/0!	609.267	#DIV/0!	14.1528	#DIV/0!	572.733	#DIV/0!	604.1	#DIV/0!	13.9122	#DIV/0!	578.6	#DIV/0!	611.933	#DIV/0!	14.1826	#DIV/0!	0	0	#DIV/0!	PDGF-A	100	101.999	101.383	104.138	0	4.25465	1.88764	3.18038	A	PDGF-A
																																											0
																																											0
																																											0
		#DIV/0!	#DIV/0!	#DIV/0!																																							0
	MMP2	296.7	17.5275	190.163	18.3199	322.2	#DIV/0!	322.2	#DIV/0!	11.3417	#DIV/0!	288.35	#DIV/0!	288.35	#DIV/0!	9.76984	#DIV/0!	282.9	#DIV/0!	282.9	#DIV/0!	9.57859	#DIV/0!	293.35	#DIV/0!	293.35	#DIV/0!	9.98931	#DIV/0!	#DIV/0!	#DIV/0!	#DIV/0!	MMP2	100	85.9524	85.1056	87.6747	0	1.47514	5.09819	3.14186	A	MMP2
	MMP10	293.212	8.66048	196.588	8.74927	301.1	#DIV/0!	301.1	#DIV/0!	10.0678	#DIV/0!	281.5	#DIV/0!	281.5	#DIV/0!	9.09624	#DIV/0!	292.1	#DIV/0!	292.1	#DIV/0!	9.64151	#DIV/0!	298.15	#DIV/0!	298.15	#DIV/0!	9.95076	#DIV/0!	#DIV/0!	#DIV/0!	#DIV/0!	MMP10	100	90.5759	95.946	99.1242	0	1.78872	1.42656	2.26916	A	MMP10
		#DIV/0!	#DIV/0!	#DIV/0!																																							0
	plasminogen	411	17.0628	270.637	17.2232	389.5	#DIV/0!	389.5	#DIV/0!	10.9068	#DIV/0!	407.15	#DIV/0!	407.15	#DIV/0!	11.6899	#DIV/0!	417.55	#DIV/0!	417.55	#DIV/0!	12.1213	#DIV/0!	429.8	#DIV/0!	429.8	#DIV/0!	12.615	#DIV/0!	#DIV/0!	#DIV/0!	#DIV/0!	plasminogen	100	107.209	111.114	115.633	0	1.75932	1.31274	1.76718	A	plasminogen
	plasminogen	395.625	14.6443	262.293	14.6443	375.8		375.8	#DIV/0!	10.654	#DIV/0!	395.8		395.8	#DIV/0!	11.5545	#DIV/0!	400.1		400.1	#DIV/0!	11.7391	#DIV/0!	410.8		410.8	#DIV/0!	12.1863	#DIV/0!				plasminogen	100	108.453	110.185	114.383	0	#DIV/0!	#DIV/0!	#DIV/0!		plasminogen
	plasminogen	426.375	19.8021	278.66	19.8021	403.2		403.2	#DIV/0!	11.1597	#DIV/0!	418.5		418.5	#DIV/0!	11.8254	#DIV/0!	435		435	#DIV/0!	12.5036	#DIV/0!	448.8		448.8	#DIV/0!	13.0438	#DIV/0!				plasminogen	100	105.965	112.042	116.882	0	#DIV/0!	#DIV/0!	#DIV/0!		plasminogen
	PAI-1	530.1	13.4121	357.658	17.6311	548.3	#DIV/0!	548.3	#DIV/0!	13.9528	#DIV/0!	517.4	#DIV/0!	517.4	#DIV/0!	12.7645	#DIV/0!	531.35	#DIV/0!	531.35	#DIV/0!	13.3056	#DIV/0!	523.35	#DIV/0!	523.35	#DIV/0!	13.0349	#DIV/0!	#DIV/0!	#DIV/0!	#DIV/0!	PAI-1	100	91.3469	95.2465	93.4956	0	6.33413	5.34775	3.43898	A	PAI-1
	PAI-1	589.35	15.8964	396.649	15.8964	603.4		603.4	#DIV/0!	14.3789	#DIV/0!	586.5		586.5	#DIV/0!	13.7787	#DIV/0!	599.4		599.4	#DIV/0!	14.2391	#DIV/0!	568.1		568.1	#DIV/0!	13.0939	#DIV/0!				PAI-1	100	95.8258	99.0279	91.0639	0	#DIV/0!	#DIV/0!	#DIV/0!		PAI-1
	PAI-1	470.85	19.3657	310.229	19.3657	493.2		493.2	#DIV/0!	13.5267	#DIV/0!	448.3		448.3	#DIV/0!	11.7503	#DIV/0!	463.3		463.3	#DIV/0!	12.3722	#DIV/0!	478.6		478.6	#DIV/0!	12.9758	#DIV/0!				PAI-1	100	86.868	91.4651	95.9274	0	#DIV/0!	#DIV/0!	#DIV/0!		PAI-1
																																											0
	endothelin-1	779.688	39.3981	506.383	39.3981	728.767	#DIV/0!	728.767	#DIV/0!	14.3221	#DIV/0!	787.283	#DIV/0!	787.283	#DIV/0!	16.065	#DIV/0!	817.683	#DIV/0!	817.683	#DIV/0!	16.9084	#DIV/0!	785.017	#DIV/0!	785.017	#DIV/0!	16.0604	#DIV/0!	#DIV/0!	#DIV/0!	#DIV/0!	endothelin-1	100	111.78	117.792	112.396	0	4.24428	3.63881	3.47307	A	endothelin-1
	endothelin-1 (ET-1)	206.15	8.78806	135.517	8.78806	195.2		195.2	#DIV/0!	7.72548	#DIV/0!	204.7		204.7	#DIV/0!	8.31764	#DIV/0!	216.4		216.4	#DIV/0!	8.9935	#DIV/0!	208.3		208.3	#DIV/0!	8.5313	#DIV/0!				endothelin-1 (ET-1)	100	107.665	116.413	110.431	0	#DIV/0!	#DIV/0!	#DIV/0!		endothelin-1 (ET-1)
	endothelin-1 (ET-1)	316.3	15.4357	205.974	15.4357	294.9		294.9	#DIV/0!	9.43004	#DIV/0!	315.1		315.1	#DIV/0!	10.4463	#DIV/0!	327.6		327.6	#DIV/0!	11.0284	#DIV/0!	327.6		327.6	#DIV/0!	11.0284	#DIV/0!				endothelin-1 (ET-1)	100	110.777	116.95	116.95	0	#DIV/0!	#DIV/0!	#DIV/0!		endothelin-1 (ET-1)
	endothelin-1 (ET-1)	991.8	37.5149	656.745	37.5149	940.6		940.6	#DIV/0!	16.848	#DIV/0!	1027.5		1027.5	#DIV/0!	19.255	#DIV/0!	1009.7		1009.7	#DIV/0!	18.7871	#DIV/0!	989.4		989.4	#DIV/0!	18.2388	#DIV/0!				endothelin-1 (ET-1)	100	114.287	111.509	108.255	0	#DIV/0!	#DIV/0!	#DIV/0!		endothelin-1 (ET-1)
	endothelin-1 (ET-1)	974.725	54.7678	627.54	54.7678	894.7		894.7	#DIV/0!	16.345	#DIV/0!	1003		1003	#DIV/0!	19.3768	#DIV/0!	1015.7		1015.7	#DIV/0!	19.7018	#DIV/0!	985.5		985.5	#DIV/0!	18.9198	#DIV/0!				endothelin-1 (ET-1)	100	118.548	120.537	115.753	0	#DIV/0!	#DIV/0!	#DIV/0!		endothelin-1 (ET-1)
	endothelin-1 (ET-1)	1178.83	66.1141	759.063	66.1141	1107.9		1107.9	#DIV/0!	18.6772	#DIV/0!	1160.8		1160.8	#DIV/0!	20.0434	#DIV/0!	1266.9		1266.9	#DIV/0!	22.5352	#DIV/0!	1179.7		1179.7	#DIV/0!	20.5094	#DIV/0!				endothelin-1 (ET-1)	100	107.315	120.657	109.81	0	#DIV/0!	#DIV/0!	#DIV/0!		endothelin-1 (ET-1)
	endothelin-1 (ET-1)	1010.32	53.7681	653.459	53.7681	939.3		939.3	#DIV/0!	16.9068	#DIV/0!	1012.6		1012.6	#DIV/0!	18.951	#DIV/0!	1069.8		1069.8	#DIV/0!	20.4044	#DIV/0!	1019.6		1019.6	#DIV/0!	19.1348	#DIV/0!				endothelin-1 (ET-1)	100	112.091	120.688	113.178	0	#DIV/0!	#DIV/0!	#DIV/0!		endothelin-1 (ET-1)
		#DIV/0!	#DIV/0!	#DIV/0!												#DIV/0!												#DIV/0!															0
	CD31	440.025	10.0055	298.012	10.0552	436.4	#DIV/0!	436.4	#DIV/0!	11.5347	#DIV/0!	428.05	#DIV/0!	428.05	#DIV/0!	11.2078	#DIV/0!	444.5	#DIV/0!	444.5	#DIV/0!	11.8355	#DIV/0!	451.15	#DIV/0!	451.15	#DIV/0!	12.0991	#DIV/0!	#DIV/0!	#DIV/0!	#DIV/0!	CD31	100	97.4226	102.319	104.579	0	1.80028	2.03508	2.20795	A	CD31
		#DIV/0!	#DIV/0!	#DIV/0!	#DIV/0!					#DIV/0!	#DIV/0!					#DIV/0!	#DIV/0!					#DIV/0!	#DIV/0!					#DIV/0!	#DIV/0!														0
		#DIV/0!	#DIV/0!	#DIV/0!																																							0
Osteogenesis proteins		#DIV/0!	#DIV/0!	#DIV/0!												#DIV/0!												#DIV/0!															0
	BMP2	331.033	14.0092	217.714	14.2004	312.2	#DIV/0!	312.2	#DIV/0!	9.54516	#DIV/0!	334.3	#DIV/0!	334.3	#DIV/0!	10.5789	#DIV/0!	345.967	#DIV/0!	345.967	#DIV/0!	11.1275	#DIV/0!	331.667	#DIV/0!	331.667	#DIV/0!	10.4839	#DIV/0!	#DIV/0!	#DIV/0!	#DIV/0!	BMP2	100	110.533	116.65	109.836	0	4.56756	4.61438	4.98822	A	BMP2
	BMP2	176.35	6.64204	116.803	6.64204	168.7		168.7	#DIV/0!	7.20396	#DIV/0!	175.5		175.5	#DIV/0!	7.6614	#DIV/0!	184.9		184.9	#DIV/0!	8.25209	#DIV/0!	176.3		176.3	#DIV/0!	7.71343	#DIV/0!				BMP2	100	106.35	114.549	107.072	0	#DIV/0!	#DIV/0!	#DIV/0!		BMP2
	BMP2	483.825	17.0048	321.673	17.0048	461.6		461.6	#DIV/0!	11.8291	#DIV/0!	490.5		490.5	#DIV/0!	12.9934	#DIV/0!	501.8		501.8	#DIV/0!	13.4212	#DIV/0!	481.4		481.4	#DIV/0!	12.6383	#DIV/0!				BMP2	100	109.842	113.459	106.841	0	#DIV/0!	#DIV/0!	#DIV/0!		BMP2
	BMP2	332.925	18.9544	214.093	18.9544	306.3		306.3	#DIV/0!	9.60244	#DIV/0!	336.9		336.9	#DIV/0!	11.0818	#DIV/0!	351.2		351.2	#DIV/0!	11.7093	#DIV/0!	337.3		337.3	#DIV/0!	11.0999	#DIV/0!				BMP2	100	115.406	121.94	115.594	0	#DIV/0!	#DIV/0!	#DIV/0!		BMP2
	BMP3	430.638	12.2567	289.19	13.1406	423.55	#DIV/0!	423.55	#DIV/0!	11.615	#DIV/0!	417.75	#DIV/0!	417.75	#DIV/0!	11.329	#DIV/0!	436.45	#DIV/0!	436.45	#DIV/0!	12.1704	#DIV/0!	444.8	#DIV/0!	444.8	#DIV/0!	12.5087	#DIV/0!	#DIV/0!	#DIV/0!	#DIV/0!	BMP3	100	97.329	104.973	107.892	0	5.90136	5.42453	5.61089	A	BMP3
	BMP3	495.45	5.01365	341.801	5.01365	490.5		490.5	#DIV/0!	12.1942	#DIV/0!	495		495	#DIV/0!	12.3773	#DIV/0!	493.9		493.9	#DIV/0!	12.3328	#DIV/0!	502.4		502.4	#DIV/0!	12.6728	#DIV/0!				BMP3	100	101.502	101.137	103.924	0	#DIV/0!	#DIV/0!	#DIV/0!		BMP3
	BMP3	365.825	21.2676	234.81	21.2676	356.6		356.6	#DIV/0!	11.0359	#DIV/0!	340.5		340.5	#DIV/0!	10.2806	#DIV/0!	379		379	#DIV/0!	12.0079	#DIV/0!	387.2		387.2	#DIV/0!	12.3446	#DIV/0!				BMP3	100	93.1561	108.808	111.859	0	#DIV/0!	#DIV/0!	#DIV/0!		BMP3
	BMP4	381.85	19.6759	247.619	20.1118	356.3	#DIV/0!	356.3	#DIV/0!	10.349	#DIV/0!	382.45	#DIV/0!	382.45	#DIV/0!	11.597	#DIV/0!	404.25	#DIV/0!	404.25	#DIV/0!	12.4793	#DIV/0!	384.4	#DIV/0!	384.4	#DIV/0!	11.6527	#DIV/0!	#DIV/0!	#DIV/0!	#DIV/0!	BMP4	100	113.018	121.336	113.14	0	9.88534	7.75049	5.59827	A	BMP4
	BMP4	471.8	19.7552	310.505	19.7552	449		449	#DIV/0!	11.7684	#DIV/0!	466.2		466.2	#DIV/0!	12.4778	#DIV/0!	496.4		496.4	#DIV/0!	13.6343	#DIV/0!	475.6		475.6	#DIV/0!	12.8489	#DIV/0!				BMP4	100	106.028	115.856	109.182	0	#DIV/0!	#DIV/0!	#DIV/0!		BMP4
	BMP4	291.9	20.4683	183.862	20.4683	263.6		263.6	#DIV/0!	8.92963	#DIV/0!	298.7		298.7	#DIV/0!	10.7163	#DIV/0!	312.1		312.1	#DIV/0!	11.3242	#DIV/0!	293.2		293.2	#DIV/0!	10.4565	#DIV/0!				BMP4	100	120.008	126.816	117.099	0	#DIV/0!	#DIV/0!	#DIV/0!		BMP4
																																											0
	BMPR1B	308.65	18.385	166.805	18.385	289.1	#DIV/0!	289.1	#DIV/0!	11.0551	#DIV/0!	330.65	#DIV/0!	330.65	#DIV/0!	12.7874	#DIV/0!	315.65	#DIV/0!	315.65	#DIV/0!	12.184	#DIV/0!	299.2	#DIV/0!	299.2	#DIV/0!	11.4985	#DIV/0!	#DIV/0!	#DIV/0!	#DIV/0!	BMPR1B	100	115.614	110.139	103.981	0	3.11969	4.04766	1.66289	A	BMPR1B
	BMPR1B	327.675	22.2645	174.34	22.2645	302.9		302.9	#DIV/0!	11.3384	#DIV/0!	352.8		352.8	#DIV/0!	13.3589	#DIV/0!	338.5		338.5	#DIV/0!	12.8125	#DIV/0!	316.5		316.5	#DIV/0!	11.9231	#DIV/0!				BMPR1B	100	117.82	113.001	105.156	0	#DIV/0!	#DIV/0!	#DIV/0!		BMPR1B
	BMPR1B	289.625	14.5055	159.27	14.5055	275.3		275.3	#DIV/0!	10.7717	#DIV/0!	308.5		308.5	#DIV/0!	12.216	#DIV/0!	292.8		292.8	#DIV/0!	11.5555	#DIV/0!	281.9		281.9	#DIV/0!	11.0739	#DIV/0!				BMPR1B	100	113.408	107.276	102.805	0	#DIV/0!	#DIV/0!	#DIV/0!		BMPR1B
																																											0
	BMPR2	634.5	61.4569	319.243	61.4569	544.3	#DIV/0!	544.3	#DIV/0!	13.4838	#DIV/0!	650.45	#DIV/0!	650.45	#DIV/0!	16.1933	#DIV/0!	662.65	#DIV/0!	662.65	#DIV/0!	16.5451	#DIV/0!	680.6	#DIV/0!	680.6	#DIV/0!	16.9638	#DIV/0!	#DIV/0!	#DIV/0!	#DIV/0!	BMPR2	100	118.158	121.387	124.361	0	5.61556	3.81837	4.19739	A	BMPR2
	BMPR2	1139.35	112.908	570.702	112.908	973.1		973.1	#DIV/0!	20.0599	#DIV/0!	1170.9		1170.9	#DIV/0!	24.4989	#DIV/0!	1190.3		1190.3	#DIV/0!	24.8917	#DIV/0!	1223.1		1223.1	#DIV/0!	25.5421	#DIV/0!				BMPR2	100	122.129	124.087	127.329	0	#DIV/0!	#DIV/0!	#DIV/0!		BMPR2
	BMPR2	129.65	10.0062	67.7838	10.0062	115.5		115.5	#DIV/0!	6.90769	#DIV/0!	130		130	#DIV/0!	7.88772	#DIV/0!	135		135	#DIV/0!	8.19855	#DIV/0!	138.1		138.1	#DIV/0!	8.38547	#DIV/0!				BMPR2	100	114.188	118.687	121.393	0	#DIV/0!	#DIV/0!	#DIV/0!		BMPR2
																																											0
	OPG	312.562	13.6302	205.164	13.9744	296.1	#DIV/0!	296.1	#DIV/0!	9.28113	#DIV/0!	311.2	#DIV/0!	311.2	#DIV/0!	10.2974	#DIV/0!	329.4	#DIV/0!	329.4	#DIV/0!	10.8049	#DIV/0!	313.55	#DIV/0!	313.55	#DIV/0!	10.4109	#DIV/0!	#DIV/0!	#DIV/0!		OPG	100	109.013	115.971	108.573	0	3.30524	2.58382	1.7253	A	OPG
	OPG	170.95	6.4573	113.208	6.4573	162.4		162.4	#DIV/0!	7.01372	#DIV/0!	174.2		174.2	#DIV/0!	7.80976	#DIV/0!	177.3		177.3	#DIV/0!	8.00577	#DIV/0!	169.9		169.9	#DIV/0!	7.52943	#DIV/0!				OPG	100	111.35	114.144	107.353	0	#DIV/0!	#DIV/0!	#DIV/0!		OPG
	OPG	454.175	21.4915	296.431	21.4915	429.8		429.8	#DIV/0!	11.5485	#DIV/0!	448.2		448.2	#DIV/0!	12.3195	#DIV/0!	481.5		481.5	#DIV/0!	13.604	#DIV/0!	457.2		457.2	#DIV/0!	12.6795	#DIV/0!				OPG	100	106.675	117.798	109.793	0	#DIV/0!	#DIV/0!	#DIV/0!		OPG
	RANKL	534.719	15.4158	358.887	15.4158	545.675	#DIV/0!	545.675	#DIV/0!	13.3742	#DIV/0!	520.675	#DIV/0!	520.675	#DIV/0!	12.47	#DIV/0!	535.6	#DIV/0!	535.6	#DIV/0!	12.9874	#DIV/0!	536.925	#DIV/0!	536.925	#DIV/0!	13.0781	#DIV/0!	#DIV/0!	#DIV/0!	#DIV/0!	RANKL	100	93.4254	96.9967	98.2352	0	3.90138	2.76405	5.89003	A	RANKL
	RANKL	239.35	8.40892	159.136	8.40892	241.6		241.6	#DIV/0!	9.08096	#DIV/0!	229.3		229.3	#DIV/0!	8.37639	#DIV/0!	237.1		237.1	#DIV/0!	8.82972	#DIV/0!	249.4		249.4	#DIV/0!	9.50073	#DIV/0!				RANKL	100	92.2412	97.2333	104.623	0	#DIV/0!	#DIV/0!	#DIV/0!		RANKL
	RANKL	457.175	11.3591	308.663	11.3591	468.2		468.2	#DIV/0!	12.6308	#DIV/0!	465		465	#DIV/0!	12.5035	#DIV/0!	451.4		451.4	#DIV/0!	11.9472	#DIV/0!	444.1		444.1	#DIV/0!	11.6377	#DIV/0!				RANKL	100	98.992	94.5883	92.1378	0	#DIV/0!	#DIV/0!	#DIV/0!		RANKL
	RANKL	718.3	26.4346	476.375	26.4346	727.2		727.2	#DIV/0!	15.8374	#DIV/0!	679		679	#DIV/0!	14.2346	#DIV/0!	731.2		731.2	#DIV/0!	15.9632	#DIV/0!	735.8		735.8	#DIV/0!	16.1067	#DIV/0!				RANKL	100	89.8796	100.794	101.7	0	#DIV/0!	#DIV/0!	#DIV/0!		RANKL
	RANKL	724.05	15.4606	491.374	15.4606	745.7		745.7	#DIV/0!	15.9476	#DIV/0!	709.4		709.4	#DIV/0!	14.7657	#DIV/0!	722.7		722.7	#DIV/0!	15.2094	#DIV/0!	718.4		718.4	#DIV/0!	15.0674	#DIV/0!				RANKL	100	92.5889	95.3711	94.4805	0	#DIV/0!	#DIV/0!	#DIV/0!		RANKL
																																											0
	osteocalcin	319.762	8.38643	215.447	10.7828	312.85	#DIV/0!	312.85	#DIV/0!	9.79167	#DIV/0!	312.3	#DIV/0!	312.3	#DIV/0!	9.84138	#DIV/0!	328.4	#DIV/0!	328.4	#DIV/0!	10.5593	#DIV/0!	325.5	#DIV/0!	325.5	#DIV/0!	10.4906	#DIV/0!	#DIV/0!	#DIV/0!		osteocalcin	100	97.8103	108.214	103.547	0	6.62444	2.61675	8.89323	A	osteocalcin
	osteocalcin	174.675	8.98791	113.285	8.98791	174.3		174.3	#DIV/0!	7.81124	#DIV/0!	166.2		166.2	#DIV/0!	7.2743	#DIV/0!	187.2		187.2	#DIV/0!	8.59741	#DIV/0!	171		171	#DIV/0!	7.59707	#DIV/0!				osteocalcin	100	93.1261	110.065	97.2582	0	#DIV/0!	#DIV/0!	#DIV/0!		osteocalcin
	osteocalcin	464.85	12.5776	312.817	12.5776	451.4		451.4	#DIV/0!	11.7721	#DIV/0!	458.4		458.4	#DIV/0!	12.0658	#DIV/0!	469.6		469.6	#DIV/0!	12.5213	#DIV/0!	480		480	#DIV/0!	12.9299	#DIV/0!				osteocalcin	100	102.494	106.364	109.835	0	#DIV/0!	#DIV/0!	#DIV/0!		osteocalcin
	osteopontin	348.6	16.9874	227.033	17.0667	331.2	#DIV/0!	331.2	#DIV/0!	9.82414	#DIV/0!	340.7	#DIV/0!	340.7	#DIV/0!	10.6615	#DIV/0!	351.75	#DIV/0!	351.75	#DIV/0!	10.7867	#DIV/0!	370.75	#DIV/0!	370.75	#DIV/0!	11.9882	#DIV/0!	#DIV/0!	#DIV/0!		osteopontin	100	105.74	110.26	118.369	0	3.51938	2.30775	2.51183	A	osteopontin
	osteopontin	170.75	9.13327	110.392	9.13327	160		160	#DIV/0!	7.04331	#DIV/0!	168.5		168.5	#DIV/0!	7.62288	#DIV/0!	172.5		172.5	#DIV/0!	7.88088	#DIV/0!	182		182	#DIV/0!	8.46217	#DIV/0!				osteopontin	100	108.229	111.892	120.145	0	#DIV/0!	#DIV/0!	#DIV/0!		osteopontin
	osteopontin	526.45	25.0001	343.515	25.0001	502.4		502.4	#DIV/0!	12.605	#DIV/0!	512.9		512.9	#DIV/0!	13.0148	#DIV/0!	531		531	#DIV/0!	13.6925	#DIV/0!	559.5		559.5	#DIV/0!	14.6964	#DIV/0!				osteopontin	100	103.251	108.628	116.592	0	#DIV/0!	#DIV/0!	#DIV/0!		osteopontin
	osteonectin	352.875	17.1139	229.899	18.6599	336.15	#DIV/0!	336.15	#DIV/0!	10.019	#DIV/0!	373.8	#DIV/0!	373.8	#DIV/0!	11.9959	#DIV/0!	359.5	#DIV/0!	359.5	#DIV/0!	11.0917	#DIV/0!	342.05	#DIV/0!	342.05	#DIV/0!	10.5902	#DIV/0!	#DIV/0!	#DIV/0!		osteonectin	100	114.296	111.19	105.561	0	5.08513	2.51537	8.34449	A	osteonectin
	osteonectin	188.1	6.69477	124.975	6.69477	178.2		178.2	#DIV/0!	7.29553	#DIV/0!	190.2		190.2	#DIV/0!	8.07619	#DIV/0!	192.9		192.9	#DIV/0!	8.24165	#DIV/0!	191.1		191.1	#DIV/0!	8.13171	#DIV/0!				osteonectin	100	110.7	112.968	111.462	0	#DIV/0!	#DIV/0!	#DIV/0!		osteonectin
	osteonectin	517.65	30.6251	331.73	30.6251	494.1		494.1	#DIV/0!	12.7425	#DIV/0!	557.4		557.4	#DIV/0!	15.0223	#DIV/0!	526.1		526.1	#DIV/0!	13.9417	#DIV/0!	493		493	#DIV/0!	12.6992	#DIV/0!				osteonectin	100	117.892	109.411	99.6607	0	#DIV/0!	#DIV/0!	#DIV/0!		osteonectin
																																											0
	RUNX2	399.575	21.7934	257.909	22.4526	373.55	#DIV/0!	373.55	#DIV/0!	10.7191	#DIV/0!	398.75	#DIV/0!	398.75	#DIV/0!	11.8676	#DIV/0!	426.9	#DIV/0!	426.9	#DIV/0!	12.9728	#DIV/0!	399.1	#DIV/0!	399.1	#DIV/0!	11.8824	#DIV/0!	#DIV/0!	#DIV/0!		RUNX2	100	109.588	121.304	110.736	0	4.3708	3.57176	1.97338	A	RUNX2
	RUNX2	304.325	20.6595	192.368	20.6595	283.3		283.3	#DIV/0!	9.53583	#DIV/0!	295.5		295.5	#DIV/0!	10.1554	#DIV/0!	331.8		331.8	#DIV/0!	11.8081	#DIV/0!	306.7		306.7	#DIV/0!	10.6926	#DIV/0!				RUNX2	100	106.497	123.829	112.131	0	#DIV/0!	#DIV/0!	#DIV/0!		RUNX2
	RUNX2	494.825	24.2457	322.132	24.2457	463.8		463.8	#DIV/0!	11.9024	#DIV/0!	502		502	#DIV/0!	13.4115	#DIV/0!	522		522	#DIV/0!	14.1375	#DIV/0!	491.5		491.5	#DIV/0!	13.0142	#DIV/0!				RUNX2	100	112.678	118.778	109.34	0	#DIV/0!	#DIV/0!	#DIV/0!		RUNX2
																																											0
	osterix	322.475	13.1867	212.546	14.152	311.35	#DIV/0!	311.35	#DIV/0!	9.48452	#DIV/0!	326.55	#DIV/0!	326.55	#DIV/0!	10.6773	#DIV/0!	339.35	#DIV/0!	339.35	#DIV/0!	10.738	#DIV/0!	312.65	#DIV/0!	312.65	#DIV/0!	10.0052	#DIV/0!	#DIV/0!	#DIV/0!		osterix	100	105.822	113.279	103.509	0	3.57767	0.268472	6.97626	A	osterix
	osterix	135.35	5.0915	89.6535	5.0915	130		130	#DIV/0!	6.35189	#DIV/0!	132.7		132.7	#DIV/0!	6.56098	#DIV/0!	141.6		141.6	#DIV/0!	7.20739	#DIV/0!	137.1		137.1	#DIV/0!	6.88814	#DIV/0!				osterix	100	103.292	113.468	108.442	0	#DIV/0!	#DIV/0!	#DIV/0!		osterix
	osterix	509.6	23.2125	333.508	23.2125	492.7		492.7	#DIV/0!	12.6172	#DIV/0!	520.4		520.4	#DIV/0!	13.6709	#DIV/0!	537.1		537.1	#DIV/0!	14.2686	#DIV/0!	488.2		488.2	#DIV/0!	12.4375	#DIV/0!				osterix	100	108.351	113.089	98.5765	0	#DIV/0!	#DIV/0!	#DIV/0!		osterix
																																											0
	ALP	516.4	23.6251	337.855	23.6251	488.92	#DIV/0!	488.92	#DIV/0!	11.8215	#DIV/0!	516.52	#DIV/0!	516.52	#DIV/0!	12.8307	#DIV/0!	521.88	#DIV/0!	521.88	#DIV/0!	13.0308	#DIV/0!	538.28	#DIV/0!	538.28	#DIV/0!	13.4816	#DIV/0!	#DIV/0!	#DIV/0!	#DIV/0!	ALP	100	108.177	109.965	113.061	0	2.63247	2.8576	6.87177	A	ALP
	ALP	166.25	4.35316	112.022	4.35316	160.9		160.9	#DIV/0!	6.99129	#DIV/0!	165.1		165.1	#DIV/0!	7.28548	#DIV/0!	167.8		167.8	#DIV/0!	7.46848	#DIV/0!	171.2		171.2	#DIV/0!	7.69273	#DIV/0!				ALP	100	104.208	106.825	110.033	0	#DIV/0!	#DIV/0!	#DIV/0!		ALP
	ALP	454.45	19.7917	298.323	19.7917	434		434	#DIV/0!	11.648	#DIV/0!	466.4		466.4	#DIV/0!	12.9644	#DIV/0!	475.7		475.7	#DIV/0!	13.3183	#DIV/0!	441.7		441.7	#DIV/0!	11.974	#DIV/0!				ALP	100	111.302	114.339	102.798	0	#DIV/0!	#DIV/0!	#DIV/0!		ALP
	ALP	308.2	11.2549	204.485	11.2549	293.3		293.3	#DIV/0!	9.42417	#DIV/0!	308.7		308.7	#DIV/0!	10.2086	#DIV/0!	310.2		310.2	#DIV/0!	10.2818	#DIV/0!	320.6		320.6	#DIV/0!	10.7757	#DIV/0!				ALP	100	108.323	109.1	114.341	0	#DIV/0!	#DIV/0!	#DIV/0!		ALP
	ALP	857	43.6416	556.258	43.6416	803.7		803.7	#DIV/0!	15.7303	#DIV/0!	853		853	#DIV/0!	17.2262	#DIV/0!	861		861	#DIV/0!	17.4569	#DIV/0!	910.3		910.3	#DIV/0!	18.816	#DIV/0!				ALP	100	109.51	110.976	119.616	0	#DIV/0!	#DIV/0!	#DIV/0!		ALP
	ALP	796.1	39.0839	518.186	39.0839	752.7		752.7	#DIV/0!	15.3138	#DIV/0!	789.4		789.4	#DIV/0!	16.4686	#DIV/0!	794.7		794.7	#DIV/0!	16.6287	#DIV/0!	847.6		847.6	#DIV/0!	18.1498	#DIV/0!				ALP	100	107.54	108.586	118.519	0	#DIV/0!	#DIV/0!	#DIV/0!		ALP
																																											0
	DMP1	818.775	49.9195	523.223	49.9195	766.9	#DIV/0!	766.9	#DIV/0!	13.8917	#DIV/0!	791.25	#DIV/0!	791.25	#DIV/0!	14.4864	#DIV/0!	877.85	#DIV/0!	877.85	#DIV/0!	16.6718	#DIV/0!	839.1	#DIV/0!	839.1	#DIV/0!	15.5841	#DIV/0!	#DIV/0!	#DIV/0!	#DIV/0!	DMP1	100	103.271	118.956	109.395	0	2.78729	2.91698	7.6915	A	DMP1
	DMP1	1492.42	92.1005	952.597	92.1005	1394.1		1394.1	#DIV/0!	21.012	#DIV/0!	1441.6		1441.6	#DIV/0!	22.1134	#DIV/0!	1599.2		1599.2	#DIV/0!	25.4284	#DIV/0!	1534.8		1534.8	#DIV/0!	24.1289	#DIV/0!				DMP1	100	105.242	121.019	114.834	0	#DIV/0!	#DIV/0!	#DIV/0!		DMP1
	DMP1	145.125	7.73838	93.8491	7.73838	139.7		139.7	#DIV/0!	6.77133	#DIV/0!	140.9		140.9	#DIV/0!	6.85936	#DIV/0!	156.5		156.5	#DIV/0!	7.91523	#DIV/0!	143.4		143.4	#DIV/0!	7.03924	#DIV/0!				DMP1	100	101.3	116.893	103.957	0	#DIV/0!	#DIV/0!	#DIV/0!		DMP1
																																											0
	TGF-β1	657.258	18.2516	441.829	20.6563	679.233	#DIV/0!	679.233	#DIV/0!	13.4449	#DIV/0!	634.933	#DIV/0!	634.933	#DIV/0!	11.7387	#DIV/0!	654.433	#DIV/0!	654.433	#DIV/0!	12.4992	#DIV/0!	660.433	#DIV/0!	660.433	#DIV/0!	12.6846	#DIV/0!	#DIV/0!	#DIV/0!	#DIV/0!	TGF-β1	100	87.4681	93.0104	93.9067	0	1.86369	4.52386	4.48895	A	TGF-β1
	SMAD4	663.896	33.0118	431.715	33.0118	630.867	#DIV/0!	630.867	#DIV/0!	13.8775	#DIV/0!	644.483	#DIV/0!	644.483	#DIV/0!	14.373	#DIV/0!	679.917	#DIV/0!	679.917	#DIV/0!	15.4267	#DIV/0!	700.317	#DIV/0!	700.317	#DIV/0!	16.034	#DIV/0!	#DIV/0!	#DIV/0!	#DIV/0!	SMAD4	100	103.88	110.762	114.944	0	1.93173	3.29653	3.25795	A	SMAD4
	ATF4	907.75	26.107	609.318	26.107	877.913	#DIV/0!	877.913	#DIV/0!	16.2157	#DIV/0!	915.612	#DIV/0!	915.612	#DIV/0!	17.1492	#DIV/0!	930.512	#DIV/0!	930.512	#DIV/0!	17.611	#DIV/0!	906.962	#DIV/0!	906.962	#DIV/0!	17.0225	#DIV/0!	#DIV/0!	#DIV/0!	#DIV/0!	ATF4	100	105.008	108.03	104.722	0	6.41847	5.40826	2.97048	A	ATF4
																																											0
	aggrecan	329.4	11.2249	219.355	11.2249	341	#DIV/0!	341	#DIV/0!	10.7231	#DIV/0!	325.95	#DIV/0!	325.95	#DIV/0!	9.9848	#DIV/0!	328.775	#DIV/0!	328.775	#DIV/0!	10.1894	#DIV/0!	321.875	#DIV/0!	321.875	#DIV/0!	9.95917	#DIV/0!	#DIV/0!	#DIV/0!	#DIV/0!	aggrecan	100	92.5711	95.2941	94.2562	0	2.80311	3.99177	6.76478	A	aggrecan
	aggrecan	483.95	13.7017	325.063	13.7017	496.1		496.1	#DIV/0!	13.0781	#DIV/0!	482.1		482.1	#DIV/0!	12.5314	#DIV/0!	492.2		492.2	#DIV/0!	12.9281	#DIV/0!	465.4		465.4	#DIV/0!	11.8464	#DIV/0!				aggrecan	100	95.8199	98.8533	90.5818	0	#DIV/0!	#DIV/0!	#DIV/0!		aggrecan
	aggrecan	454.075	19.7125	298.14	19.7125	479.8		479.8	#DIV/0!	13.4781	#DIV/0!	458		458	#DIV/0!	12.6436	#DIV/0!	444.2		444.2	#DIV/0!	12.0855	#DIV/0!	434.3		434.3	#DIV/0!	11.6688	#DIV/0!				aggrecan	100	93.8081	89.6677	86.5755	0	#DIV/0!	#DIV/0!	#DIV/0!		aggrecan
	aggrecan	215.025	5.78295	144.735	5.78295	219.4		219.4	#DIV/0!	8.64092	#DIV/0!	206.8		206.8	#DIV/0!	7.87816	#DIV/0!	215.2		215.2	#DIV/0!	8.39437	#DIV/0!	218.7		218.7	#DIV/0!	8.60032	#DIV/0!				aggrecan	100	91.1728	97.1467	99.5301	0	#DIV/0!	#DIV/0!	#DIV/0!		aggrecan
	aggrecan	164.55	5.70234	109.483	5.70234	168.7		168.7	#DIV/0!	7.69528	#DIV/0!	156.9		156.9	#DIV/0!	6.88602	#DIV/0!	163.5		163.5	#DIV/0!	7.34965	#DIV/0!	169.1		169.1	#DIV/0!	7.72123	#DIV/0!				aggrecan	100	89.4837	95.5085	100.337	0	#DIV/0!	#DIV/0!	#DIV/0!		aggrecan
																																											0
	versican	645.025	25.4276	426.09	25.4276	613.725	#DIV/0!	613.725	#DIV/0!	13.3322	#DIV/0!	645.725	#DIV/0!	645.725	#DIV/0!	14.5018	#DIV/0!	675.275	#DIV/0!	675.275	#DIV/0!	15.4632	#DIV/0!	645.375	#DIV/0!	645.375	#DIV/0!	14.475	#DIV/0!	#DIV/0!	#DIV/0!	#DIV/0!	versican	100	109.449	116.865	109.106	0	4.34751	4.62256	4.60672	A	versican
	versican	314.65	16.4362	203.819	16.4362	296.3		296.3	#DIV/0!	9.61672	#DIV/0!	315.2		315.2	#DIV/0!	10.5537	#DIV/0!	336.1		336.1	#DIV/0!	11.5014	#DIV/0!	311		311	#DIV/0!	10.3528	#DIV/0!				versican	100	109.744	119.598	107.655	0	#DIV/0!	#DIV/0!	#DIV/0!		versican
	versican	424.375	24.0451	273.017	24.0451	390.4		390.4	#DIV/0!	10.8343	#DIV/0!	429.5		429.5	#DIV/0!	12.5093	#DIV/0!	447.1		447.1	#DIV/0!	13.194	#DIV/0!	430.5		430.5	#DIV/0!	12.5492	#DIV/0!				versican	100	115.46	121.78	115.828	0	#DIV/0!	#DIV/0!	#DIV/0!		versican
	versican	952.525	28.6435	638.124	28.6435	919		919	#DIV/0!	16.7594	#DIV/0!	952.2		952.2	#DIV/0!	17.7222	#DIV/0!	989		989	#DIV/0!	18.7317	#DIV/0!	949.9		949.9	#DIV/0!	17.6572	#DIV/0!				versican	100	105.745	111.769	105.357	0	#DIV/0!	#DIV/0!	#DIV/0!		versican
	versican	888.55	32.5855	589.399	32.5855	849.2		849.2	#DIV/0!	16.1183	#DIV/0!	886		886	#DIV/0!	17.2221	#DIV/0!	928.9		928.9	#DIV/0!	18.4255	#DIV/0!	890.1		890.1	#DIV/0!	17.3407	#DIV/0!				versican	100	106.848	114.314	107.584	0	#DIV/0!	#DIV/0!	#DIV/0!		versican
			#DIV/0!	#DIV/0!																																							0
	cathepsin K	295.8	9.95398	197.106	10.7503	303.2	#DIV/0!	303.2	#DIV/0!	10.1334	#DIV/0!	305.55	#DIV/0!	305.55	#DIV/0!	10.2772	#DIV/0!	286.8	#DIV/0!	286.8	#DIV/0!	9.35	#DIV/0!	287.65	#DIV/0!	287.65	#DIV/0!	9.28154	#DIV/0!	#DIV/0!	#DIV/0!	#DIV/0!	cathepsin K	100	101.787	92.5608	90.7585	0	2.57517	2.04132	5.83449	A	cathepsin K
	HSP90α/β	310.658	21.3557	196.105	21.7892	341.533	#DIV/0!	341.533	#DIV/0!	11.6502	#DIV/0!	308.367	#DIV/0!	308.367	#DIV/0!	10.3127	#DIV/0!	295.6	#DIV/0!	295.6	#DIV/0!	9.70656	#DIV/0!	297.133	#DIV/0!	297.133	#DIV/0!	9.81772	#DIV/0!	#DIV/0!	#DIV/0!		HSP90α/β	100	89.2243	84.0626	85.3291	0	3.95977	3.6085	5.2921	A	HSP90α/β
		#DIV/0!	#DIV/0!	#DIV/0!	#DIV/0!					#DIV/0!	#DIV/0!					#DIV/0!	#DIV/0!					#DIV/0!	#DIV/0!					#DIV/0!	#DIV/0!														0
	SOSTDC1	565.9	12.0202	384.11	12.0202	574.4	#DIV/0!	574.4	#DIV/0!	13.7647	#DIV/0!	567.85	#DIV/0!	567.85	#DIV/0!	13.5198	#DIV/0!	548.45	#DIV/0!	548.45	#DIV/0!	12.7934	#DIV/0!	572.9	#DIV/0!	572.9	#DIV/0!	13.7079	#DIV/0!	#DIV/0!	#DIV/0!	#DIV/0!	SOSTDC1	100	98.1793	92.9558	99.5696	0	0.889548	0.261817	0.378566	A	SOSTDC1
	SOSTDC1	640.35	14.2137	434.031	14.2137	649.3		649.3	#DIV/0!	14.672	#DIV/0!	644.2		644.2	#DIV/0!	14.4972	#DIV/0!	619.3		619.3	#DIV/0!	13.6113	#DIV/0!	648.6		648.6	#DIV/0!	14.6482	#DIV/0!				SOSTDC1	100	98.8083	92.7706	99.8373	0	#DIV/0!	#DIV/0!	#DIV/0!		SOSTDC1
	SOSTDC1	491.45	9.82666	334.188	9.82666	499.5		499.5	#DIV/0!	12.8574	#DIV/0!	491.5		491.5	#DIV/0!	12.5424	#DIV/0!	477.6		477.6	#DIV/0!	11.9755	#DIV/0!	497.2		497.2	#DIV/0!	12.7676	#DIV/0!				SOSTDC1	100	97.5503	93.1409	99.3019	0	#DIV/0!	#DIV/0!	#DIV/0!		SOSTDC1
	SOSTDC1	#DIV/0!	#DIV/0!	#DIV/0!	#DIV/0!			#DIV/0!	#DIV/0!	#DIV/0!	#DIV/0!			#DIV/0!	#DIV/0!	#DIV/0!	#DIV/0!			#DIV/0!	#DIV/0!	#DIV/0!	#DIV/0!			#DIV/0!	#DIV/0!	#DIV/0!	#DIV/0!				SOSTDC1	100				0	#DIV/0!	#DIV/0!	#DIV/0!		SOSTDC1
Cellular migration		#DIV/0!	#DIV/0!	#DIV/0!																																							0
	α-actin	567.525	17.8235	379.444	17.9225	551.6	#DIV/0!	551.6	#DIV/0!	12.9295	#DIV/0!	557.6	#DIV/0!	557.6	#DIV/0!	13.1341	#DIV/0!	592	#DIV/0!	592	#DIV/0!	14.4187	#DIV/0!	568.9	#DIV/0!	568.9	#DIV/0!	13.5886	#DIV/0!	#DIV/0!	#DIV/0!	#DIV/0!	α-actin	100	101.431	111.98	105.312	0	1.22009	3.75589	1.74091	A	α-actin
	α-actin	766.925	19.1975	517.65	19.1975	748.2		748.2	#DIV/0!	15.1839	#DIV/0!	758.9		758.9	#DIV/0!	15.5322	#DIV/0!	793.2		793.2	#DIV/0!	16.5997	#DIV/0!	767.4		767.4	#DIV/0!	15.8035	#DIV/0!				α-actin	100	102.294	109.325	104.081	0	#DIV/0!	#DIV/0!	#DIV/0!		α-actin
	α-actin	368.125	16.6476	241.04	16.6476	355		355	#DIV/0!	10.6752	#DIV/0!	356.3		356.3	#DIV/0!	10.7359	#DIV/0!	390.8		390.8	#DIV/0!	12.2377	#DIV/0!	370.4		370.4	#DIV/0!	11.3737	#DIV/0!				α-actin	100	100.569	114.636	106.543	0	#DIV/0!	#DIV/0!	#DIV/0!		α-actin
			#DIV/0!	#DIV/0!																																							0
	PLC-β2	337.65	12.2384	224.117	12.6099	325	#DIV/0!	325	#DIV/0!	9.96254	#DIV/0!	333.95	#DIV/0!	333.95	#DIV/0!	10.4117	#DIV/0!	337.4	#DIV/0!	337.4	#DIV/0!	10.582	#DIV/0!	354.25	#DIV/0!	354.25	#DIV/0!	11.2888	#DIV/0!	#DIV/0!	#DIV/0!		PLC-β2	100	104.708	106.522	113.097	0	1.98281	3.02275	2.14497	A	PLC-β2
	PLC-β2	251.775	7.59973	168.643	7.59973	241.7		241.7	#DIV/0!	8.54735	#DIV/0!	250.9		250.9	#DIV/0!	9.06958	#DIV/0!	254.9		254.9	#DIV/0!	9.28748	#DIV/0!	259.6		259.6	#DIV/0!	9.53715	#DIV/0!				PLC-β2	100	106.11	108.659	111.58	0	#DIV/0!	#DIV/0!	#DIV/0!		PLC-β2
	PLC-β2	423.525	17.6201	278.847	17.6201	408.3		408.3	#DIV/0!	11.3777	#DIV/0!	417		417	#DIV/0!	11.7538	#DIV/0!	419.9		419.9	#DIV/0!	11.8766	#DIV/0!	448.9		448.9	#DIV/0!	13.0404	#DIV/0!				PLC-β2	100	103.306	104.384	114.614	0	#DIV/0!	#DIV/0!	#DIV/0!		PLC-β2
[truncated: 1,059 more rows]
